# Supplementary material for: Physiological and proteomic changes of Castanopsis fissa in response to drought stress
Source: Sci Rep. 2023 Aug 2;13:12567. doi: 10.1038/s41598-023-39235-x (PMC10397200; doi:10.1038/s41598-023-39235-x)
Supplement: Supplementary file 1 — Supplementary Table S1. [file 41598_2023_39235_MOESM1_ESM.xlsx]

## Sheet: Sheet1
Table S1 Photosynthetic parameter data and physiological data of Castanopsis fissa under drought stress
	CK	DR1w	DR2w	DR3w	DR4w
net photosynthetic rate (Pn) umol·m-2·s-1	6.77486	6.11366	6.15306	5.55819	3.13405	Figure2A
	6.37631	6.95757	5.41646	4.30359	3.09974
	7.38763	4.77736	5.96546	4.36597	4.28143
transpiration rate (Tr) mmol·m-2·s-1	2.19731	1.91348	2.00359	2.30106	1.61242	Figure2B
	2.33943	2.19497	2.1867	1.86447	1.77664
	3.38923	3.05605	2.47382	1.43682	1.73851
intercellular CO2 concentration (Ci) mmol·m-2·s-1	333.801	344.867	325.007	329.26	303.987	Figure2D
	341.693	315.473	301.114	316.108	305.75
	342.18	352.608	354.659	317.674	298.906
stomatic conductance (Gs) umol·mol-1	147.929	83.7394	107.564	57.7664	54.2493	Figure2C
	134.742	110.731	68.2585	41.8765	36.9461
	155.08	92.0659	78.6953	66.8046	58.1496
malondialdehyde (MDA) nmol·mg-1	2.49927	8.67349	14.9243	14.9893	17.0222	Figure3A
	4.99855	7.43442	13.9916	16.9879	18.7244
	3.74891	11.1516	12.126	14.9893	15.3199
superoxideDismutase (SOD) U·g-1	16.2239	24.3707	28.9663	28.9141	30.1152	Figure3C
	14.6572	24.1618	29.2797	29.9064	27.5041
		24.8929	30.2197	27.9219	27.3997
catalase (CAT) U·mg-1	30.0454	35.1642	67.8803	213.211	121.962	Figure3D
	25.1491	36.4996	64.5419	214.546	110.834
	26.6643	35.8319	66.2111	213.879	116.398
Peroxidase (POD) U·mg-1	372.749	406.994	349.794	336.677	282.027	Figure3B
	372.204	416.474	346.002	333.398	286.394
	371.656	393.519	342.142	347.608	274.37
proline (Pro) ug·g-1	18.5654	39.4515	38.1857	40.7173	65.4008	Figure3E
	17.2996	41.9831	38.1857	41.3502	62.2363
	14.7679	44.5148	36.9198	39.4515	60.9705
soluble sugar (SS) g·L-1	34.1598	22.9132	44.8859	23.4941	46.116	Figure3G
	34.0837	25.1158	44.4502	24.3136	45.5646
	35.1418	24.0145	44.668	25.0847	43.9255
soluble protein (SP) gprot·L-1	0.192539	0.278244	0.267637	0.35783	0.296558	Figure3F
	0.204498	0.326479	0.297048	0.349987	0.338223
	0.198518	0.302361	0.282342	0.353908	0.31739
