# Supplementary material for: Physiological and proteomic changes of Castanopsis fissa in response to drought stress
Source: Sci Rep. 2023 Aug 2;13:12567. doi: 10.1038/s41598-023-39235-x (PMC10397200; doi:10.1038/s41598-023-39235-x)
Supplement: Supplementary file 2 — Supplementary Table S2. [file 41598_2023_39235_MOESM2_ESM.xlsx]

## Sheet: Sheet1
Table S2 The differentially expressed proteins after 2 weeks and 4 weeks of drought stress
The Table1 in the manuscript.
Accession	Description	Coverage [%]	# Peptides	# PSMs	# Unique Peptides	# AAs	MW [kDa]	calc. pI	Score Sequest HT: Sequest HT	Abundances (Grouped): F1, 126	Abundances (Grouped): F1, 127N	Abundances (Grouped): F1, 127C	Abundances (Grouped): F1, 128N	Abundances (Grouped): F1, 128C	Abundances (Grouped): F1, 129N	Abundances (Grouped): F1, 129C	Abundances (Grouped): F1, 130N	Abundances (Grouped): F1, 130C
A0A6B9QM81	ATP synthase subunit beta, chloroplastic OS=Quercus gambelii OX=168163 GN=atpB PE=3 SV=1	88	36	566	35	498	53.8	5.49	1843	76.5	170.6	158.3	82.3	87.2	88.9	77	77.6	81.7
A0A2N9H1H6	Cytochrome f OS=Fagus sylvatica OX=28930 GN=FSB_LOCUS27470 PE=3 SV=1	35	44	987	4	1028	113.8	6.27	2923.72	95.2	108.7	119	91.9	102.3	93.5	100.6	94.4	94.6
A0A7N2MGW7	HATPase_c domain-containing protein OS=Quercus lobata OX=97700 PE=3 SV=1	55	47	248	4	704	80.8	5.06	758.86	94.9	49.2	54.1	101.9	79.2	87.2	151.3	149.2	132.9
A0A7N2RAC2	HATPase_c domain-containing protein OS=Quercus lobata OX=97700 PE=3 SV=1	52	46	210	5	703	80.6	5.1	655.76	67.4	45.7	48.3	102.3	56.4	88.2	160.4	172.9	158.5
A0A0F7G6S2	Ribulose bisphosphate carboxylase large chain (Fragment) OS=Quercus falcata OX=167422 GN=rbcL PE=3 SV=1	57	34	1054	1	439	48.6	6.58	3029.51	78	94.6	125.7	104.5	112.5	133.7	76.7	73.5	100.8
A0A7N2M3J1	Glutamine amidotransferase type-2 domain-containing protein OS=Quercus lobata OX=97700 PE=3 SV=1	37	48	153	15	1620	176.5	6.74	511.21	88	51	63	106.2	102.6	89.8	137.6	136	125.8
A0A7N2KPJ5	Uncharacterized protein OS=Quercus lobata OX=97700 PE=3 SV=1	62	40	236	9	648	71.1	5.25	736.75	91.4	47.4	53.2	107.2	69.6	96.1	155.2	146.9	133.1
V9Q4D2	Ribulose bisphosphate carboxylase large chain (Fragment) OS=Quercus agrifolia OX=97693 GN=rbcL PE=3 SV=1	50	30	948	1	429	47.3	7.05	2793.52
A0A7N2KLN8	Uncharacterized protein OS=Quercus lobata OX=97700 PE=3 SV=1	63	37	204	6	607	64.6	5.58	711.23	85.9	100.8	103	94	75.8	89.1	114.7	119.5	117.3
A0A7N2M642	Uncharacterized protein OS=Quercus lobata OX=97700 PE=3 SV=1	59	37	194	9	608	64.7	5.76	664.51	87.2	106.6	108.3	99.2	74.6	87	113.1	115	109
Q9MVF5	Ribulose bisphosphate carboxylase large chain OS=Quercus virginiana OX=58333 GN=rbcL PE=3 SV=1	51	34	965	1	475	52.9	7.02	2735.33	96.5	103.7	112.6	89.5	94.8	87	113.2	102.9	99.8
A0A7N2MPQ0	Clp R domain-containing protein OS=Quercus lobata OX=97700 PE=3 SV=1	46	46	151	20	910	100.7	6.29	526.87	79.2	53.7	53.8	108.4	68.7	98.8	159.7	147.4	130.3
P48690	Ribulose bisphosphate carboxylase large chain OS=Castanea sativa OX=21020 GN=rbcL PE=3 SV=1	46	31	823	1	475	52.7	6.8	2250.52	110.9	107.6	116.3	105.2	96.2	95.1	89.5	87.3	91.9
A0A7N2MF97	ATPase_AAA_core domain-containing protein OS=Quercus lobata OX=97700 PE=4 SV=1	56	22	406	4	437	47.9	6.23	1455.75	77	151.4	149	75.6	79.6	83.2	90.1	92.5	101.6
A0A7N2R2B1	Uncharacterized protein OS=Quercus lobata OX=97700 PE=3 SV=1	52	38	210	10	699	75.1	5.55	664.65	68.3	59.3	58.3	91.6	92.1	94.9	160.2	138.9	136.3
A0A2N9FVR6	HATPase_c domain-containing protein OS=Fagus sylvatica OX=28930 GN=FSB_LOCUS22588 PE=3 SV=1	46	36	191	0	674	77.1	5.07	579.44	58.4	34.6	61.2	105.2	69.4	156.1	113.7	105.8	195.6
A0A7N2KRG2	Glycine cleavage system P protein OS=Quercus lobata OX=97700 PE=3 SV=1	40	33	148	13	1049	114.4	7.27	514.56	104.3	59.4	70.4	104.3	96	90.5	121.8	126.7	126.5
A0A2N9F1H9	Uncharacterized protein OS=Fagus sylvatica OX=28930 GN=FSB_LOCUS12718 PE=3 SV=1	57	34	196	3	609	64.8	5.74	692.9	108.4	121.7	129.3	78.6	75.5	67.8	105.3	109.7	103.6
A0A7N2L301	Uncharacterized protein OS=Quercus lobata OX=97700 PE=3 SV=1	52	38	224	11	703	74.8	5.43	674.99	89.5	142	139.6	86.4	79.9	83.8	93.7	92.4	92.7
A0A7N2MMQ2	Uncharacterized protein OS=Quercus lobata OX=97700 PE=3 SV=1	45	45	147	44	938	103.9	7.02	466.72	93.5	103.8	104.8	91.6	85.3	86	114.6	112.7	107.6
A0A7N2QZ32	Clp R domain-containing protein OS=Quercus lobata OX=97700 PE=3 SV=1	43	40	132	8	981	110.1	6.7	392.43	63.7	62.8	63.6	74.9	60.4	69.1	185.7	168	152
A0A7N2MEQ1	Uncharacterized protein OS=Quercus lobata OX=97700 PE=3 SV=1	63	39	185	6	649	71.2	5.21	534.17	95.2	54.9	61.4	114.2	83.6	96.1	137.3	135.8	121.4
A0A0F7G5K0	Ribulose bisphosphate carboxylase large chain (Fragment) OS=Quercus geminata OX=97697 GN=rbcL PE=3 SV=1	54	30	891	1	434	48	6.68	2563.82	94.8	109.7	103.5	92.3	122.2	114	80.7	84.6	98.1
A0A7N2LQV1	HATPase_c domain-containing protein OS=Quercus lobata OX=97700 PE=3 SV=1	53	38	158	5	707	81	5.01	465.56	128.6	45.9	58.7	100.2	116.2	86.4	125	126.2	112.8
A0A2N9IFY4	ATPase_AAA_core domain-containing protein OS=Fagus sylvatica OX=28930 GN=FSB_LOCUS50703 PE=4 SV=1	43	18	312	1	475	52	5.41	1125.91	93.7	131.7	127.7	88.1	99.8	100.6	83.7	86.6	88.1
A0A7N2KT05	AAA domain-containing protein OS=Quercus lobata OX=97700 PE=3 SV=1	49	34	129	34	719	77.1	7.23	465.07	91.4	98.5	104.7	92.1	97.3	98.6	104.3	105.3	107.8
A0A7N2MDJ3	Transketolase OS=Quercus lobata OX=97700 PE=3 SV=1	41	25	192	11	753	81.1	6.83	577.1	109.4	81.4	94	99.9	100.7	92	109.3	107.1	106.3
A0A7N2R9X2	Uncharacterized protein OS=Quercus lobata OX=97700 PE=3 SV=1	59	37	170	5	649	71.2	5.19	490.3	121.6	69.4	81.8	105.2	99.8	83.2	114.7	116.9	107.3
A0A7N2LIL9	Phosphoglycerate kinase OS=Quercus lobata OX=97700 PE=3 SV=1	59	27	246	16	483	50.5	8.78	734.86	91.1	119	121.3	85.9	97.8	87.1	99.8	95.9	102.1
A0A2N9GYD5	Clp R domain-containing protein OS=Fagus sylvatica OX=28930 GN=FSB_LOCUS32527 PE=3 SV=1	33	38	117	6	1123	125.8	6.44	325.69	56.2	52.7	54.1	67.4	50.7	59.1	207.5	185.6	166.6
A0A7N2LC66	HATPase_c domain-containing protein OS=Quercus lobata OX=97700 PE=3 SV=1	44	32	103	11	802	91.4	5.02	331.35	102.6	68.7	74.2	95.3	78.6	79.6	134.6	138.8	127.6
A0A2N9ISF4	HATPase_c domain-containing protein OS=Fagus sylvatica OX=28930 GN=FSB_LOCUS54833 PE=3 SV=1	38	34	148	4	703	81.1	5.06	476.17	101.8	31.1	39.5	99.2	76.3	75.7	171.1	167	138.4
A0A7N2RED2	Uncharacterized protein OS=Quercus lobata OX=97700 PE=4 SV=1	62	34	117	20	583	65.7	6.38	354.27	96.2	56.8	64.2	101.8	87.3	96	137	135.2	125.5
A0A7N2R8J8	HATPase_c domain-containing protein OS=Quercus lobata OX=97700 PE=3 SV=1	46	35	131	3	705	80.6	5.03	399.23	109.5	45.7	54.5	99.2	90.1	88.7	138.9	145.2	128.3
A0A2N9EWE7	Uncharacterized protein OS=Fagus sylvatica OX=28930 GN=FSB_LOCUS10978 PE=3 SV=1	12	35	116	2	3522	392.6	6.96	367.3	92.3	66.8	67.1	101.3	104.5	92.4	129.7	132.3	113.7
A0A7N2KTA4	HATPase_c domain-containing protein OS=Quercus lobata OX=97700 PE=3 SV=1	37	35	117	33	825	94.1	4.96	364.18	121.1	59.1	75.4	98.7	104.3	89.8	116	120.8	114.8
Q32229	Ribulose bisphosphate carboxylase large chain (Fragment) OS=Fagus crenata OX=28929 GN=rbcL PE=3 SV=2	44	22	726	1	448	49.6	6.92	2151.25	98.8	74.6	82.8	117.7	111.6	108.6	98.1	111.2	96.6
A0A7N2M597	Uncharacterized protein OS=Quercus lobata OX=97700 PE=3 SV=1	49	31	152	2	646	71.1	5.25	458.29	135.2	59.4	78.2	96.7	100.7	78	124.5	120.8	106.5
A0A7N2MFQ3	Clathrin heavy chain OS=Quercus lobata OX=97700 PE=3 SV=1	26	40	73	14	1705	193.2	5.47	232.76	122.5	44	47.9	117.9	93.7	87.5	132.6	135.1	118.7
A0A2N9EWB9	Uncharacterized protein OS=Fagus sylvatica OX=28930 GN=FSB_LOCUS6985 PE=3 SV=1	43	32	156	2	702	74.8	5.34	445.84	93.3	156.2	150.5	93.4	82	85	76.9	81	81.7
A0A7N2KMH1	Uncharacterized protein OS=Quercus lobata OX=97700 PE=4 SV=1	48	35	86	8	807	89.8	5.26	265.32	122.4	54.4	57.4	109.1	84.7	84.8	134.8	136	116.5
A0A7N2KKI8	ATP synthase subunit beta OS=Quercus lobata OX=97700 PE=3 SV=1	61	24	125	12	557	59.6	6.15	438.81	98.1	131.5	129.6	95.3	94.8	106.5	78.4	81.8	84.1
A0A7N2KT83	Catalase OS=Quercus lobata OX=97700 PE=3 SV=1	60	25	117	12	492	56.9	7.3	399.59	78	66.2	70.4	106.4	151.8	128.6	94.8	102.6	101.1
A0A7N2M7K3	Uncharacterized protein OS=Quercus lobata OX=97700 PE=4 SV=1	49	35	86	5	806	89.7	5.26	284.12	129.8	69.8	72.3	105	84.7	82	125.3	122.7	108.2
A0A0K0LFR5	ATP synthase subunit alpha OS=Castanea pumila var. pumila OX=265499 GN=atpA PE=3 SV=1	56	23	300	3	507	55.4	5.41	828.87	84.1	146.5	140.4	86.3	94.8	94.8	82.3	84.4	86.4
A0A2N9J7A7	Photosystem II D2 protein OS=Fagus sylvatica OX=28930 GN=FSB_LOCUS27473 PE=3 SV=1	26	20	236	14	776	85.5	6.46	830.52	99.6	86	89.7	101.6	138.8	122.2	83.2	82.9	96
A0A068L698	Ribulose bisphosphate carboxylase large chain (Fragment) OS=Quercus tomentella OX=60424 GN=rbcL PE=3 SV=1	40	18	567	2	448	49.6	6.67	1680.35	110.7	101.4	112.2	84.8	105.4	94.8	108.4	97.7	84.6
A0A2N9F735	Glycine cleavage system P protein OS=Fagus sylvatica OX=28930 GN=FSB_LOCUS10855 PE=3 SV=1	28	25	102	4	1051	114.5	7.14	353.44	106.4	59	72.3	108.8	94.7	89.4	119.5	122.5	127.5
A0A7N2LZ53	Uncharacterized protein OS=Quercus lobata OX=97700 PE=3 SV=1	50	27	95	19	578	61.7	5.91	298.99	93.1	71.6	78.5	115.4	95.9	113.1	114.4	113.1	104.8
A0A2N9GZQ5	Uncharacterized protein OS=Fagus sylvatica OX=28930 GN=FSB_LOCUS32753 PE=3 SV=1	47	29	146	0	615	67.4	5.24	436.94
A0A7N2LVL2	V-ATPase 69 kDa subunit OS=Quercus lobata OX=97700 PE=3 SV=1	51	28	84	28	623	68.5	5.38	264.92	109	73.3	77.4	97.8	117.2	104.3	109.9	107.2	103.9
A0A7N2L024	Plasma membrane ATPase OS=Quercus lobata OX=97700 PE=3 SV=1	33	29	77	15	954	105.3	7.24	251.23	131	46.6	51.1	101.1	126.3	97.1	117.7	117.3	111.8
A0A7N2LJB7	Tr-type G domain-containing protein OS=Quercus lobata OX=97700 PE=3 SV=1	41	31	95	7	843	93.9	6.2	272.59	114.5	38	44.7	122.9	103.1	100.4	127.4	129.6	119.4
A0A7N2N4I2	Plasma membrane ATPase OS=Quercus lobata OX=97700 PE=3 SV=1	39	32	80	15	954	105	6.99	240.88	120.4	49.6	50.8	111.3	116.7	99.5	115.2	122.7	113.9
A0A2N9J2E3	HATPase_c domain-containing protein OS=Fagus sylvatica OX=28930 GN=FSB_LOCUS58491 PE=3 SV=1	37	30	125	0	699	80	5.06	386.61
A0A7N2MP30	Elongation factor Tu OS=Quercus lobata OX=97700 PE=3 SV=1	60	22	116	6	482	52.6	6.55	390.44	98.7	121.3	118.4	94.8	89.3	91.4	99.4	95.1	91.3
A0A2N9ITC4	MFS domain-containing protein OS=Fagus sylvatica OX=28930 GN=FSB_LOCUS55507 PE=4 SV=1	21	16	202	3	975	105.6	8.15	620.42	101.2	81.6	88	105.5	120.1	115.3	90.2	92.3	105.8
A0A7N2KL28	Lipoxygenase OS=Quercus lobata OX=97700 PE=3 SV=1	45	29	117	8	659	74.9	6.98	361.45	127.6	62.9	71.9	147.5	119.7	142	70.2	76.2	82.2
A0A7N2KUP4	Uncharacterized protein OS=Quercus lobata OX=97700 PE=3 SV=1	48	32	95	3	667	73.6	5.16	318.79	102.6	66.3	73.3	101.7	93.8	97.7	120.5	126.8	117.3
A0A2N9I025	Uncharacterized protein OS=Fagus sylvatica OX=28930 GN=FSB_LOCUS47328 PE=4 SV=1	43	32	79	1	805	89.6	5.29	247.57	127.9	67.8	73.4	104.1	89.6	77.1	124.8	126.4	108.9
A0A7N2KTC3	Glyceraldehyde-3-phosphate dehydrogenase OS=Quercus lobata OX=97700 PE=3 SV=1	52	24	209	19	452	48.2	8.34	563.99	91.7	120.2	119.1	84.8	84.3	85.5	104.9	105.3	104.2
A0A2N9IU54	Uncharacterized protein OS=Fagus sylvatica OX=28930 GN=FSB_LOCUS55797 PE=3 SV=1	32	29	138	1	679	74	5.87	379	64.2	49.1	64.5	98.5	116.4	133.5	134.2	99.5	140.2
A0A7N2MBT6	Uncharacterized protein OS=Quercus lobata OX=97700 PE=3 SV=1	43	27	83	13	694	74.2	6.29	274.02	88.3	115.7	116.3	89.4	94.6	101.4	95.9	97.7	100.5
A0A7N2L9S7	Glyceraldehyde-3-phosphate dehydrogenase OS=Quercus lobata OX=97700 PE=3 SV=1	58	21	216	16	404	43.1	8.63	676.38	93.7	112.4	117.1	89.8	89	87.7	103.6	102.3	104.4
A0A7N2QZ83	14_3_3 domain-containing protein OS=Quercus lobata OX=97700 PE=3 SV=1	69	22	141	13	266	30	4.81	415.33	105	108.3	115.7	94.1	105.4	102.2	87.3	89.3	92.7
A0A7N2LAD7	Uncharacterized protein OS=Quercus lobata OX=97700 PE=4 SV=1	40	24	90	2	580	65.5	5.05	303.34	112.1	32.5	41.6	98.9	81.1	75.9	162	155.8	140.1
A0A7N2KQF5	Clathrin heavy chain OS=Quercus lobata OX=97700 PE=3 SV=1	22	35	65	9	1711	193.8	5.45	196.07	114.3	47.7	49.3	120.6	95.7	89.5	127.4	135	120.5
A0A2N9EW44	HATPase_c domain-containing protein OS=Fagus sylvatica OX=28930 GN=FSB_LOCUS6915 PE=3 SV=1	39	29	103	2	707	81.1	5.05	300.56	118	58.2	64.7	106.4	103.6	93.8	117.1	122	116.2
A0A7N2LHP9	(S)-2-hydroxy-acid oxidase OS=Quercus lobata OX=97700 PE=3 SV=1	55	19	129	5	369	40.5	9.36	407.81	73.2	141.3	129	81.5	103.7	92.6	93.1	90.9	94.7
A0A7N2R1R8	Aminotran_1_2 domain-containing protein OS=Quercus lobata OX=97700 PE=4 SV=1	44	23	111	23	481	53.6	6.46	329.45	83	107	112.7	88.8	102.6	86.6	110	103	106.4
A0A7N2KTJ9	Catalase OS=Quercus lobata OX=97700 PE=3 SV=1	53	24	107	18	492	57	7.25	328.94	86	94.7	99.2	82.2	104.9	81.6	122.6	113.8	114.9
A0A7N2MEE2	Diadenosine tetraphosphate synthetase OS=Quercus lobata OX=97700 PE=3 SV=1	38	27	74	27	735	81.9	6.58	238.2	103.1	55.2	65.2	110.5	103.9	101.7	122.2	122.6	115.6
A0A2N9HEZ1	Clp R domain-containing protein OS=Fagus sylvatica OX=28930 GN=FSB_LOCUS38397 PE=3 SV=1	28	27	97	1	909	101.2	6.02	309.22	96	72.3	67.6	104.6	83.9	109.6	129.2	126.8	110
A0A2N9H883	Uncharacterized protein OS=Fagus sylvatica OX=28930 GN=FSB_LOCUS35855 PE=3 SV=1	43	31	89	1	666	73.4	5.21	275.42	114.9	88.8	95.2	91.5	93.6	92.4	112.7	113.3	97.5
A0A7N2MG95	Uncharacterized protein OS=Quercus lobata OX=97700 PE=3 SV=1	50	32	73	5	667	73.5	5.16	236.07	118.5	64.5	76.2	99.2	96.7	93.5	113.9	120.5	117.1
A0A1P8D7Z4	Photosystem II CP47 reaction center protein OS=Castanea henryi OX=168165 GN=psbB PE=3 SV=1	37	15	394	3	508	56.1	6.77	1205.33	99	88.3	91.5	102.2	133.1	121.6	86.1	87	91.3
A0A7N2R066	CYTOSOL_AP domain-containing protein OS=Quercus lobata OX=97700 PE=3 SV=1	42	19	74	16	580	60.4	7.88	260.12	94.8	89	93.6	103.2	106.2	109.7	103.6	98.8	100.9
A0A7N2KN85	Uncharacterized protein OS=Quercus lobata OX=97700 PE=3 SV=1	35	20	114	8	586	62	5.3	397.48	81.2	144.5	131.6	85.9	70.6	84.1	100	102.5	99.6
A0A7N2LAA1	PKS_ER domain-containing protein OS=Quercus lobata OX=97700 PE=3 SV=1	64	23	126	19	389	41.3	8.92	381.47	101.9	161.4	154.1	87.1	94.3	101.4	58.8	66.7	74.4
A0A7N2L8Y3	Uncharacterized protein OS=Quercus lobata OX=97700 PE=4 SV=1	43	25	85	2	578	65.4	4.97	276.74	109.4	45.2	52.3	101.8	83.1	81.1	148.7	146.2	132.2
A0A7N2KL56	5-methyltetrahydropteroyltriglutamate--homocysteine S-methyltransferase OS=Quercus lobata OX=97700 PE=3 SV=1	32	25	81	10	765	84.6	7.25	235.9	109	44.2	50.7	129	109.6	107	120.6	122.9	106.9
X2G7S6	ATP synthase subunit alpha, chloroplastic OS=Trigonobalanus doichangensis OX=744259 GN=atpA PE=3 SV=1	54	21	247	1	507	55.3	5.5	687.33	103.3	141.5	136.5	84.7	98.7	89	83.4	72.1	90.8
A0A2N9EVD7	HATPase_c domain-containing protein OS=Fagus sylvatica OX=28930 GN=FSB_LOCUS6421 PE=3 SV=1	33	23	73	2	827	93.6	5.21	245.97	98.6	96	95.3	88.5	79.4	74.6	121.7	126.8	119.2
A0A7N2N234	Elongation factor G, chloroplastic OS=Quercus lobata OX=97700 PE=3 SV=1	27	22	69	9	1027	113.6	6.32	238.01	101.3	99.2	109.6	91.1	88.5	80.6	114.6	111.3	103.7
A0A7N2R6B5	Dihydrolipoyl dehydrogenase OS=Quercus lobata OX=97700 PE=3 SV=1	43	20	68	20	509	53.8	7.2	228.28	99	80.3	88	109	103.8	110.6	101.4	102.5	105.4
A0A7N2LZE5	Uncharacterized protein OS=Quercus lobata OX=97700 PE=3 SV=1	59	17	121	4	377	41.7	5.49	376.5	119	89.5	93.4	90.7	108.9	95	99.4	100.5	103.6
A0A2N9FHS7	Tr-type G domain-containing protein OS=Fagus sylvatica OX=28930 GN=FSB_LOCUS18258 PE=3 SV=1	35	26	74	2	843	93.7	6.11	208.65	109.8	56.2	61.1	121.1	100.2	104.9	120.2	113.7	112.8
A0A7N2MYC9	M16C_associated domain-containing protein OS=Quercus lobata OX=97700 PE=3 SV=1	37	35	73	20	1104	123.2	5.68	201.07	95.4	65.4	72.4	118.6	98.9	104.4	123.3	115.5	106.1
A0A7N2MZL8	Uncharacterized protein OS=Quercus lobata OX=97700 PE=3 SV=1	32	24	90	15	680	72.9	5.78	261.91	103.1	98.1	96.5	92.7	87.6	89.1	115.6	112.7	104.5
A0A7N2KYN7	UTP--glucose-1-phosphate uridylyltransferase OS=Quercus lobata OX=97700 PE=3 SV=1	58	23	85	23	475	52.1	6.23	274.69	86.4	96.1	103.8	99.4	101.4	100.4	107.1	102.6	102.9
A0A7N2MLV8	Peptidylprolyl isomerase OS=Quercus lobata OX=97700 PE=4 SV=1	34	26	72	18	579	64.7	5.2	212.2	99.1	47.4	53.6	100.6	70.8	87	149.7	152.2	139.7
A0A7N2RD89	Uncharacterized protein OS=Quercus lobata OX=97700 PE=3 SV=1	57	16	110	1	376	41.5	5.49	353.46	112.8	86.9	95.4	97.9	110.1	97.8	94.6	101.9	102.5
A0A7N2KWV4	Elongation factor Ts, mitochondrial OS=Quercus lobata OX=97700 GN=EFTS PE=3 SV=1	22	28	71	14	1326	143	4.78	187.36	103.4	82.7	87.3	98.9	89.8	84.7	122.4	119.6	111.1
A0A7N2L6J4	Epimerase domain-containing protein OS=Quercus lobata OX=97700 PE=3 SV=1	55	16	64	16	379	42.4	9.14	229.21	86.1	129.5	124.3	84.7	87.4	87.2	101.3	99.1	100.4
A0A7N2L2E5	Aminomethyltransferase OS=Quercus lobata OX=97700 PE=3 SV=1	46	18	121	3	408	44.3	8.88	365.09	95.9	76.1	85.7	113.6	97.9	108.1	105.3	108.5	108.8
A0A7N2M4C9	Oxoglutarate dehydrogenase (succinyl-transferring) OS=Quercus lobata OX=97700 PE=3 SV=1	28	29	53	15	1288	146.2	8.12	164.86	98.9	57.5	64.3	121.5	97.7	109.5	117.3	122.1	111.2
A0A2N9GXR7	Uncharacterized protein OS=Fagus sylvatica OX=28930 GN=FSB_LOCUS32043 PE=3 SV=1	25	16	144	4	586	62.1	5.25	418.97	83.7	139	130.4	91.7	73.7	86.8	96.7	98.7	99.4
A0A7N2MCE5	Phosphoenolpyruvate carboxylase OS=Quercus lobata OX=97700 PE=3 SV=1	31	31	69	12	965	109.9	6.43	212.03	105.6	44.6	48.7	121.1	106.1	104.9	126.1	126.3	116.7
A0A7N2MNR1	Glyceraldehyde-3-phosphate dehydrogenase OS=Quercus lobata OX=97700 PE=3 SV=1	73	20	167	8	338	36.5	7.83	508.37	87.4	84.4	87.3	120.7	102.8	132.3	93.3	98.6	93.3
A0A7N2M0H4	Serine hydroxymethyltransferase OS=Quercus lobata OX=97700 PE=3 SV=1	44	19	96	8	517	57.3	8.62	302.38	79.2	115	121.2	102.9	93	108.8	96.3	91.2	92.4
A0A7N2MB44	Phosphoenolpyruvate carboxylase OS=Quercus lobata OX=97700 PE=3 SV=1	37	34	59	10	965	110.3	6.23	192.6	116.8	49.9	54.9	109.8	104.3	93.6	128.6	127.1	115
A0A7N2RF54	Phosphopyruvate hydratase OS=Quercus lobata OX=97700 PE=3 SV=1	47	21	78	5	451	48.8	6.64	291.28	92.4	83.4	91.6	92.7	119.1	100.3	114	106.5	100
A0A7N2LAI2	Uncharacterized protein OS=Quercus lobata OX=97700 PE=4 SV=1	34	20	68	2	580	65.8	4.94	238.99	113.9	52	56.7	106.7	97.8	95.2	121.6	129.8	126.4
A0A7N2R988	Aconitate hydratase OS=Quercus lobata OX=97700 PE=3 SV=1	31	28	77	14	997	108.5	7.43	229.89	113.7	57.3	65.6	118.3	108.6	104.2	112.8	113.4	106
A0A7N2KWW6	Glutamine synthetase OS=Quercus lobata OX=97700 PE=3 SV=1	40	13	95	13	356	39.2	6.19	310.68	103.1	114.3	121.3	85.1	98.2	91.6	91.5	93.7	101.2
A0A7N2LRQ9	Aminomethyltransferase OS=Quercus lobata OX=97700 PE=3 SV=1	44	17	112	2	407	44.3	8.88	326.43	105.1	63.8	72.9	117.5	105.2	97.9	113.9	117.3	106.4
A0A6H0AJS3	ATP synthase subunit alpha OS=Quercus variabilis OX=103481 GN=atp1 PE=3 SV=1	48	20	127	18	509	55.2	6.1	353.83	107	90.6	92.9	103	105.5	106.8	96.3	98.6	99.3
A0A7N2QY37	Uncharacterized protein OS=Quercus lobata OX=97700 PE=3 SV=1	52	22	81	4	413	46.8	5.68	211.9	109.6	74.3	81.5	109	100.9	109.1	106	107.6	102
A0A7N2KTT2	Aspartate aminotransferase OS=Quercus lobata OX=97700 PE=3 SV=1	55	21	71	20	466	50.9	8.84	236.61	96.8	131	126.4	87.6	84.6	89.4	97.7	94.5	91.9
A0A7N2KXH5	Uncharacterized protein OS=Quercus lobata OX=97700 PE=3 SV=1	56	22	82	4	411	46.7	5.48	216.51	102.3	80.9	96.1	109.7	97.7	104.3	101.7	105.7	101.4
A0A7N2L121	Uncharacterized protein OS=Quercus lobata OX=97700 PE=3 SV=1	30	21	80	9	655	71.7	5.39	276.34	44.8	33.6	32.8	114	36.5	96.4	208.8	182.2	150.9
A0A2N9IT79	Transketolase OS=Fagus sylvatica OX=28930 GN=FSB_LOCUS55221 PE=3 SV=1	26	15	118	1	749	80.9	7.64	340.71	112.4	89.1	97.5	93.8	108.7	89.8	107.5	103.6	97.6
A0A7N2L663	Phosphoglucomutase (alpha-D-glucose-1,6-bisphosphate-dependent) OS=Quercus lobata OX=97700 PE=3 SV=1	38	20	89	20	582	63.6	6.02	295.25	102.8	82.9	91.2	100	105.7	103	106.7	105.6	102.3
A0A7N2N7V6	Photosystem I P700 chlorophyll a apoprotein A1 OS=Quercus lobata OX=97700 PE=3 SV=1	16	22	153	13	1324	146.5	7.14	481.67	112.3	50.1	54	115	137.7	119.2	100.8	101.9	109
A0A2N9FCQ6	Glucose-1-phosphate adenylyltransferase OS=Fagus sylvatica OX=28930 GN=FSB_LOCUS16558 PE=3 SV=1	33	21	69	3	796	87.7	8.31	218.79	76.7	112.8	117.4	106.9	90	108.2	99.6	93.9	94.5
A0A2V0USM0	Glyceraldehyde-3-phosphate dehydrogenase OS=Quercus ilex OX=58334 GN=GAPDH PE=3 SV=1	58	20	147	4	342	37.2	8.41	437.76	96.6	84.9	86.5	113.1	104.5	117.7	99	101.7	95.9
A0A068L553	Ribulose bisphosphate carboxylase large chain (Fragment) OS=Quercus chrysolepis OX=97695 GN=rbcL PE=3 SV=1	31	19	473	1	454	50.4	6.77	1371.48	96.2	107.6	112.2	98.4	105.1	104.8	88.8	90	96.9
A0A2N9IW58	Elongation factor Tu OS=Fagus sylvatica OX=28930 GN=FSB_LOCUS56477 PE=3 SV=1	45	17	88	1	479	52.2	6.55	305.53	98.7	122.6	123	91.6	89.7	88.7	103.5	96.4	85.8
A0A2N9IC10	Phosphopyruvate hydratase OS=Fagus sylvatica OX=28930 GN=FSB_LOCUS49717 PE=3 SV=1	44	19	82	4	471	51.2	5.69	314.5	92.2	87.1	98.8	106.3	106.9	109.3	101.4	101	97
A0A7N2L671	Uncharacterized protein OS=Quercus lobata OX=97700 PE=3 SV=1	37	29	64	11	660	72.8	5.27	183.21	74.6	62.3	55.5	88.4	63.8	84.9	163.2	162.8	144.4
A0A7N2QX23	Lipoxygenase OS=Quercus lobata OX=97700 PE=3 SV=1	30	25	93	4	904	102.4	6.6	277.49	112.5	61.3	70.9	147.2	125.6	136.5	80.6	80.6	84.8
A0A7N2MZC4	Fructose-bisphosphate aldolase OS=Quercus lobata OX=97700 PE=3 SV=1	43	18	161	14	398	43.1	8.24	519.35	86.4	142	132.2	82.4	90.6	90.2	89.2	90	97.1
A0A7N2KZJ6	Peptidylprolyl isomerase OS=Quercus lobata OX=97700 PE=4 SV=1	56	20	72	13	443	49	5	235.96	87.6	145.9	145.2	93.3	95.5	104.3	74	73.6	80.7
A0A7N2LZ90	Peptidase_M3 domain-containing protein OS=Quercus lobata OX=97700 PE=3 SV=1	43	28	72	13	703	79.4	5.4	238.42	122.6	91.3	102.6	90.2	110.4	86.9	95	102	98.9
A0A7L8ZTW6	Ribulose-bisphosphate carboxylase (Fragment) OS=Quercus cerris OX=39468 GN=rbcL PE=4 SV=1	72	11	223	1	137	15.3	8.34	651.54	95.8	88.6	110	102.1	106.8	87.1	103.6	109.5	96.4
A0A286TAT5	Ribulose bisphosphate carboxylase large chain (Fragment) OS=Quercus austrocochinchinensis OX=1608375 GN=rbcL PE=3 SV=1	58	16	390	1	232	25.8	7.77	1190.97	95.6	108.3	115.5	98.1	109.7	96.8	92.2	88.7	95.3
A0A7N2KP57	ATPase_AAA_core domain-containing protein OS=Quercus lobata OX=97700 PE=4 SV=1	50	17	185	4	437	47.9	6.81	550.49	76.1	134.1	137.3	82.1	99.7	98.6	87.3	89.6	95.1
A0A7N2R610	Glutamine synthetase OS=Quercus lobata OX=97700 PE=3 SV=1	44	15	74	8	432	47.9	7.18	285.65	93.9	107.5	111.8	92.7	94.9	92.5	101.6	100.2	104.9
A0A7N2MLA3	Succinate--CoA ligase [ADP-forming] subunit beta, mitochondrial OS=Quercus lobata OX=97700 PE=3 SV=1	52	23	52	23	421	45.1	6.15	171.7	104.5	81.2	91.3	103	101.5	98	108.8	107.1	104.7
A0A7N2MJV8	Protein disulfide-isomerase OS=Quercus lobata OX=97700 PE=3 SV=1	36	21	60	20	510	56.9	4.96	214.35	95.1	84.3	90.7	104.2	102.8	109	103.5	105.9	104.4
A0A7N2LPS4	Uncharacterized protein OS=Quercus lobata OX=97700 PE=4 SV=1	33	24	63	9	851	93.7	5.21	189.78	104.2	60.4	59.2	101.8	89.7	88.4	137.5	136	123
A0A2N9F7M7	AAA domain-containing protein OS=Fagus sylvatica OX=28930 GN=FSB_LOCUS11030 PE=3 SV=1	30	16	60	2	722	77.6	6.67	232.85	88.5	115.9	125	84.9	93.9	92.3	98.7	100.1	100.8
A0A7N2KRZ8	Peptidase_S9 domain-containing protein OS=Quercus lobata OX=97700 PE=4 SV=1	39	24	64	24	674	75.2	5.08	206.19	86.4	79.6	91.6	100.9	119.6	108.5	110.1	104.7	98.5
A0A7N2LN64	Uncharacterized protein OS=Quercus lobata OX=97700 PE=3 SV=1	44	19	79	3	413	47.1	5.82	207.2	101.3	98	99.3	108.1	90.6	103.5	98.2	99.6	101.3
A0A286T9C8	Ribulose bisphosphate carboxylase large chain (Fragment) OS=Quercus braianensis OX=2029994 GN=rbcL PE=3 SV=1	58	16	364	1	231	25.7	7.75	1123.42	103.7	103.9	116.9	93.6	108.8	93.4	95.3	89.6	94.9
A0A7N2KMR3	Uncharacterized protein OS=Quercus lobata OX=97700 PE=4 SV=1	27	25	58	25	1014	111	5.5	186.95	110.2	54.1	62.3	104.7	98.2	89.7	131.8	132.1	116.9
A0A7N2LZP5	Ferredoxin--NADP reductase, chloroplastic OS=Quercus lobata OX=97700 PE=3 SV=1	45	17	78	10	362	40.5	8.88	250.95	86.5	117.7	121.9	86.3	99.1	97.6	98.1	95.5	97.3
A0A7N2LM49	Plasma membrane ATPase OS=Quercus lobata OX=97700 PE=3 SV=1	23	23	57	8	967	106.3	5.45	155.44	125.2	46	49.8	116.3	114.4	109.7	112.4	117.2	109.1
A0A7N2N5Y0	14_3_3 domain-containing protein OS=Quercus lobata OX=97700 PE=3 SV=1	60	18	97	9	264	29.7	4.75	275.55	110.5	107.3	110	91.8	112.7	98.2	88.2	90.9	90.3
A0A7N2KVW9	Malic enzyme OS=Quercus lobata OX=97700 PE=3 SV=1	34	20	79	9	591	65.5	6.76	237.59	100	62.2	69.8	122.6	113.4	116.5	107.5	106.4	101.6
A0A2N9HEX3	Glyceraldehyde-3-phosphate dehydrogenase OS=Fagus sylvatica OX=28930 GN=FSB_LOCUS17886 PE=3 SV=1	53	15	140	1	341	37.1	7.91	438.09	99.6	63	82.4	112.3	100.9	107.9	108.9	107.6	117.4
A0A7N2R3S7	Phosphoglycerate kinase OS=Quercus lobata OX=97700 PE=3 SV=1	48	17	121	11	401	42.5	6.58	406.1	97.2	89.6	97.4	97.5	107.7	105.3	105.4	101.5	98.5
A0A2N9FZ26	Phosphopyruvate hydratase OS=Fagus sylvatica OX=28930 GN=FSB_LOCUS20131 PE=3 SV=1	38	19	73	3	452	48.9	6.57	273.73	91.9	79.7	91.2	99.5	115	108.8	109.7	104.2	100.1
A0A7N2KP12	NAD(P)-bd_dom domain-containing protein OS=Quercus lobata OX=97700 PE=4 SV=1	34	23	66	8	522	56.3	9.14	219.51	88.8	120.7	125.6	100	113.7	110.5	76.1	79.8	84.7
A0A7N2L5J7	AAA domain-containing protein OS=Quercus lobata OX=97700 PE=3 SV=1	59	23	49	22	423	47.3	5.11	158.96	104.4	91.3	95.8	99.7	102.5	101.4	102.7	103.3	98.9
A0A7N2KYM7	Uncharacterized protein OS=Quercus lobata OX=97700 PE=4 SV=1	7	31	52	30	7742	859.7	4.37	136.56	126.3	75	75.5	92.7	107.7	80.6	113.7	121.7	106.8
A0A5P8YUT6	Photosystem II CP47 reaction center protein OS=Fagus japonica var. multinervis OX=1531991 GN=psbB PE=3 SV=1	33	13	205	1	508	56.1	6.77	611.25	105.1	100.4	104.9	93.9	115.2	105.7	84.7	90	100.1
A0A2N9HF74	Catalase OS=Fagus sylvatica OX=28930 GN=FSB_LOCUS38203 PE=3 SV=1	39	15	78	1	492	56.8	7.44	242.86	74.3	70.3	79	105.2	147.6	124.7	95.2	102	101.6
A0A7N2M3P9	Uncharacterized protein OS=Quercus lobata OX=97700 PE=4 SV=1	87	15	69	5	149	16.8	4.27	207.3	104	130.2	114.8	98.6	98.3	103.9	77.1	77.3	95.8
A0A7N2R4M5	Phospholipase D OS=Quercus lobata OX=97700 PE=3 SV=1	30	22	48	2	806	91.6	6.05	165.42	100.4	51.5	54.6	109	116	106.4	122.6	122.4	117.1
A0A7N2MNT3	Uncharacterized protein OS=Quercus lobata OX=97700 PE=4 SV=1	31	25	55	1	818	90.9	5.29	163.84	122.7	55.1	55.2	111.8	81	82.5	138.9	139.8	112.9
A0A7N2LQ78	Phospholipase D OS=Quercus lobata OX=97700 PE=3 SV=1	30	21	50	1	806	91.7	6.04	183.14	102.3	44.7	51.2	105.2	120.2	103.7	129.5	127.6	115.5
A0A7N2L1E9	Aldedh domain-containing protein OS=Quercus lobata OX=97700 PE=3 SV=1	56	22	63	22	497	53.3	7.39	166.56	95.5	76.3	85.6	104.5	100.6	99.5	111.7	110.2	116.1
A0A7N2N4W4	Uncharacterized protein OS=Quercus lobata OX=97700 PE=3 SV=1	27	24	48	11	991	111.9	6.98	155.2	125.7	59.7	70.6	105.8	88.2	85.5	121.4	125.3	117.8
A0A7N2M647	Phosphopyruvate hydratase OS=Quercus lobata OX=97700 PE=4 SV=1	62	17	86	6	271	29.8	5.26	303.34	95.3	85.6	99.3	99.6	113.9	106.3	104.3	99.4	96.3
A0A7N2MHU3	14_3_3 domain-containing protein OS=Quercus lobata OX=97700 PE=3 SV=1	56	16	83	9	252	28.5	4.79	226.88	101.7	116.3	121.4	89.7	101.2	98.8	87.9	88.6	94.5
A0A7N2LJA4	Glucose-1-phosphate adenylyltransferase OS=Quercus lobata OX=97700 PE=3 SV=1	38	20	61	2	533	58.3	7.66	175.96	70.3	113	120.2	121.7	81.4	114.1	92.8	90.9	95.7
A0A7N2M0Y1	Uncharacterized protein OS=Quercus lobata OX=97700 PE=3 SV=1	32	13	164	13	332	35	5.96	608.59	72.7	176.4	176.2	84.1	101.4	101.5	60	58.5	69.2
A0A7N2N268	Uncharacterized protein OS=Quercus lobata OX=97700 PE=3 SV=1	50	14	89	14	314	33.5	7.83	299.34	83	146.3	138.6	81.5	89.7	87.9	89.6	87.5	96
A0A2N9J540	Phosphoenolpyruvate carboxylase OS=Fagus sylvatica OX=28930 GN=FSB_LOCUS59485 PE=3 SV=1	26	25	49	2	936	106.3	6.52	161.73	101.4	53.3	47.8	122.5	115.3	119.4	116.7	116.9	106.7
A0A7N2KWU3	Lactoylglutathione lyase OS=Quercus lobata OX=97700 PE=3 SV=1	49	18	97	12	368	40.7	7.4	286.53	88.4	120.8	121.6	96.1	103.1	108.9	86.4	85.2	89.4
A0A7N2L091	PKS_ER domain-containing protein OS=Quercus lobata OX=97700 PE=3 SV=1	56	19	70	6	322	34.4	6.07	223.53	107.8	99	114.6	133.3	91.6	145	62	67.3	79.5
A0A7N2MZP9	Vacuolar proton pump subunit B OS=Quercus lobata OX=97700 PE=3 SV=1	40	18	53	18	488	54.3	5.15	180.39	102.3	103	104	95	106.5	105.7	95.1	94.9	93.4
A0A7N2MGX3	Uncharacterized protein OS=Quercus lobata OX=97700 PE=3 SV=1	51	15	89	3	377	41.7	5.58	292.64	109	96.9	87.4	101.7	101.2	87.4	99.4	109.4	107.5
A0A2N9FZV2	Plasma membrane ATPase OS=Fagus sylvatica OX=28930 GN=FSB_LOCUS23969 PE=3 SV=1	21	19	47	5	883	97.3	5.99	131.25	105.7	63.9	63.3	103.8	114.1	98.5	125.1	117.7	108
A0A2R2Z4I7	Ribulose bisphosphate carboxylase large chain (Fragment) OS=Quercus serrata OX=103482 GN=rbcL PE=3 SV=1	55	14	338	1	210	23.2	7.24	1034.07	53.4	83.1	115	98.4	99.1	214.5	59.9	58.5	118.1
A0A2V0UNK8	ATP synthase gamma chain OS=Quercus pubescens OX=39471 GN=ATPC1 PE=3 SV=1	33	11	96	3	374	41.3	6.8	315.11	78.5	155	147.8	84.9	89.3	92.4	82.3	85.2	84.6
A0A7N2LW49	ATP citrate synthase OS=Quercus lobata OX=97700 PE=4 SV=1	37	19	52	10	608	65.7	7.44	146.84	124.7	65.3	71.5	114.5	94.7	101.6	105	112.6	110.3
A0A7N2MTJ0	Cysteine synthase OS=Quercus lobata OX=97700 PE=3 SV=1	56	15	55	5	405	43	8.44	150.34	98.1	105.7	105.5	104.2	88.3	101.7	96.7	98.1	101.7
A0A7N2N5F7	14_3_3 domain-containing protein OS=Quercus lobata OX=97700 PE=3 SV=1	59	19	96	7	253	28.8	4.92	274.94	97.8	132.5	135.6	89.6	93	95	83.3	85.8	87.5
A0A2N9ISL1	Uncharacterized protein OS=Fagus sylvatica OX=28930 GN=FSB_LOCUS55015 PE=3 SV=1	39	13	59	9	379	41.4	6.7	190.03	67.9	131.1	131.7	90.2	99.4	97.9	96	89.5	96.5
A0A2N9H1C4	Elongation factor Ts, mitochondrial OS=Fagus sylvatica OX=28930 GN=EFTS PE=3 SV=1	16	20	47	6	1192	129.1	4.88	131.3	96.7	82.6	87.5	105.8	88.2	83.4	121.1	122.4	112.3
A0A7N2M6U0	Fructose-bisphosphate aldolase OS=Quercus lobata OX=97700 PE=3 SV=1	46	15	53	12	358	38.5	7.8	203.25	108.9	82.5	88.1	104	105.2	107.1	101.2	103.9	99.2
A0A7N2L6V2	Cysteine synthase OS=Quercus lobata OX=97700 PE=3 SV=1	67	15	55	9	325	34.3	5.83	183.95	86.6	73.1	81.1	160.6	78	171.7	76	83.5	89.5
A0A7N2R7Z5	Uncharacterized protein OS=Quercus lobata OX=97700 PE=3 SV=1	73	13	62	13	204	22.7	6.89	196.54	114.9	116	117.1	93.7	74.5	87	98.7	94.6	103.5
A0A2N9EV21	Elongation factor 1-alpha OS=Fagus sylvatica OX=28930 GN=FSB_LOCUS6600 PE=3 SV=1	35	15	68	3	467	51.2	8.87	211.91	115.8	49.7	53.9	114.6	112.9	112.4	115.4	115.2	110.2
A0A7N2LNZ7	Alpha-MPP OS=Quercus lobata OX=97700 PE=3 SV=1	40	17	56	17	505	54.6	6.35	175.4	96.2	117.9	115.7	91.2	94.8	90.9	93.6	98.3	101.2
A0A2N9J171	Uncharacterized protein OS=Fagus sylvatica OX=28930 GN=FSB_LOCUS58061 PE=4 SV=1	27	22	50	1	872	96.6	5.57	145.55	101.3	43.5	58.9	111.7	89.9	86.4	144.1	145	119.2
A0A7N2KQP4	Uncharacterized protein OS=Quercus lobata OX=97700 PE=3 SV=1	65	17	93	17	256	26.9	9.22	271.88	80.1	168.2	147.7	88.2	76.8	92.8	83.5	78.1	84.6
A0A7N2KT04	CCT-beta OS=Quercus lobata OX=97700 PE=3 SV=1	39	21	48	21	527	57.2	6.01	139.19	98.7	62.5	70.4	109.2	96.5	105.2	123.1	121.2	113.2
A0A7N2MDK6	Malic enzyme OS=Quercus lobata OX=97700 PE=3 SV=1	27	18	39	4	603	66.6	8.18	127.19	100.4	84.7	91.4	113.8	102.4	104.9	102.5	101.6	98.2
A0A7N2KZ81	Carbonic anhydrase OS=Quercus lobata OX=97700 PE=3 SV=1	52	16	98	11	323	34.9	8.18	268.26	72.2	117.6	113.6	87.1	109.5	96.4	95	96.7	111.9
A0A7N2R6J7	Uncharacterized protein OS=Quercus lobata OX=97700 PE=4 SV=1	48	16	66	9	240	27.7	9.04	210.52	100	132.3	132.5	102.4	90.5	101.3	79.1	78.4	83.6
A0A7N2KR33	Aminopeptidase OS=Quercus lobata OX=97700 PE=3 SV=1	27	25	53	7	874	98.2	5.77	136.2	108.9	51.5	55.3	109.1	106.1	98.2	124.3	127.8	118.8
D3WF61	Photosystem II D2 protein OS=Quercus nigra OX=262615 GN=psbD PE=3 SV=1	27	9	106	3	353	39.5	5.55	440.18	96.5	85.9	90.6	99.7	139.5	119.2	83.7	82.7	102.1
A0A7N2R682	3-hydroxyacyl-CoA dehydrogenase OS=Quercus lobata OX=97700 PE=3 SV=1	27	19	43	12	726	79.4	9.04	143.5	101.2	51	56.2	123.1	98.8	107.5	129.7	122.7	109.8
A0A2N9HU93	(S)-2-hydroxy-acid oxidase OS=Fagus sylvatica OX=28930 GN=FSB_LOCUS43156 PE=3 SV=1	38	13	78	1	354	39.4	9.32	217.25	92.9	114.5	127	98	94.5	131.6	86.6	79.2	75.6
A0A7N2MMB6	Aldedh domain-containing protein OS=Quercus lobata OX=97700 PE=3 SV=1	41	22	42	7	541	58.9	7.71	144.36	112.6	70.8	77	112.1	112	114.9	104.7	98.4	97.3
A0A7N2KN09	Uncharacterized protein OS=Quercus lobata OX=97700 PE=3 SV=1	25	22	50	22	928	103.1	8.7	151.14	114.6	34.2	37.9	109.1	111.7	89.8	143.6	135.7	123.4
A0A7N2QZE0	Isocitrate dehydrogenase [NADP] OS=Quercus lobata OX=97700 PE=3 SV=1	52	19	49	6	412	46.1	7.12	147.56	100	60.8	68.2	110.3	110.1	113.5	114.6	114.3	108.1
A0A2N9ELW4	Malic enzyme OS=Fagus sylvatica OX=28930 GN=FSB_LOCUS3416 PE=3 SV=1	27	16	34	1	603	66.7	7.46	114.39	97.5	84	90.4	107.2	96.9	110	106.2	107.7	100.3
A0A7N2KLI3	Uncharacterized protein OS=Quercus lobata OX=97700 PE=3 SV=1	46	15	63	15	299	31.9	9.39	188.95	90.5	108.9	112.2	93	97.5	93	102.4	101.5	101.1
A0A7N2L8Z3	Carbonic anhydrase OS=Quercus lobata OX=97700 PE=3 SV=1	60	15	70	13	257	28.1	6.86	209.29	103	67.8	75.9	106.9	118.1	112.9	108.6	104.7	102.1
A0A7M3TW99	Ribulose bisphosphate carboxylase large chain (Fragment) OS=Quercus suber OX=58331 PE=3 SV=1	59	12	319	1	193	21.5	6.04	971.85	101.6	99.9	112.6	79.4	114.5	100.4	93.1	104.6	93.8
A0A7N2QZJ9	Uncharacterized protein OS=Quercus lobata OX=97700 PE=3 SV=1	36	17	54	17	530	59.1	6.77	185.97	97.8	115.6	116.8	92.1	95.4	96.5	94.2	97.5	94.2
A0A7N2LNR8	GB1/RHD3-type G domain-containing protein OS=Quercus lobata OX=97700 PE=3 SV=1	20	22	45	12	1066	120.7	6.61	137.38	123.2	41.3	42	107	113.2	86.7	133.4	138.9	114.3
A0A7N2MQL5	Rhodanese domain-containing protein OS=Quercus lobata OX=97700 PE=4 SV=1	26	12	61	10	393	42	9.66	198.12	120.4	102.7	98.3	110.1	96.9	112.6	67.8	90.2	101
A0A7N2MP53	Plasma membrane ATPase OS=Quercus lobata OX=97700 PE=3 SV=1	28	17	46	7	691	76.9	8.63	149.9	129.8	62.5	58.3	97.3	120.3	89.5	113.5	120.9	107.8
A0A7N2MUE4	Guanosine nucleotide diphosphate dissociation inhibitor OS=Quercus lobata OX=97700 PE=3 SV=1	45	19	42	9	444	49.8	5.95	106.1	114.8	66.4	72.4	111.5	101.2	103.8	110.1	112.5	107.2
A0A7N2REL8	Epimerase domain-containing protein OS=Quercus lobata OX=97700 PE=3 SV=1	38	15	54	9	400	43.4	8.43	168.94	92.8	108.2	110.2	90.4	96	93.6	100.4	100.9	107.6
A0A7N2LRP3	14_3_3 domain-containing protein OS=Quercus lobata OX=97700 PE=3 SV=1	45	17	76	11	262	29.7	4.77	209.52	102.9	100.5	112.5	90.1	110.9	96.5	92.8	95.2	98.6
A0A7N2L7W5	Alanine--tRNA ligase OS=Quercus lobata OX=97700 PE=3 SV=1	24	18	44	13	773	84.4	5.67	115.67	115.6	48.1	50.9	115.6	92.9	89.9	131.9	133.9	121.2
A4URT6	9-cis-epoxycarotenoid dioxygenase OS=Castanea mollissima OX=60419 GN=NCED PE=2 SV=1	37	21	47	4	548	61.4	6.55	127.72	105	80.8	85.8	107.7	96.9	102.2	108.9	108.7	104
A0A2N9I7E1	Ferredoxin--NADP reductase, chloroplastic OS=Fagus sylvatica OX=28930 GN=FSB_LOCUS49799 PE=3 SV=1	32	14	58	4	363	40.6	8.84	181.24	81.7	119	126	81.3	104.8	100.2	96.6	95.2	95.2
A0A7N2RDK9	Abhydrolase_3 domain-containing protein OS=Quercus lobata OX=97700 PE=4 SV=1	37	13	47	6	320	35.1	5.91	135.97	91.7	79.6	86.1	96.1	105.9	103.7	109.6	110	117.2
A0A2N9FRJ0	Elongation factor 1-alpha OS=Fagus sylvatica OX=28930 GN=FSB_LOCUS17744 PE=3 SV=1	35	14	71	1	447	49.3	9.03	214.4	116.7	46.9	53.1	116.5	109.4	112.2	116.3	118	111
A0A7N2RE47	Phosphoribulokinase OS=Quercus lobata OX=97700 PE=3 SV=1	44	14	81	7	412	45.6	6.21	220.44	87.9	140.8	135.3	88.4	87.1	92.6	87.6	87.3	92.9
A0A2N9IW57	Uncharacterized protein OS=Fagus sylvatica OX=28930 GN=FSB_LOCUS56163 PE=3 SV=1	29	21	48	1	668	73.6	5.12	157.48	111.6	80.3	93	94.4	99.3	93.8	108.2	105.5	114
A0A2N9I2C2	Uncharacterized protein OS=Fagus sylvatica OX=28930 GN=FSB_LOCUS46357 PE=4 SV=1	19	17	55	2	850	93.5	5.24	157.97	107.1	34	36.5	103.7	80.8	80.5	159.7	167.2	130.5
A0A7N2KN87	Uncharacterized protein OS=Quercus lobata OX=97700 PE=3 SV=1	34	24	43	3	741	82.5	6.27	110.88	98.8	82.3	88.7	91.4	92	85.1	125.3	119.1	117.2
A0A7N2M0E9	HP domain-containing protein OS=Quercus lobata OX=97700 PE=4 SV=1	24	23	35	11	1013	111.5	6.01	105.3	116.3	40.5	45.1	123	129.3	111.8	108.1	117.3	108.6
A0A7N2M564	Phosphoglycerate mutase (2,3-diphosphoglycerate-independent) OS=Quercus lobata OX=97700 PE=3 SV=1	33	19	43	19	556	60.5	5.68	121.19	108.4	69.3	79.1	108.2	96.9	107	112.2	112.7	106.2
A0A7N2MT46	Uncharacterized protein OS=Quercus lobata OX=97700 PE=3 SV=1	47	14	40	2	283	31	9.66	165.4	78.9	128.4	123.9	110.1	95.3	112.3	83.9	80.6	86.5
A0A2N9EZJ9	ATPase_AAA_core domain-containing protein OS=Fagus sylvatica OX=28930 GN=FSB_LOCUS8147 PE=4 SV=1	25	10	178	1	472	51.7	7.58	574.74	79.2	148.4	164.6	76.5	51.7	50.5	102.4	105.5	121.2
A0A7N2L8N4	Uncharacterized protein OS=Quercus lobata OX=97700 PE=4 SV=1	33	14	38	2	506	56.8	5.24	135.88	106.4	89.5	92.9	98.2	102.4	104.2	101.9	100.6	103.8
A0A7N2L3J5	Lipoxygenase OS=Quercus lobata OX=97700 PE=3 SV=1	23	22	43	13	950	108.1	6.67	107.64	135.8	72.6	86	91.7	117.6	90.4	105.8	103.8	96.3
A0A7N2MFM9	PsbP domain-containing protein OS=Quercus lobata OX=97700 PE=4 SV=1	50	15	42	15	242	26.7	9.16	148.86	80.4	163.3	162.5	100.3	80.2	107.2	67.3	64.9	73.9
A0A7N2MQ58	WD_REPEATS_REGION domain-containing protein OS=Quercus lobata OX=97700 PE=4 SV=1	56	17	41	17	328	36.2	7.12	117.51	107.6	62.5	70.2	113.2	107.8	111.9	107	109.9	110.1
A0A7N2L156	Uncharacterized protein OS=Quercus lobata OX=97700 PE=4 SV=1	35	14	57	14	460	50.9	4.77	199.66	83.1	105	102.9	102.2	104.2	107.5	99.8	92.2	103.2
A0A7N2MG53	Chlorophyll a-b binding protein, chloroplastic OS=Quercus lobata OX=97700 PE=3 SV=1	44	10	120	6	288	30.8	5.34	414.4	87.3	142	132.1	92.1	109.2	100.8	74.9	73.2	88.4
A0A7N2LWI1	Uncharacterized protein OS=Quercus lobata OX=97700 PE=3 SV=1	34	11	35	11	470	49.4	7.31	128.61	93.3	73.1	79	103.9	103.6	100.2	121.6	112.8	112.4
A0A2N9HPQ1	Uncharacterized protein OS=Fagus sylvatica OX=28930 GN=FSB_LOCUS44009 PE=3 SV=1	31	22	42	1	741	82.5	6.25	104.56	105.7	79.1	90.4	96.4	95.4	79.5	137.2	106.4	110.1
A0A7N2N4H7	AIG1-type G domain-containing protein OS=Quercus lobata OX=97700 PE=3 SV=1	17	18	30	18	1389	149.6	4.73	94.27	101	76	79.6	107.6	85.5	85.1	124.9	125.8	114.4
A0A7N2M0A8	14_3_3 domain-containing protein OS=Quercus lobata OX=97700 PE=3 SV=1	53	12	62	6	248	28.1	4.94	177.7	94.7	117.3	126.4	83.1	96.5	90.7	97.2	94.7	99.4
A0A7N2N452	Elongation factor Tu OS=Quercus lobata OX=97700 PE=3 SV=1	47	18	38	17	451	49.1	7.06	113.2	110.5	107.8	105.3	115.4	87.3	103.5	89.8	92	88.3
A0A7N2KLH7	Uncharacterized protein OS=Quercus lobata OX=97700 PE=3 SV=1	37	12	46	10	392	41.5	8.57	151.69	93.6	154.9	140	88.7	90.3	85.1	79.8	80.6	87.1
A0A7N2MT39	ATP synthase subunit beta OS=Quercus lobata OX=97700 PE=3 SV=1	35	14	51	2	558	59.7	6.28	176.99	97.5	131.4	130.5	90.4	97.9	102.8	80.2	85.9	83.3
A0A2N9ISW5	NAD(P)-bd_dom domain-containing protein OS=Fagus sylvatica OX=28930 GN=FSB_LOCUS55510 PE=4 SV=1	23	16	49	1	519	55.8	8.85	156.09	84.1	127.5	126	105.4	104	112.2	69.3	81.2	90.4
A0A7N2M4L7	5-methyltetrahydropteroyltriglutamate--homocysteine S-methyltransferase OS=Quercus lobata OX=97700 PE=3 SV=1	24	16	45	3	765	84.6	6.81	127.75	120.3	49.3	44.6	139	135.8	77.1	108.6	131.1	94.2
A0A7N2L9W1	Pyruvate dehydrogenase E1 component subunit alpha OS=Quercus lobata OX=97700 PE=4 SV=1	32	16	46	16	396	43.7	8.15	118.64	103.9	82.9	88.2	109.5	99.9	107.3	100.9	108.7	98.7
A0A7N2N488	Sucrose synthase OS=Quercus lobata OX=97700 PE=3 SV=1	29	21	47	20	813	92.6	6.62	134.5	108.3	47.1	54.6	116.9	123.5	110.5	117.2	117.9	104.1
D0F1P7	Aspartic proteinase 1 OS=Castanea mollissima OX=60419 PE=2 SV=1	39	16	35	15	513	56.1	6.1	128.24	91.7	105.6	100.2	120.5	96.4	133.6	87.6	87.1	77.3
A0A7N2RBH0	Alpha-mannosidase OS=Quercus lobata OX=97700 PE=3 SV=1	21	19	39	8	1056	120.3	7.25	121.51	90	118.6	134.7	95.3	96.9	106.9	81	87	89.7
A0A7N2MYW6	Coatomer subunit alpha OS=Quercus lobata OX=97700 PE=4 SV=1	20	22	37	13	1218	136.7	7.01	109.01	129.9	46.1	46.7	115.8	93	85	130.5	136.3	116.5
A0A7N2MAR1	NAD(P)H dehydrogenase (quinone) OS=Quercus lobata OX=97700 PE=3 SV=1	51	10	49	10	218	23.6	8.27	162.63	105	130.4	125.7	87.3	100.4	93.3	81.2	80.8	95.8
A0A7N2N1A3	ANK_REP_REGION domain-containing protein OS=Quercus lobata OX=97700 PE=4 SV=1	36	10	57	8	350	37.8	4.64	184.57	94.2	122.7	120.8	90.2	94.1	95.3	94.3	90.9	97.3
A0A2N9I5L6	Fumarate hydratase OS=Fagus sylvatica OX=28930 GN=FSB_LOCUS49199 PE=3 SV=1	31	12	36	2	526	56.9	7.02	126.57	116.5	75.2	78.1	103	101.7	94.7	115.3	111.2	104.2
Q0PY03	Glutathione S-transferase isoform 2 OS=Castanea crenata OX=103480 PE=2 SV=1	25	12	60	4	219	25.1	5.77	177.29	81.5	111.6	107.4	105.2	106.8	117.4	93	86.6	90.5
A0A7N2N2G6	Leucyl-tRNA synthetase OS=Quercus lobata OX=97700 PE=3 SV=1	22	20	32	20	1088	123.3	6.14	93.57	117.7	48.9	55.2	118.3	107.1	97.7	121.6	121.3	112.2
A0A7N2MUL1	Plasma membrane ATPase OS=Quercus lobata OX=97700 PE=3 SV=1	18	15	42	3	951	104.7	6.79	119.77	107.6	90.8	87.7	113.1	93.2	95.8	102.7	103.7	105.4
A0A7N2N6F8	Serine hydroxymethyltransferase OS=Quercus lobata OX=97700 PE=3 SV=1	41	18	50	7	516	57.1	7.85	138.26	108.9	75.3	75.6	117.6	99.5	97.6	114.4	109.9	101.2
A0A2N9GVV1	Phosphoglycerate kinase OS=Fagus sylvatica OX=28930 GN=FSB_LOCUS28253 PE=3 SV=1	30	13	113	1	406	42.9	5.47	352.47	105.1	93.7	107.9	106.3	103.1	79.9	102.7	95.8	105.5
A0A7N2N5W1	Thiamine thiazole synthase, chloroplastic OS=Quercus lobata OX=97700 GN=THI1 PE=3 SV=1	29	8	56	2	356	38	5.67	179.55	81	111.7	110.8	85.8	92.9	86.2	112.4	103.8	115.5
A0A7N2MMK8	Ribonuclease OS=Quercus lobata OX=97700 PE=4 SV=1	22	20	35	15	991	108.3	7.25	99.49	120.1	56.2	61.2	119.6	96.4	94.1	121.3	122.2	108.8
A0A2N9IZ25	Fructose-bisphosphate aldolase OS=Fagus sylvatica OX=28930 GN=FSB_LOCUS58479 PE=3 SV=1	23	14	38	2	795	87.3	7.49	137.45	86.4	104.3	105	97.4	95	101.5	105.7	101.4	103.3
Q6QUQ2	Protein disulfide isomerase OS=Quercus suber OX=58331 GN=PDI PE=4 SV=1	33	14	35	2	506	56.7	5.24	124.82	137.9	44.1	55.4	107.5	102.3	95	115.2	124.9	117.7
A0A7N2L965	Uncharacterized protein OS=Quercus lobata OX=97700 PE=3 SV=1	35	16	51	11	544	61.8	4.75	139.34	115.6	69.2	76.2	108.4	100.7	99.2	110.8	113.1	106.8
A0A7N2LZB2	Serine hydroxymethyltransferase OS=Quercus lobata OX=97700 PE=3 SV=1	36	17	37	7	471	51.8	7.85	116.39	107.3	67.6	72.5	107.3	116.1	99	109.7	111.7	108.8
A0A7N2LHL5	Rhodanese domain-containing protein OS=Quercus lobata OX=97700 PE=4 SV=1	32	14	53	14	435	46.1	5.35	159.84	95.6	140.5	130.1	85.8	94.4	92.4	85.1	84.6	91.6
A0A7N2KRF7	SHSP domain-containing protein OS=Quercus lobata OX=97700 PE=3 SV=1	57	8	226	5	159	17.6	6.81	845.94	67.9	102.2	87.4	96.3	66.4	94.6	130.5	120.3	134.5
A0A7N2MSJ8	Aldehyde dehydrogenase OS=Quercus lobata OX=97700 PE=3 SV=1	26	14	48	12	542	59.8	6.48	140.3	87.2	87.5	87.9	115.4	107.6	112.6	102.1	98	101.5
A0A7N2N2N7	SHSP domain-containing protein OS=Quercus lobata OX=97700 PE=3 SV=1	45	14	53	12	210	23.6	6.14	147.07	75.5	121.7	104.3	103.1	62.7	102.3	111.5	103.3	115.7
A0A7N2L1A0	Xylose isomerase OS=Quercus lobata OX=97700 PE=3 SV=1	37	16	41	16	478	53.3	5.85	116.89	93.7	80.7	84.2	113.7	112.8	119.1	102	100.4	93.3
A0A7N2LJR2	Uncharacterized protein OS=Quercus lobata OX=97700 PE=4 SV=1	31	12	57	1	219	25.1	5.53	177.52	86.9	102.1	102.5	108	104.5	127.1	86.9	89.4	92.5
A0A6M4AXX4	Photosystem I P700 chlorophyll a apoprotein A2 OS=Castanopsis carlesii OX=167382 GN=psaB PE=3 SV=1	17	11	105	2	734	82.3	7.31	349.64	109.5	39.4	41.4	129.8	139.9	127.4	104.2	105	103.4
A0A2N9IL28	Serine hydroxymethyltransferase OS=Fagus sylvatica OX=28930 GN=FSB_LOCUS52897 PE=3 SV=1	33	14	57	2	518	57.4	8.72	152.17	92.2	96.7	100.7	115.2	99.9	113.4	96.1	90.6	95.3
A0A7N2M337	Proteasome subunit alpha type OS=Quercus lobata OX=97700 PE=3 SV=1	52	13	40	13	249	27.2	6.32	114.96	102.6	94.1	96.7	99	110.1	107.8	98	98	93.7
A0A7N2R3K9	Uncharacterized protein OS=Quercus lobata OX=97700 PE=4 SV=1	32	12	67	3	219	25.5	6.28	189.27	99.5	85.3	94.7	53.2	143.4	65.1	121.5	118.3	118.9
A0A7N2R267	Citrate synthase OS=Quercus lobata OX=97700 PE=3 SV=1	40	13	39	4	470	52.5	7.61	136.16	117.5	71.7	77.9	115	99.2	112.2	96.6	103.1	106.8
A0A7N2QY97	SERPIN domain-containing protein OS=Quercus lobata OX=97700 PE=3 SV=1	34	13	45	13	389	42.5	6.04	132.65	82.4	117.4	111.2	101.9	114.8	115.7	93	81.1	82.4
G9DGU6	Ribulose bisphosphate carboxylase large chain (Fragment) OS=Fagus hayatae OX=133895 GN=rbcL PE=3 SV=1	51	9	288	1	186	20.7	7.24	891.76	103.6	103.1	119.8	88.2	95.6	88.5	113.4	98.7	89.1
A0A7N2RAG2	Glucose-6-phosphate isomerase OS=Quercus lobata OX=97700 PE=3 SV=1	35	19	35	9	615	67.6	5.72	93.34	98.8	93.3	101.1	99.9	99.2	100.9	104.2	103	99.4
A0A7N2R300	CCT-alpha OS=Quercus lobata OX=97700 PE=3 SV=1	40	18	38	1	542	58.6	5.88	117.03	94.6	71.2	77.4	108	92.3	115.2	129.3	114.2	97.8
A0A7N2LXI9	Malate dehydrogenase OS=Quercus lobata OX=97700 PE=3 SV=1	42	12	51	12	332	35.6	6.64	151.01	100	81.6	92.1	108	103.2	107.3	100.3	99.3	108.2
A0A7N2MBX6	Malate dehydrogenase OS=Quercus lobata OX=97700 PE=3 SV=1	40	11	36	10	350	36.6	8.37	149.94	93.6	111.6	113.7	95.8	102.4	100.4	90	88.7	103.8
A0A7N2LF92	Pyruvate kinase OS=Quercus lobata OX=97700 PE=3 SV=1	36	16	43	7	527	57.6	6.93	129.91	108.8	57	62.1	108.4	112.9	102.8	119.9	119	109.1
A0A7N2KU87	Clp R domain-containing protein OS=Quercus lobata OX=97700 PE=3 SV=1	19	17	43	10	980	109.4	7.46	122.31	90.9	65.5	72.9	106.1	84.8	95.6	140.3	128.8	115.1
A0A7N2LTE0	Uncharacterized protein OS=Quercus lobata OX=97700 PE=3 SV=1	15	12	36	2	957	106.9	6.73	113.75	97.8	96.8	98.9	93.2	130.3	116	90.5	87.6	88.8
A0A7N2KLN9	TPR_REGION domain-containing protein OS=Quercus lobata OX=97700 PE=4 SV=1	33	10	44	3	339	38.1	6.6	149.8	78.6	149.2	145.6	97	91.5	108.9	76.2	74.4	78.5
A0A2N9EPY1	Uncharacterized protein OS=Fagus sylvatica OX=28930 GN=FSB_LOCUS4747 PE=4 SV=1	29	17	45	3	583	65.8	6.47	111.3	92.1	84.4	90.6	105.2	103.2	105.3	100.6	106.8	111.9
A0A7N2M9S9	Thiamine thiazole synthase, chloroplastic OS=Quercus lobata OX=97700 GN=THI1 PE=3 SV=1	29	7	54	1	353	37.3	5.38	167.63	87.5	146.7	105.4	98.1	92.4	87.9	88.8	97.6	95.7
A0A7N2L7K9	Uncharacterized protein OS=Quercus lobata OX=97700 PE=4 SV=1	33	14	63	14	497	54.5	7.18	194.64	86.5	136.2	126.8	97.8	98.7	106.6	81.5	81.4	84.5
A0A2N9EQM6	Elongation factor G, chloroplastic OS=Fagus sylvatica OX=28930 GN=FSB_LOCUS4746 PE=3 SV=1	22	14	44	1	777	85.6	5.74	143.2	91.6	108.6	116.1	112	91.9	102.1	88.2	97.4	92.1
A0A7N2LCK4	Uncharacterized protein OS=Quercus lobata OX=97700 PE=4 SV=1	13	24	32	24	2180	246.7	5.97	80.05	120.7	48	50.3	119.7	92.1	90.9	133.3	130.5	114.4
A0A7N2MN58	Uncharacterized protein OS=Quercus lobata OX=97700 PE=4 SV=1	40	12	33	12	328	35.4	7.55	115.68	95.2	147.7	141	87.7	86.3	84.5	83.6	84.4	89.4
A0A7N2RET4	Fumarate hydratase OS=Quercus lobata OX=97700 PE=3 SV=1	32	13	32	3	496	53.5	8.03	108.22	118.4	72.4	79.8	103.7	101.4	92.8	113.5	112.4	105.6
A0A7N2KMU4	Ubiquitinyl hydrolase 1 OS=Quercus lobata OX=97700 PE=3 SV=1	23	23	34	9	1118	131.1	5.92	88.67	113.9	52.4	56.6	117.2	97.8	92.1	126.9	128.9	114.3
A0A7N2R5B9	Uncharacterized protein OS=Quercus lobata OX=97700 PE=3 SV=1	15	12	36	2	910	101.8	7.15	111.67	100	117.7	106.6	88.9	125	107.8	85.8	80.2	88
A0A7N2M4T5	PAP_fibrillin domain-containing protein OS=Quercus lobata OX=97700 PE=3 SV=1	40	10	60	10	306	33.7	6.89	209.25	83.4	144.9	131	99	99.3	109.3	70.6	74	88.4
A0A7N2KL03	SHSP domain-containing protein OS=Quercus lobata OX=97700 PE=3 SV=1	66	14	75	2	155	17.8	6.37	179.69	52.1	52	38.3	111.9	45	110.4	185.2	153.6	151.4
A0A7N2M271	CCT-alpha OS=Quercus lobata OX=97700 PE=3 SV=1	40	18	38	1	542	58.5	5.99	112.69	101.5	59.6	65.9	111.5	101.5	107.6	123.3	121.2	107.9
A0A7N2KVU3	Phosphotransferase OS=Quercus lobata OX=97700 PE=3 SV=1	39	13	34	11	498	53.8	6.15	128.83	95.9	102.1	106.4	103.6	96.6	103.8	98	96.4	97.2
A0A7N2M6Y2	Thioredoxin-dependent peroxiredoxin OS=Quercus lobata OX=97700 PE=4 SV=1	42	14	57	4	268	29.4	8.22	191.66	84.2	145.8	130.1	96.8	95.1	109.8	77	73.8	87.4
A0A7N2LKR1	Aminopeptidase OS=Quercus lobata OX=97700 PE=3 SV=1	20	18	38	18	891	101.6	5.55	106.12	106.6	44.7	54	146.8	88.7	108.1	124.1	116.5	110.6
A0A7N2KSN9	Glucose-6-phosphate isomerase OS=Quercus lobata OX=97700 PE=3 SV=1	30	14	36	14	550	60.5	6.84	116.35	81.4	97.4	99.3	106.4	111.4	117.9	99	93.2	94.1
A0A7N2KYC2	KH type-2 domain-containing protein OS=Quercus lobata OX=97700 PE=3 SV=1	59	13	49	6	234	26.2	9.58	162.47	101.1	87.1	87.9	105.1	105.8	110.3	100	103.3	99.6
A0A7N2MFB2	Elongation factor 1-alpha OS=Quercus lobata OX=97700 PE=3 SV=1	35	13	63	2	447	49.3	9.07	189.47	115.8	34.6	44	118.3	110.4	118.8	123.8	119.6	114.9
A0A7N2L971	PPDK_N domain-containing protein OS=Quercus lobata OX=97700 PE=3 SV=1	13	17	36	17	1493	167	7.18	104.65	113.6	61.6	63.5	104.9	88.5	81.3	140.3	132.5	113.7
H9NJ57	Bet v 1 allergen OS=Quercus suber OX=58331 PE=2 SV=1	55	9	90	3	160	17.5	6.29	358.16	125.5	107.4	111.2	92	116.3	102.9	77.6	80.6	86.3
A0A2I7YXL4	Cytochrome f OS=Quercus sichourensis OX=2029655 GN=petA PE=3 SV=1	41	14	71	3	321	35.2	7.27	244.63	87.2	158.5	139.7	77.6	97.9	85.1	83.6	81.1	89.3
A0A7N2R2C2	Uncharacterized protein OS=Quercus lobata OX=97700 PE=3 SV=1	30	19	35	2	535	60	7.02	99.51	102.1	85.9	91	110.4	94.6	103.1	106.3	104.1	102.5
A0A7N2L4K2	Uncharacterized protein OS=Quercus lobata OX=97700 PE=3 SV=1	43	14	46	14	276	29.3	8.81	134.14	105.7	113.5	115	100	95.2	106.8	85.1	86.2	92.5
A0A7N2LIT3	Uncharacterized protein OS=Quercus lobata OX=97700 PE=4 SV=1	32	14	31	10	556	61.5	6.6	103.7	103.4	54.8	64.2	116.2	105.4	111.7	119	112.6	112.8
A0A2N9HQZ4	Uncharacterized protein OS=Fagus sylvatica OX=28930 GN=FSB_LOCUS42310 PE=3 SV=1	31	13	36	1	381	41.2	9.28	143.11	100.9	162.1	146.5	54.9	86.9	59.5	85.3	93.4	110.5
A0A7N2M0A0	Kinesin motor domain-containing protein OS=Quercus lobata OX=97700 PE=3 SV=1	10	23	38	16	2487	276.8	6.55	108.89	115.8	59.3	62.5	107.2	98.5	89.4	124.5	127.2	115.6
A0A7N2KWX6	Uncharacterized protein OS=Quercus lobata OX=97700 PE=3 SV=1	27	15	26	15	745	80.9	6.7	95.76	115.7	56.7	65.8	103	97	85.4	126	128.9	121.5
A0A7N2L288	Uncharacterized protein OS=Quercus lobata OX=97700 PE=4 SV=1	57	11	37	11	196	21.2	8.06	127.46	80.5	177.8	152	88.8	87.3	87.7	71.7	69.2	85.1
A0A2N9FA89	14_3_3 domain-containing protein OS=Fagus sylvatica OX=28930 GN=FSB_LOCUS11641 PE=3 SV=1	46	14	76	2	253	28.9	4.97	211.16	90.9	137.2	131.7	86.7	94.7	103.6	82.4	82.3	90.4
A0A7N2MUK4	Ketol-acid reductoisomerase OS=Quercus lobata OX=97700 PE=3 SV=1	25	14	53	14	588	63.1	6.48	157.8	110.7	82.9	83.9	111.5	100.3	112.9	100.2	99.8	97.8
A0A7N2R9V3	Uncharacterized protein OS=Quercus lobata OX=97700 PE=3 SV=1	24	13	32	12	679	72	6.48	113.36	118.6	104.5	100.4	80.5	107.6	90.5	106.6	96.6	94.6
A0A7N2KRB2	Aminopeptidase OS=Quercus lobata OX=97700 PE=3 SV=1	20	18	37	7	873	99	5.88	98.32	99.2	62.3	70	121.7	92.8	117.5	110.7	113.7	112
A0A7N2MUY2	Biotin carboxylase OS=Quercus lobata OX=97700 PE=4 SV=1	30	13	30	6	524	57.4	7.49	115.47	101.4	85.1	96.2	103.5	110.5	101.5	105	99.4	97.3
A0A7N2LUH6	Pyruvate, phosphate dikinase OS=Quercus lobata OX=97700 PE=3 SV=1	26	19	28	9	974	106.3	5.77	75.35	103.4	77.3	89.8	90.2	102.5	82.2	117.1	120.4	117.1
A0A7N2MS44	Ribosomal_L18_c domain-containing protein OS=Quercus lobata OX=97700 PE=3 SV=1	27	11	36	11	300	34.2	9.31	104.1	111.6	51.5	59	109.5	112.9	110.3	115.5	122.3	107.4
A0A078BND6	Ribulose bisphosphate carboxylase large chain (Fragment) OS=Quercus incana OX=262620 GN=rbcL PE=3 SV=1	34	9	148	1	247	27.4	7.27	425.12	135.4	120.3	103.1	84.5	102.4	80.5	79.2	83.2	111.4
A0A7N2LY53	Uncharacterized protein OS=Quercus lobata OX=97700 PE=4 SV=1	17	12	44	8	676	77.7	7.15	132.97	257.3	36.3	28.5	179.9	106.4	31	106.2	78.3	76
A0A7N2L5Q6	Cupin_2 domain-containing protein OS=Quercus lobata OX=97700 PE=4 SV=1	37	11	34	11	312	33.6	5.29	97.73	98	75.8	83.2	113.5	114.9	123.5	93.4	94.5	103.2
A0A7N2L7U9	Epimerase domain-containing protein OS=Quercus lobata OX=97700 PE=3 SV=1	34	12	35	12	376	42.4	6.47	99.12	140.7	86.5	88.3	80.5	85.7	68.3	112.9	120.9	116.3
A0A7N2RDY2	2-Hacid_dh_C domain-containing protein OS=Quercus lobata OX=97700 PE=4 SV=1	55	7	39	3	157	17.3	6.54	139.89	61	137.4	137.3	84.5	98.9	95.6	98.4	90.9	96
A0A7N2MWI5	Uncharacterized protein OS=Quercus lobata OX=97700 PE=4 SV=1	38	11	34	1	351	39	6.27	104.65	80.9	101.5	99.4	117.2	106.7	126.4	91.5	88.4	87.9
A0A7N2KZ09	Uncharacterized protein OS=Quercus lobata OX=97700 PE=4 SV=1	20	18	37	4	896	101.6	6.7	95.12	147.6	49.8	55.8	87.8	123.2	88.2	114.3	120.9	112.3
A0A2N9IM11	Uncharacterized protein OS=Fagus sylvatica OX=28930 GN=FSB_LOCUS52893 PE=3 SV=1	24	17	42	2	780	87.4	5.43	136.19	129.2	83.4	97.4	92.2	109.1	87.3	100.1	102	99.3
A0A7N2LRE6	(S)-2-hydroxy-acid oxidase OS=Quercus lobata OX=97700 PE=3 SV=1	39	11	55	7	367	40.4	9.25	164.92	68.3	149.9	137.1	77.2	87.1	81.3	102	97.2	99.9
A0A7N2KML5	Alanine--glyoxylate transaminase OS=Quercus lobata OX=97700 PE=3 SV=1	31	9	50	2	401	44.1	8.19	167.37	80.1	108.2	112	90.2	105.2	94.9	101.5	98.7	109.2
A0A7N2MP46	PHB domain-containing protein OS=Quercus lobata OX=97700 PE=4 SV=1	51	15	61	5	285	31.4	5.76	183.36	104	105.8	107.3	95.7	122.4	115.4	78.3	79.1	91.9
A0A2N9EIQ6	Phospholipase D OS=Fagus sylvatica OX=28930 GN=FSB_LOCUS6689 PE=3 SV=1	20	15	36	1	773	88.1	5.91	112.23	105.4	40.2	52.4	109.5	113.9	106.3	127.1	125.7	119.5
A0A7N2RB03	L-ascorbate peroxidase OS=Quercus lobata OX=97700 PE=3 SV=1	40	16	39	5	382	41.7	8.62	120.39	87.3	132	130.4	83.3	103.9	98.7	90	86.6	87.9
A0A7N2N5N5	Protein kinase domain-containing protein OS=Quercus lobata OX=97700 PE=3 SV=1	45	14	43	10	361	38.9	6.84	116.51	126.6	91.4	93.7	91.9	116.4	93.4	95.1	95.6	95.9
A0A7N2KX65	Uncharacterized protein OS=Quercus lobata OX=97700 PE=3 SV=1	41	11	40	10	268	29.6	9.22	132.76	73.9	151.9	131.9	93.2	93.1	100.8	86.6	79.4	89.3
A0A2N9G3B2	ATP synthase subunit alpha OS=Fagus sylvatica OX=28930 GN=FSB_LOCUS21721 PE=3 SV=1	31	12	117	1	503	54	5.59	288.33	65.3	193	177.5	78.8	54.9	83.1	92.4	82.6	72.5
A0A7N2R4P8	Uncharacterized protein OS=Quercus lobata OX=97700 PE=3 SV=1	18	15	25	8	664	73.3	8.46	80.47	96.9	72.2	77.8	116	108.8	112.4	109.8	103.3	102.7
A0A7N2KLJ8	Formyltetrahydrofolate synthetase OS=Quercus lobata OX=97700 PE=3 SV=1	32	17	33	17	636	67.6	7.68	112.63	89.4	57.6	64.6	137.6	108.4	133.1	106.5	102.1	100.8
A0A2N9HA77	Aminopeptidase OS=Fagus sylvatica OX=28930 GN=FSB_LOCUS39169 PE=3 SV=1	19	16	37	1	851	96.1	5.25	98.57	126.3	38.1	44.2	112.3	99.7	105.5	139.3	125.4	109.2
A0A7N2KUE0	Uncharacterized protein OS=Quercus lobata OX=97700 PE=3 SV=1	33	10	63	10	221	24.1	8.68	225.56	76.3	188	166.2	87.7	81.1	84.4	67.5	65.9	82.8
A0A7N2KQ08	Carbamoyl-phosphate synthase (glutamine-hydrolyzing) OS=Quercus lobata OX=97700 PE=3 SV=1	17	22	39	22	1197	130.7	5.69	104.99	130.1	49	52.9	114.7	103.2	94.9	117.8	125	112.3
A0A2N9I411	5-methyltetrahydropteroyltriglutamate--homocysteine S-methyltransferase OS=Fagus sylvatica OX=28930 GN=FSB_LOCUS46641 PE=3 SV=1	20	14	37	2	765	84.5	7.23	116.7	98.8	38.9	49.2	143.5	121	139.3	99.4	97.8	111.9
A0A2N9FWY4	PALP domain-containing protein OS=Fagus sylvatica OX=28930 GN=FSB_LOCUS19640 PE=4 SV=1	36	10	42	1	387	40.9	8.16	127.27	87.3	72	74.6	172.5	67.6	179.5	73.7	84.1	88.6
A0A7N2N5M4	PKS_ER domain-containing protein OS=Quercus lobata OX=97700 PE=3 SV=1	44	13	27	11	355	38.7	6.52	86.85	128.9	55.5	66.9	58.4	127.3	65.6	133.8	131.2	132.3
A0A7N2KUZ0	PKS_ER domain-containing protein OS=Quercus lobata OX=97700 PE=3 SV=1	44	14	32	9	355	38.4	7.64	110.25	112.2	51.3	56	102.2	122.3	107.8	115.9	115.4	116.9
A0A7N2KN96	EF1_GNE domain-containing protein OS=Quercus lobata OX=97700 PE=3 SV=1	58	11	31	9	222	23.9	4.77	110.72	92.7	110.2	116.9	101.9	93	102.7	92.7	92.1	97.7
A0A7N2KQ27	L-ascorbate peroxidase OS=Quercus lobata OX=97700 PE=3 SV=1	54	11	144	2	250	27.4	6.16	447.91	96.3	106.1	106.3	93	102.5	99.4	102	97.4	97
A0A7N2MCW5	ATP synthase subunit d, mitochondrial OS=Quercus lobata OX=97700 PE=3 SV=1	53	11	44	6	168	19.6	5.17	132.31	97.8	147.2	140.9	97.7	87.9	99.5	73.8	72.9	82.3
A0A7N2QXI4	Protein disulfide-isomerase OS=Quercus lobata OX=97700 PE=3 SV=1	31	15	35	12	577	64.3	4.64	108.73	113.2	79.8	84	108	110.4	93.9	104.5	106.9	99.3
A0A7N2MZA8	SHSP domain-containing protein OS=Quercus lobata OX=97700 PE=3 SV=1	46	14	77	2	151	17.3	6.61	190.94	54.4	58.2	44.2	117.4	47	114.4	167.7	144.3	152.4
A0A7N2MEN2	Oxoglutarate dehydrogenase (succinyl-transferring) OS=Quercus lobata OX=97700 PE=3 SV=1	26	20	34	6	1019	115.7	6.86	96.94	93.5	46.8	55.8	117.5	91.3	97.1	139.3	136.8	121.8
A0A2N9J7N8	Alanine--glyoxylate transaminase OS=Fagus sylvatica OX=28930 GN=FSB_LOCUS60750 PE=3 SV=1	33	10	37	3	401	44.2	7.99	134.29	86.5	108.5	114.4	91.3	106.7	94.9	100.5	94.6	102.5
A0A7N2M0B4	RuvB-like helicase OS=Quercus lobata OX=97700 PE=3 SV=1	35	14	33	5	464	51.4	5.48	101.91	101	83.5	88.5	93.4	101	95.3	115.3	113.1	108.8
A0A7N2R571	Chlorophyll a-b binding protein, chloroplastic OS=Quercus lobata OX=97700 PE=3 SV=1	52	8	198	3	264	28.1	5.26	606.81	87.9	113.7	111.4	100.5	123.2	126.3	69.7	73.9	93.5
A0A7N2QZP3	Uncharacterized protein OS=Quercus lobata OX=97700 PE=3 SV=1	16	9	37	5	554	62.1	5.3	120.25	136.2	76.7	93.5	107.7	117.7	99.1	96.1	87.1	86
A0A7N2L231	Histone H4 OS=Quercus lobata OX=97700 PE=3 SV=1	56	9	83	9	103	11.4	11.47	247.13	140.1	39.1	41.3	106.1	129	114.5	113	116.5	100.4
A0A7N2KY01	Alpha-mannosidase OS=Quercus lobata OX=97700 PE=3 SV=1	16	15	27	13	1039	116.8	6.09	86.27	127	104.2	103.2	93.1	107	99	87.2	89.5	89.8
A0A7N2N3H3	Peptidase_S9 domain-containing protein OS=Quercus lobata OX=97700 PE=4 SV=1	23	17	31	11	1006	111.8	6.11	102.44	139.9	64.8	73	122.5	107.3	100.2	93.9	102.3	96
A0A2N9HH51	SOR_SNZ domain-containing protein OS=Fagus sylvatica OX=28930 GN=FSB_LOCUS41499 PE=3 SV=1	27	8	36	1	311	33.3	6.11	107.48	82.6	106.6	102.2	99.9	56.2	84.2	129.1	123.1	116.1
A0A7N2MCF5	26S proteasome non-ATPase regulatory subunit 2 homolog OS=Quercus lobata OX=97700 PE=3 SV=1	19	15	33	3	875	96.7	5.36	98.18	118.5	48.6	54.4	118	104	96.1	127.1	123.9	109.4
A0A7N2M863	Ribos_L4_asso_C domain-containing protein OS=Quercus lobata OX=97700 PE=3 SV=1	32	14	38	4	408	44.9	10.35	118.06	99.7	49.7	50.9	116.6	98.7	108.5	129.8	129.2	116.8
A0A7N2L6Q4	Uncharacterized protein OS=Quercus lobata OX=97700 PE=4 SV=1	30	16	33	16	470	49.9	5.38	105.01	102.9	113.5	111.7	100.3	94.6	101.8	91	89.6	94.5
A0A7N2LU95	Glucose-1-phosphate adenylyltransferase OS=Quercus lobata OX=97700 PE=3 SV=1	29	12	32	12	523	57.9	9.28	107.32	80.4	129.3	129.5	89.8	91.9	89.9	98.5	95.4	95.3
A0A2N9IXX8	Uncharacterized protein OS=Fagus sylvatica OX=28930 GN=FSB_LOCUS56895 PE=3 SV=1	27	13	32	13	441	47.7	9.23	105.09	94.7	81	78.3	105.6	92.6	100.1	114.7	120	113
A0A7N2L0F3	H(+)-exporting diphosphatase OS=Quercus lobata OX=97700 PE=3 SV=1	20	16	49	9	768	80.3	5.4	158.85	126.8	35.9	40	113.3	119.1	107.9	120.3	114.4	122.3
A0A7N2R0F5	Uncharacterized protein OS=Quercus lobata OX=97700 PE=3 SV=1	34	16	42	16	389	44.4	10.15	124.37	115.6	40.2	44.8	127.6	105	102.5	124.2	130.2	110.1
A0A7N2QYS0	D-fructose-1,6-bisphosphate 1-phosphohydrolase OS=Quercus lobata OX=97700 PE=3 SV=1	32	10	38	7	361	39.9	5.97	124.27	86.6	124.2	125.2	82.7	100.6	92.6	94.3	93	100.6
A0A7N2R408	Isocitrate dehydrogenase [NADP] OS=Quercus lobata OX=97700 PE=3 SV=1	33	12	34	3	416	46.9	8.34	89.84	110.9	63.8	70.1	105.7	95.5	96.4	122.8	121.4	113.4
A0A7N2KM23	Aldo_ket_red domain-containing protein OS=Quercus lobata OX=97700 PE=4 SV=1	28	13	36	13	523	58.8	8.81	110.42	86.1	140.7	137.3	87.4	90.1	95.9	91	86.8	84.6
A0A7N2N4L6	CS domain-containing protein OS=Quercus lobata OX=97700 PE=4 SV=1	36	10	45	10	225	24.3	4.59	146.1	99	126.6	121.4	90.3	74.9	92.2	97.7	94.9	103.1
A0A7N2LM55	AAA domain-containing protein OS=Quercus lobata OX=97700 PE=3 SV=1	41	14	33	14	428	47.9	6.19	78.68	109.9	74.6	76.2	107.2	105	100.6	109.9	112.8	103.9
A0A7N2KXX0	6-phosphogluconate dehydrogenase, decarboxylating OS=Quercus lobata OX=97700 PE=3 SV=1	42	17	44	10	485	53.2	7.71	109.4	106.9	84.1	86.5	106.4	103.5	97.9	107.1	107.6	100.1
A0A7N2KZS0	PHB domain-containing protein OS=Quercus lobata OX=97700 PE=4 SV=1	45	13	51	6	286	31.5	5.58	151.38	126.4	98	105.3	87.4	125.7	103.6	84	79.7	89.9
A0A7N2MMP4	Dolichyl-diphosphooligosaccharide--protein glycosyltransferase subunit 2 OS=Quercus lobata OX=97700 PE=3 SV=1	22	13	32	13	712	77.7	6.55	119	120.1	60.7	66.7	111	108.4	103.2	110.6	111.1	108.3
A0A7N2KK32	Pyruvate kinase OS=Quercus lobata OX=97700 PE=3 SV=1	33	15	32	5	510	55.3	7.77	90.22	106.4	56.5	61.9	110.9	105.4	98.1	121.9	122.2	116.8
A0A7N2MYY7	Uncharacterized protein OS=Quercus lobata OX=97700 PE=3 SV=1	33	15	34	8	466	52.6	5.54	106.68	88.5	115.7	116.3	84	85.3	69	117.9	114.6	108.7
A0A7N2MXB9	NMO domain-containing protein OS=Quercus lobata OX=97700 PE=4 SV=1	41	11	41	10	332	35.7	5.58	125.16	102	95.7	95.1	100.7	107.6	112.3	91.9	93.1	101.5
A0A4P8D790	Tubulin alpha chain OS=Castanea mollissima OX=60419 PE=2 SV=1	40	14	30	6	449	49.7	5.1	95.69	112.1	54.8	62.4	102.9	116.9	85.3	122.6	121	122
A0A7N2KVK3	Peroxidase OS=Quercus lobata OX=97700 PE=3 SV=1	35	9	43	9	363	39.5	5.12	147.52	99.3	109.8	113.8	98.1	129.7	117.6	77.1	77.4	77.1
A0A7N2LC04	WD_REPEATS_REGION domain-containing protein OS=Quercus lobata OX=97700 PE=3 SV=1	17	16	31	6	1117	120.5	5.24	90.06	118.5	41.8	48.4	114.6	105.6	101.3	125.8	127.2	116.8
A0A7N2MF46	Uncharacterized protein OS=Quercus lobata OX=97700 PE=3 SV=1	57	10	37	8	254	27.5	6.55	137.03	76.4	141.6	134.4	92.8	101.2	106.7	81	78.9	87
A0A7N2L9K8	Aldo_ket_red domain-containing protein OS=Quercus lobata OX=97700 PE=4 SV=1	46	14	35	2	343	37.8	6.25	103.24	140.5	84.1	119.1	104.9	110.4	106.2	79	79.7	76.2
A0A7N2KZH3	Uncharacterized protein OS=Quercus lobata OX=97700 PE=4 SV=1	40	9	48	8	314	34.8	4.56	153.38	73.8	228.4	188	73.1	68	76.4	62.6	62	67.7
A0A7N2KUE3	Eukaryotic translation initiation factor 3 subunit B OS=Quercus lobata OX=97700 PE=3 SV=1	26	17	30	17	718	83	5.16	89.02	113.9	53.7	59.4	114.8	101.2	105.8	119.2	122.9	109.1
A0A7N2LR36	zf-RVT domain-containing protein OS=Quercus lobata OX=97700 PE=4 SV=1	38	14	30	7	386	43.8	8.28	94.51	118.1	95.9	97.4	96.2	105.8	100.2	90.9	92.8	102.6
A0A7N2QZN4	Cytochrome c domain-containing protein OS=Quercus lobata OX=97700 PE=4 SV=1	37	8	38	8	308	33.8	7.21	135.12	94.3	131.5	124.7	94.6	91.8	94.7	88.4	90.3	89.7
A0A7N2RCE1	Pyruvate carboxyltransferase domain-containing protein OS=Quercus lobata OX=97700 PE=3 SV=1	35	12	33	12	422	45.9	6.89	109.41	109.4	64.1	72.3	107.9	104.4	101.7	113.9	116.6	109.6
A0A7N2KSM1	Uncharacterized protein OS=Quercus lobata OX=97700 PE=4 SV=1	19	13	25	13	798	89.4	6.4	78.4	118.9	50.8	55.8	104.6	116.9	101.7	119.4	122.3	109.6
A0A7N2MQ49	Citrulline--aspartate ligase OS=Quercus lobata OX=97700 PE=3 SV=1	42	17	37	17	496	54.5	6.89	99.39	99.8	104.2	108.6	95	94.2	95.7	103.3	103.2	96
A0A7N2LWT7	Cysteine synthase OS=Quercus lobata OX=97700 PE=3 SV=1	41	10	33	6	325	34.2	5.82	90.65	96.9	93.9	97.6	114.3	111.9	129.9	83.5	82.5	89.5
A0A7N2MCZ6	Chlorophyll a-b binding protein, chloroplastic OS=Quercus lobata OX=97700 PE=3 SV=1	58	9	159	1	267	28.9	6.4	463.01	84.2	132.8	124.1	98.9	106.1	115.3	68.8	75.1	94.6
A0A7N2M1U8	Succinate dehydrogenase [ubiquinone] flavoprotein subunit, mitochondrial OS=Quercus lobata OX=97700 PE=3 SV=1	26	13	37	3	633	69.7	6.6	117.9	104.7	61.9	67.8	113.8	105.4	107.2	118.7	115.9	104.6
A0A7N2R4Q2	MPN domain-containing protein OS=Quercus lobata OX=97700 PE=4 SV=1	9	17	28	17	2378	277.5	8.75	87.23	116.6	54.1	57.1	114.4	94.2	89.6	129.4	130.3	114.2
A0A7N2KWE0	Uncharacterized protein OS=Quercus lobata OX=97700 PE=3 SV=1	17	26	36	20	1215	139.7	5.19	86.62	137.3	36.7	43	101.2	115.6	86.2	130.4	135.8	113.9
A0A7N2L754	H(+)-exporting diphosphatase OS=Quercus lobata OX=97700 PE=4 SV=1	21	15	48	8	697	73.4	5.06	149.26	128.6	42.8	47	122.8	116.1	113.8	108.4	105.9	114.7
A0A7N2LQ54	Uncharacterized protein OS=Quercus lobata OX=97700 PE=4 SV=1	50	12	43	5	217	24.2	5.71	127.61	107.7	120.4	111.5	103.8	97.5	103	83.2	85.4	87.4
A0A7N2L771	Aldo_ket_red domain-containing protein OS=Quercus lobata OX=97700 PE=4 SV=1	29	13	40	4	348	38.5	6.15	121.44	81.1	70	80.5	103.8	130.4	129.2	95.5	103.2	106.2
A0A1N7TDY3	Photosystem II protein D1 OS=Castanopsis concinna OX=1754207 GN=psbA PE=3 SV=1	31	11	212	6	359	39.7	5.15	695.62	92	116.7	110.1	92.7	120.6	110	80.2	79.9	97.8
A0A7N2M1I7	Aconitate hydratase OS=Quercus lobata OX=97700 PE=3 SV=1	18	18	49	8	900	98.2	6.37	117.77	124.4	55.5	62.2	110.5	101.8	91.8	115.5	122.4	115.8
A0A7N2MJA7	CRM1_C domain-containing protein OS=Quercus lobata OX=97700 PE=3 SV=1	17	15	28	15	807	93.1	5.54	86.35	116.9	38.8	46.5	113.6	99.3	94.7	131.5	134.8	124
A0A7N2MUI8	Lysine--tRNA ligase OS=Quercus lobata OX=97700 PE=3 SV=1	26	16	36	16	626	71.4	6.18	90.09	128.4	55.3	61.8	111.4	96.1	96.9	114	123.4	112.7
A0A7N2MBH5	26S proteasome non-ATPase regulatory subunit 2 homolog OS=Quercus lobata OX=97700 PE=3 SV=1	17	14	33	2	877	96.8	5.24	96.03	112.2	42	46.3	115.7	109.9	100.8	122.9	133.1	117.2
A0A2N9GNE8	Uncharacterized protein OS=Fagus sylvatica OX=28930 GN=FSB_LOCUS28905 PE=4 SV=1	34	11	40	3	428	48.3	5.73	135.53	112.1	71.6	75.9	106.4	99.6	99.2	110.9	114.8	109.7
A0A7N2MDQ0	Uncharacterized protein OS=Quercus lobata OX=97700 PE=3 SV=1	21	11	24	7	747	80.5	8.15	86.13	114.5	129.9	121.3	93.1	97.3	81	86.6	81.4	94.9
A0A7N2RCB3	Adenosylhomocysteinase OS=Quercus lobata OX=97700 PE=3 SV=1	31	16	44	4	485	53.3	6.23	120.4	109.7	47.2	51.3	116.1	115	102.7	125.5	122.7	109.6
A0A7N2M5S2	Pyruvate kinase OS=Quercus lobata OX=97700 PE=3 SV=1	29	12	40	3	526	57.4	6.99	120.97	108.1	55.6	62.1	97.4	96.6	88.9	134.3	132.5	124.4
A0A7N2R5I6	Lactoylglutathione lyase OS=Quercus lobata OX=97700 PE=3 SV=1	37	10	76	4	290	32.7	5.6	252.93	79.1	114.1	108.5	95.5	101.8	109.4	99	93.9	98.9
A0A7N2L6Z4	Aldo_ket_red domain-containing protein OS=Quercus lobata OX=97700 PE=4 SV=1	31	15	28	7	344	38.3	6.95	88.38	97.6	132.1	132.4	85.6	106.7	103.5	77.2	83.7	81.1
A0A7N2R3C1	Cysteine synthase OS=Quercus lobata OX=97700 PE=3 SV=1	44	17	36	13	373	40.4	8.03	92.63	120.3	141.5	142.9	83.7	94.8	74.1	80.8	77.7	84.2
A0A7N2MZA2	SHSP domain-containing protein OS=Quercus lobata OX=97700 PE=3 SV=1	40	13	71	1	152	17.4	6.61	171.31
A0A7N2LX20	Uncharacterized protein OS=Quercus lobata OX=97700 PE=4 SV=1	40	17	41	17	417	45.5	5.57	117.74	95.1	135.4	127.7	87.1	94.1	92.1	86.9	89.5	92.2
A0A7N2QXM8	Alpha-1,4 glucan phosphorylase OS=Quercus lobata OX=97700 PE=3 SV=1	25	16	26	12	843	95.6	6.4	84.15	98	68.9	68.9	112.9	88.1	102.3	131	122.8	107.1
A0A7N2M6Z6	RuvB-like helicase OS=Quercus lobata OX=97700 PE=3 SV=1	33	12	26	12	458	50.2	6.1	92.19	105.9	73.1	77.9	93.7	105.5	93.8	120.7	118.9	110.5
A0A7N2MMQ3	EF1_GNE domain-containing protein OS=Quercus lobata OX=97700 PE=3 SV=1	35	8	26	5	325	35.8	4.56	99.49	90.5	117.3	122.9	89.6	96	94.2	95.8	95	98.7
A0A7N2LN85	CobW C-terminal domain-containing protein OS=Quercus lobata OX=97700 PE=3 SV=1	24	11	36	7	569	62.6	7.05	139.19	96.6	103	105	98.8	94.9	101.7	102.9	98.6	98.3
A0A7N2MM85	Uncharacterized protein OS=Quercus lobata OX=97700 PE=4 SV=1	19	14	40	14	575	62.7	5.4	122.11	57.2	64.7	61.2	102.6	105.4	115.2	132.7	127.5	133.4
A0A7N2ML25	Peptidyl-prolyl cis-trans isomerase OS=Quercus lobata OX=97700 PE=3 SV=1	38	10	42	10	270	29.1	8.03	143.65	81.7	228.3	217.6	73.2	87.5	90.7	35.7	38.5	46.7
A0A7N2L0Q9	PHB domain-containing protein OS=Quercus lobata OX=97700 PE=4 SV=1	56	16	40	4	286	31.6	6.42	118.62	114.5	99.3	108.4	89.1	125.9	106.3	80.3	82.9	93.1
A0A7N2MW79	Prolyl-tRNA synthetase OS=Quercus lobata OX=97700 PE=3 SV=1	37	14	27	4	509	57.7	6.48	91.82	102.8	50.2	59.6	114.4	101.5	104.7	121	127.2	118.6
A0A2N9EXR0	PHB domain-containing protein OS=Fagus sylvatica OX=28930 GN=FSB_LOCUS7281 PE=4 SV=1	37	12	39	1	291	32.4	5.57	107.18	104.8	83.6	86.3	98.9	119	126.5	93.2	90	97.6
A0A7N2N5R2	Protein translocase subunit SecA OS=Quercus lobata OX=97700 PE=3 SV=1	19	20	30	6	1037	117.3	6.58	85.69	101.7	55.9	63.1	111.1	93.8	93.6	131.7	129.5	119.6
A0A7N2MI97	PHB domain-containing protein OS=Quercus lobata OX=97700 PE=4 SV=1	37	12	38	1	291	32.3	5.44	103.61	101.5	86.8	92.8	99.6	119.2	121.8	91.7	89.2	97.4
A0A7N2MWQ6	Methionyl-tRNA synthetase OS=Quercus lobata OX=97700 PE=3 SV=1	28	18	28	8	798	89.6	6.62	83.13	121.5	51.5	55.2	110.3	101	92.8	125.7	126.8	115.1
A0A7N2LVZ1	Bet_v_1 domain-containing protein OS=Quercus lobata OX=97700 PE=3 SV=1	65	10	41	5	160	17.4	6.29	138.95	119	99.3	105.2	83.8	106.3	88.8	91.3	97.5	108.8
A0A7N2LY30	Peptidase_S9 domain-containing protein OS=Quercus lobata OX=97700 PE=4 SV=1	24	13	23	13	837	91.6	6.7	99.69	114.9	50.3	56.9	112.5	98.7	94.2	125.8	130.5	116.3
A0A2N9I9Y5	5-methyltetrahydropteroyltriglutamate--homocysteine S-methyltransferase OS=Fagus sylvatica OX=28930 GN=FSB_LOCUS50659 PE=3 SV=1	17	12	35	1	765	84.7	7.37	101.76	120.6	48.4	50.7	133.2	145.3	72.9	108.3	131.2	89.6
A0A7N2R1U9	Bet_v_1 domain-containing protein OS=Quercus lobata OX=97700 PE=3 SV=1	58	12	38	12	153	17.1	5.66	76.86	103.4	74.9	64.6	168.9	177.2	32.3	93	84	101.6
A0A7N2L4M4	TPM_phosphatase domain-containing protein OS=Quercus lobata OX=97700 PE=4 SV=1	27	10	45	5	294	32.1	7.53	158.9	71	165	151.2	85	98.1	102	76	72.9	78.7
A0A2N9E119	Uncharacterized protein OS=Fagus sylvatica OX=28930 GN=FSB_LOCUS18 PE=3 SV=1	30	8	46	1	276	29.6	7.66	146.63	94.4	132.3	128	98.9	96.2	103.3	81.7	79.2	86
A0A7N2MQ57	ATP:AMP phosphotransferase OS=Quercus lobata OX=97700 PE=3 SV=1	48	13	34	11	246	26.8	7.81	92.53	89.2	137.2	133.3	98.2	88.6	97.2	84.6	83.6	88.2
A0A7N2KPD8	Histone H2B OS=Quercus lobata OX=97700 PE=3 SV=1	56	11	70	11	153	16.7	10.05	190.56	130.9	43.5	51.9	102.3	125.7	114.5	112.2	113.4	105.7
A0A7N2MBD6	PsbP domain-containing protein OS=Quercus lobata OX=97700 PE=4 SV=1	26	12	153	12	261	28.4	8.72	410.17	81.8	160.6	159.8	86.4	100	97.2	68.7	68.1	77.4
A0A7N2LA65	PCI domain-containing protein OS=Quercus lobata OX=97700 PE=3 SV=1	40	16	30	16	422	47.1	6.37	81.52	107.8	89.5	92.5	101.3	100.2	98.4	105.2	106.5	98.5
A0A2N9EBT2	PHB domain-containing protein OS=Fagus sylvatica OX=28930 GN=FSB_LOCUS20 PE=4 SV=1	54	15	49	8	286	31.5	5.43	139.59	131.9	104.5	114.3	98.9	107.7	110.2	66.9	77.8	87.8
A0A7N2LBW6	Uncharacterized protein OS=Quercus lobata OX=97700 PE=3 SV=1	28	10	45	4	276	29.6	7.64	142.19	93.9	125	120.8	99.2	90.2	107.6	85.3	83.9	94.2
A0A7N2MER8	Rieske domain-containing protein OS=Quercus lobata OX=97700 PE=4 SV=1	41	9	35	9	286	31.2	6.93	117.46	97	102.3	105.4	96	97.5	104.8	97.1	95.5	104.5
A0A7N2L8X3	Uncharacterized protein OS=Quercus lobata OX=97700 PE=3 SV=1	39	7	48	2	181	20.7	6.95	162.97	105.6	104.4	105.2	100	100.1	101.3	92.2	93	98.2
A0A7N2L0N1	Uncharacterized protein OS=Quercus lobata OX=97700 PE=4 SV=1	16	14	26	1	879	99.6	6.73	73.07	130.4	74.4	84	84.7	116.8	94.9	103.2	112.5	99
A0A7N2KTV6	Uncharacterized protein OS=Quercus lobata OX=97700 PE=4 SV=1	19	18	34	13	934	100.2	7.5	92.76	131.8	41.7	46.4	106.5	104	91.3	133.1	129.5	115.8
A0A7N2L700	Eukaryotic translation initiation factor 3 subunit I OS=Quercus lobata OX=97700 PE=3 SV=1	45	12	26	6	326	35.7	6.76	84.61	102.9	101.4	105.3	101.7	95.5	106.3	94.2	96.4	96.3
A0A7N2L683	Thioredoxin domain-containing protein OS=Quercus lobata OX=97700 PE=4 SV=1	20	18	32	18	1084	118.6	6.24	83.44	79.4	135	135.4	76.9	86.3	81.3	96.3	100.5	109
A0A7N2LAL7	Threonyl-tRNA synthetase OS=Quercus lobata OX=97700 PE=3 SV=1	26	15	25	15	717	82.2	7.31	79.87	112.6	53.7	58.1	104.9	97.5	88.9	129.9	134.4	120.1
A0A7N2L5P1	Aldo_ket_red domain-containing protein OS=Quercus lobata OX=97700 PE=4 SV=1	37	13	26	3	344	38.4	6.46	75.55	90.1	123.3	125.9	93	92	96.1	86	97	96.5
A0A2N9GCV5	Tubulin alpha chain OS=Fagus sylvatica OX=28930 GN=FSB_LOCUS1877 PE=3 SV=1	34	14	31	6	450	49.5	5.06	92.4	115.6	65.8	69.6	100.7	110.4	80.5	123.5	117.7	116.2
A0A7N2KZC4	Prohibitin OS=Quercus lobata OX=97700 PE=3 SV=1	45	11	45	11	278	30.2	8.34	132.44	81.7	161.4	143.6	98.2	88.4	109.6	70.6	68.4	78.2
A0A7N2L6Y2	Aldo_ket_red domain-containing protein OS=Quercus lobata OX=97700 PE=4 SV=1	40	14	33	7	348	38.5	6.13	107.99	104.5	80.8	84.8	101.5	111.2	105.2	101.9	107	103.1
Q9ZS24	Cytosolic class I small heat-shock protein HSP17.5 OS=Castanea sativa OX=21020 GN=hsp17.5 PE=2 SV=1	49	13	89	5	154	17.5	6.37	198.93	50.7	58.2	46.4	137	54.4	143.7	160.8	127.2	121.4
A0A7N2MB95	Chlorophyll a-b binding protein, chloroplastic OS=Quercus lobata OX=97700 PE=3 SV=1	51	8	174	1	267	28.4	5.27	495.76	83.8	117.8	114.1	107.5	111.5	123.6	69.9	75.5	96.3
A0A7N2MEK1	SHSP domain-containing protein OS=Quercus lobata OX=97700 PE=3 SV=1	44	9	59	3	147	16.8	5.96	122.03	66.6	72.4	59.5	132.2	68.3	138.3	125.7	112.3	124.9
A0A2N9IJK2	Thioredoxin-dependent peroxiredoxin OS=Fagus sylvatica OX=28930 GN=FSB_LOCUS52924 PE=4 SV=1	36	11	52	1	240	26.2	9.04	186.18	87.4	133.9	125.1	94	97.2	109.1	83	79.4	90.8
A0A7N2M2C6	Glutamate dehydrogenase OS=Quercus lobata OX=97700 PE=3 SV=1	30	9	25	9	411	44.5	6.47	98.58	133.5	102.4	112.8	78.5	98	73.1	99.7	99.7	102.3
A0A7N2LEY6	NAC-A/B domain-containing protein OS=Quercus lobata OX=97700 PE=4 SV=1	45	5	36	3	202	22	4.48	137.09	98.7	105	112.3	103.4	104.9	109.4	86.5	87.6	92.2
A0A7N2KZX0	Uncharacterized protein OS=Quercus lobata OX=97700 PE=4 SV=1	43	12	31	12	382	39.8	6.9	95.21	110.3	104.4	104.2	100.4	98.3	102.7	92.4	93.7	93.5
A0A7N2L0H8	BED-type domain-containing protein OS=Quercus lobata OX=97700 PE=4 SV=1	22	16	27	15	842	95.3	5.21	89.49	130.5	43.6	46.5	102.9	109.5	83.4	134	133.1	116.6
A0A7N2L657	Aldo_ket_red domain-containing protein OS=Quercus lobata OX=97700 PE=4 SV=1	32	12	27	3	326	36.2	6.19	78.56	84.6	137.2	127.8	87.4	88.6	102	81.8	94	96.5
A0A0K0LFR4	ATP synthase CF0 subunit I OS=Castanea pumila var. pumila OX=265499 GN=atpF PE=3 SV=1	58	14	60	14	184	21	9.31	154.67	75.3	191.7	160.2	82.3	85.9	89.2	69.5	70.9	74.9
A0A7N2KW80	Uncharacterized protein OS=Quercus lobata OX=97700 PE=3 SV=1	28	7	61	5	153	17	6.19	208.54	77.2	161.2	144.7	83.9	74.2	76.8	90.2	83.3	108.6
A0A7N2MGN0	Peroxidase OS=Quercus lobata OX=97700 PE=3 SV=1	45	11	27	11	318	34	8.91	99.53	115	121.6	128.6	102.2	96.5	98.1	74.6	77.7	85.5
A0A7N2KMK1	Tubulin beta chain OS=Quercus lobata OX=97700 PE=3 SV=1	44	14	47	1	447	50.4	4.83	115.01	137.4	49.7	58.4	103.8	110.6	77.5	125.7	124.2	112.7
A0A7N2MHT0	Uncharacterized protein OS=Quercus lobata OX=97700 PE=3 SV=1	18	9	32	4	378	41.7	4.88	101.51	121.5	81.6	97.1	92.6	90.5	86.5	112.9	109.8	107.5
A0A7N2R0F0	Uncharacterized protein OS=Quercus lobata OX=97700 PE=4 SV=1	30	11	25	8	423	48.5	6.89	86.75	108.9	56.9	66.9	111.3	111.3	106.2	113.8	113.1	111.4
A0A7N2M2V6	Tubulin beta chain OS=Quercus lobata OX=97700 PE=3 SV=1	43	14	44	2	449	50.5	4.86	106.18	116.5	68.6	71.8	97.7	115.6	86.3	116.6	115.4	111.7
A0A2N9HZB7	Calmodulin OS=Fagus sylvatica OX=28930 GN=FSB_LOCUS45307 PE=3 SV=1	55	12	44	2	149	16.9	4.27	131.87	117	130.5	121.5	103.3	88.3	93.4	76.2	77.7	92.2
A0A7N2MXK0	Malate dehydrogenase OS=Quercus lobata OX=97700 PE=3 SV=1	36	11	34	5	356	37.5	7.66	128.57	69	133.2	127.6	85.5	105.3	92.9	96.6	89.8	100
A0A7N2MX11	Fn3_like domain-containing protein OS=Quercus lobata OX=97700 PE=3 SV=1	17	12	34	6	799	86.4	7.87	105.92	159.1	93.3	86.8	100.2	115.4	91.1	85.4	85.1	83.5
A0A7N2KQD3	SOR_SNZ domain-containing protein OS=Quercus lobata OX=97700 PE=3 SV=1	27	8	35	1	311	33.4	6.11	97.11	86.5	102.7	99.4	95.2	63.2	80.3	129.1	125.1	118.5
A0A7N2R4A8	PfkB domain-containing protein OS=Quercus lobata OX=97700 PE=3 SV=1	34	9	28	9	331	35.4	5.19	95.32	95.8	104.6	102.9	97	110.6	100.5	87.6	93.3	107.7
A0A7N2MFD0	Uncharacterized protein OS=Quercus lobata OX=97700 PE=3 SV=1	53	10	38	9	212	23.6	6.86	131.98	99.6	137.9	125.7	111.4	81.1	102.8	78.1	79.3	84.1
A0A7N2M6A5	Pyr_redox_2 domain-containing protein OS=Quercus lobata OX=97700 PE=4 SV=1	29	11	33	4	434	47.3	6.83	100.05	108.9	58	64.3	92.5	105.9	93.8	132.3	126.2	118
A0A7N2MM32	Uncharacterized protein OS=Quercus lobata OX=97700 PE=4 SV=1	19	10	29	10	717	79.9	6.14	99.35	85.5	154.8	140.6	84.8	101.6	109.5	69.6	76.2	77.5
A0A7N2KNY1	SHSP domain-containing protein OS=Quercus lobata OX=97700 PE=3 SV=1	61	13	55	3	155	17.8	5.5	142.61	67.1	76	55.1	98.6	57.1	127.8	145.4	125.6	147.3
A0A2V0UNJ5	Elongation factor 1-alpha (Fragment) OS=Quercus ilex OX=58334 GN=EF1a PE=3 SV=1	38	13	50	2	332	36.7	8.18	122.23	181	44.3	48.1	95.6	72.5	81.1	127.1	133.5	117
A0A7N2KRL8	Uncharacterized protein OS=Quercus lobata OX=97700 PE=4 SV=1	16	10	43	8	765	79.5	6.89	130.12	110.4	117.9	117.5	97.1	93.9	96.7	89.6	86.6	90.2
A0A2N9HZQ4	M16C_associated domain-containing protein OS=Fagus sylvatica OX=28930 GN=FSB_LOCUS45447 PE=3 SV=1	19	17	38	2	1052	117.8	5.58	93.72	103.7	57	66.2	121.6	101	105.7	127.2	115	102.6
A0A7N2LN25	Uncharacterized protein OS=Quercus lobata OX=97700 PE=3 SV=1	29	14	27	13	574	61.2	6.76	84.78	101.5	77.7	82.5	114.7	97.2	117.4	102.4	104.1	102.5
A0A7N2REG3	TPR_REGION domain-containing protein OS=Quercus lobata OX=97700 PE=3 SV=1	28	12	49	7	386	42	5.11	153.93	100.4	87.9	93.2	98.9	105.5	103.7	105.8	103.1	101.4
A0A7N2R0Z3	Importin subunit alpha OS=Quercus lobata OX=97700 PE=3 SV=1	39	15	28	6	543	59.7	5.17	86.94	112	81.2	86.6	105.2	98.3	97.4	104.8	108.8	105.7
A0A7N2MFF4	Leuk-A4-hydro_C domain-containing protein OS=Quercus lobata OX=97700 PE=3 SV=1	25	13	31	13	614	68.9	5.4	101.29	126.3	55.4	64.5	110.2	113.5	106.2	108.2	109.9	105.9
A0A7N2KP32	SHSP domain-containing protein OS=Quercus lobata OX=97700 PE=3 SV=1	55	13	54	2	155	17.8	5.73	130.08	53.1	48.7	44	117.3	56.5	115.5	175.1	147.2	142.7
A0A7N2LVE4	Coatomer subunit beta OS=Quercus lobata OX=97700 PE=4 SV=1	21	17	25	10	951	106.3	5.69	72.47	127.8	47.9	51.4	118.7	94.7	87.1	125.4	129.8	117.2
A0A7N2KKJ8	Fructose-bisphosphate aldolase OS=Quercus lobata OX=97700 PE=3 SV=1	37	14	48	10	395	43	8.87	141.04	108.1	75.5	81.2	119	107.7	110.1	102.4	99.7	96.3
A0A2N9G8C3	SHSP domain-containing protein OS=Fagus sylvatica OX=28930 GN=FSB_LOCUS23461 PE=3 SV=1	41	12	69	1	152	17.3	6.06	166.44	40.7	55.8	38.8	135.8	37.3	143.2	161.5	137.5	149.4
A0A7N2MVZ0	Glutamate-1-semialdehyde 2,1-aminomutase OS=Quercus lobata OX=97700 PE=3 SV=1	37	12	31	8	479	51	7.17	92.77	92.3	107.3	100.7	94.1	87.1	83.7	105	112.1	117.8
A0A7N2LZR4	Uncharacterized protein OS=Quercus lobata OX=97700 PE=3 SV=1	18	18	25	17	1039	121.3	5.54	67.16	124.8	48.4	50.2	103.7	106	84	131.2	133.8	117.9
A0A7N2KSF8	AAA domain-containing protein OS=Quercus lobata OX=97700 PE=3 SV=1	38	13	31	12	398	44.6	8.19	83.16	103	92.2	98.1	97.9	103.4	102.7	103.9	102.6	96.1
A0A7N2MKX1	Alpha-mannosidase OS=Quercus lobata OX=97700 PE=3 SV=1	14	13	31	3	1017	115.5	6.89	103.93	88.5	127.9	142.9	98.4	95.8	113.2	67.2	81.9	84.1
A0A7N2MU33	Aldehyde dehydrogenase (NAD(+)) OS=Quercus lobata OX=97700 PE=3 SV=1	37	15	26	11	514	55.1	5.72	93.79	93.7	59.4	67.8	129.6	105.2	122.5	112.7	107.6	101.6
A0A7N2MAN3	Uncharacterized protein OS=Quercus lobata OX=97700 PE=4 SV=1	35	12	31	12	435	44.5	8.4	98.09	104.4	97.6	102.2	102.6	93.5	99.7	96.8	101.4	101.9
A0A7N2LKU7	Succinate-semialdehyde dehydrogenase OS=Quercus lobata OX=97700 PE=3 SV=1	40	13	25	13	499	53.3	5.6	92.03	102	83.9	84.9	106.9	99.2	105.4	103.9	107.9	105.8
A0A2N9ITJ6	Serine hydroxymethyltransferase OS=Fagus sylvatica OX=28930 GN=FSB_LOCUS56629 PE=3 SV=1	29	12	27	2	471	52	7.47	94.37	96	74.7	80.5	111.4	124.8	103	99.2	106.3	104.2
A0A7N2LT57	Tubulin beta chain OS=Quercus lobata OX=97700 PE=3 SV=1	36	12	45	1	445	50	4.89	109.59	124.1	55.5	53.5	107.5	127.4	88	120.9	112.7	110.5
A0A2N9I236	Peptidylprolyl isomerase OS=Fagus sylvatica OX=28930 GN=FSB_LOCUS46370 PE=4 SV=1	6	8	39	1	1917	214.7	7.65	136.77	90.3	140.6	149.5	95.5	95.5	101.7	71.6	74	81.4
A0A7N2MA55	Uncharacterized protein OS=Quercus lobata OX=97700 PE=3 SV=1	57	11	32	3	184	19.6	9.03	104.59	85.9	177.2	143.9	83.6	82.8	85.3	72.3	75.7	93.3
A0A7N2MWA5	Proteasome subunit alpha type OS=Quercus lobata OX=97700 PE=3 SV=1	60	12	35	12	237	26	4.75	132.55	93.4	123.2	121.8	91.7	104.5	103.8	83.7	83.2	94.6
A0A7N2L1F1	AAA domain-containing protein OS=Quercus lobata OX=97700 PE=3 SV=1	38	13	33	12	415	46.7	8.6	102.9	106.7	86.5	91.9	102.1	102.5	101	104.9	104.7	99.6
A0A7N2QZ56	Uncharacterized protein OS=Quercus lobata OX=97700 PE=4 SV=1	31	14	25	14	494	52.8	5.38	81.35	105.1	103.3	105.4	94.1	95.7	94.1	101.7	98	102.7
A0A7N2L089	Uncharacterized protein OS=Quercus lobata OX=97700 PE=4 SV=1	49	8	30	3	201	22.5	9.1	100.71	104.6	103.5	106.9	103.5	99.8	108.5	91	90.1	92.2
A0A2N9IWQ7	Ribos_L4_asso_C domain-containing protein OS=Fagus sylvatica OX=28930 GN=FSB_LOCUS56667 PE=3 SV=1	29	12	32	2	405	44.6	10.37	106.9	108.5	48.5	51.4	145.9	108.6	138.8	90.3	109.6	98.4
A0A2N9EYE6	Tubulin beta chain OS=Fagus sylvatica OX=28930 GN=FSB_LOCUS7755 PE=3 SV=1	43	13	43	1	431	48.2	5.71	101	106.8	63.4	68.1	106.4	118.5	105.5	108.1	109.3	113.9
A0A2N9G1Y6	Malic enzyme OS=Fagus sylvatica OX=28930 GN=FSB_LOCUS24679 PE=3 SV=1	23	13	49	2	566	62.4	7.03	165.71	103	53.8	60.3	114.3	121.1	115.7	116.8	113.4	101.5
A0A2N9FGR4	Glucose-6-phosphate isomerase OS=Fagus sylvatica OX=28930 GN=FSB_LOCUS14284 PE=3 SV=1	31	13	27	3	464	50.3	5.02	83.54	94.9	92.3	110	101.9	104.3	97.8	99.6	99.7	99.6
A0A7N2LKL8	Proteasome subunit alpha type OS=Quercus lobata OX=97700 PE=3 SV=1	60	13	24	13	235	25.7	5.99	80.89	100.5	129.3	128.9	97.9	99.9	101.8	80	77.1	84.5
A0A7N2KWI9	Uncharacterized protein OS=Quercus lobata OX=97700 PE=3 SV=1	25	12	29	12	571	61	6.54	93.84	107.9	60.2	64.5	115.3	104.8	104.5	115.6	114.7	112.6
A0A7N2RAE6	Phosphoglucomutase (alpha-D-glucose-1,6-bisphosphate-dependent) OS=Quercus lobata OX=97700 PE=3 SV=1	25	12	36	12	643	70.1	6.09	105.96	76.8	139.6	138.9	100.6	106.3	110.9	79.2	75.9	71.9
A0A7N2M6K3	Uncharacterized protein OS=Quercus lobata OX=97700 PE=3 SV=1	41	12	27	12	296	33.4	9.26	74.17	92	149.3	142.8	94.3	103.9	109.6	69.3	68.8	70
A0A2N9HC63	Glutamine synthetase OS=Fagus sylvatica OX=28930 GN=FSB_LOCUS37142 PE=3 SV=1	19	8	44	1	432	47.8	7.46	167.3	86.5	128.8	106.7	100.7	104.6	91.8	85.1	110.6	85.3
A0A7N2MEP3	Uncharacterized protein OS=Quercus lobata OX=97700 PE=4 SV=1	31	12	20	9	416	47.3	5.33	69.36	110.1	67.2	75.4	105.5	101.2	94.8	113.6	118.9	113.2
A0A7N2MV65	Calreticulin OS=Quercus lobata OX=97700 PE=3 SV=1	41	15	32	9	422	49.9	5.47	100.49	139.4	50.9	63.2	131.3	114.7	113.9	94.6	98.7	93.4
A0A7N2MKQ0	SMC hinge domain-containing protein OS=Quercus lobata OX=97700 PE=3 SV=1	11	20	34	3	1631	187.5	7.88	73.63	125.3	48.7	50.1	104.4	103.7	86.7	134.5	131.9	114.6
A0A7N2LUR5	Uncharacterized protein OS=Quercus lobata OX=97700 PE=3 SV=1	56	14	65	7	197	21.6	9.89	197.62	84.2	132.4	134.4	92.6	113.5	120.7	70.1	70.8	81.4
A0A7N2N540	Annexin OS=Quercus lobata OX=97700 PE=3 SV=1	39	11	29	10	313	35.9	6.4	91.87	102.1	102.5	103.7	110.4	123.7	104.6	83.6	86.7	82.8
A0A7N2QX06	Assimilatory sulfite reductase (ferredoxin) OS=Quercus lobata OX=97700 PE=3 SV=1	21	13	21	5	696	78.3	9.1	75.43	95.9	89.8	94.9	100.8	105.4	101	108.5	107.5	96.2
A0A7N2MWM7	D-3-phosphoglycerate dehydrogenase OS=Quercus lobata OX=97700 PE=3 SV=1	26	13	36	7	601	63.2	8.05	102.46	109.3	77.7	82.3	116.6	104.8	104.4	102.1	104.5	98.3
A0A7N2QZ37	Alpha-1,4 glucan phosphorylase OS=Quercus lobata OX=97700 PE=3 SV=1	15	15	27	12	1000	112.6	5.4	63.62	96.2	57.1	67	127.6	122.9	123.3	114.3	99.3	92.3
A0A7N2LID5	Uncharacterized protein OS=Quercus lobata OX=97700 PE=4 SV=1	22	16	24	16	911	101.7	5.45	69.14	118.3	77.4	96	96.6	95.9	95.1	100.9	112.8	107.1
A0A7N2RBN9	Aldedh domain-containing protein OS=Quercus lobata OX=97700 PE=3 SV=1	33	16	27	8	587	65.3	7.56	66.28	97.4	94.6	100.3	113	93.8	113	89.9	98.3	99.6
G8D4R2	Ribulose bisphosphate carboxylase large chain (Fragment) OS=Fagus grandifolia OX=60423 GN=rbcL PE=3 SV=1	52	10	267	2	202	22.3	6.05	836.85	101.7	103.8	118.6	95.1	98.8	86.4	102.9	95.9	96.8
A0A7N2KSV0	Tubulin beta chain OS=Quercus lobata OX=97700 PE=3 SV=1	40	13	26	2	449	50.4	4.83	74.7	107.6	76.6	83.4	100.5	117.2	93.9	109.1	107	104.7
A0A7N2M9U8	Chlorophyll a-b binding protein, chloroplastic OS=Quercus lobata OX=97700 PE=3 SV=1	52	10	45	10	269	29.2	5.66	137.27	80.1	153.4	134.8	96.9	104.3	109.3	62.6	67.2	91.4
A0A7N2M7J1	Chlorophyll a-b binding protein, chloroplastic OS=Quercus lobata OX=97700 PE=3 SV=1	26	8	55	2	283	31.1	5.69	184.35	88.8	145.1	145.6	85.8	104.3	96.4	73.1	72.8	88
A0A7N2MER6	Uncharacterized protein OS=Quercus lobata OX=97700 PE=3 SV=1	38	9	37	3	339	37	6.55	119.41	81.2	119.9	116.2	114.4	99.6	124.3	82.6	79.1	82.8
A0A7N2L1T6	MBD domain-containing protein OS=Quercus lobata OX=97700 PE=4 SV=1	37	11	42	9	324	35.4	4.82	124.39	97.8	80.2	85.8	105.7	120.1	116.5	104	94.9	95
A0A7N2M7F4	Uncharacterized protein OS=Quercus lobata OX=97700 PE=3 SV=1	31	19	24	19	659	72.5	5.31	69.64	131.4	49.6	64.2	97.9	114.7	91.6	115.5	121.2	114.1
A0A7N2KNG4	AAA domain-containing protein OS=Quercus lobata OX=97700 PE=3 SV=1	39	13	32	2	419	47.1	5.6	97.58	102.1	93.8	97.1	108.9	98	109.1	98.7	98.6	93.8
A0A7N2KP58	SHSP domain-containing protein OS=Quercus lobata OX=97700 PE=3 SV=1	57	12	55	1	155	17.8	6.37	148.07	51.1	39.7	35	93.5	38.3	104.3	182.6	179.3	176.1
A0A7N2M5S0	E1 ubiquitin-activating enzyme OS=Quercus lobata OX=97700 PE=3 SV=1	13	16	26	6	1112	123.8	5.14	73.3	116.4	44.5	53.5	116.9	103	91.7	128.6	130.4	115
A0A7N2KST5	PCI domain-containing protein OS=Quercus lobata OX=97700 PE=3 SV=1	38	16	29	11	489	56	8.56	92.2	114.2	56.6	65.4	112.1	106.3	103.6	118.3	117.5	105.9
A0A7N2LXS2	Aldo_ket_red domain-containing protein OS=Quercus lobata OX=97700 PE=4 SV=1	27	10	28	5	410	46.1	8.54	91.01	116.2	122.5	126.3	70.4	90.8	73.7	91	103.3	105.6
A0A7N2KUA0	ATP:AMP phosphotransferase OS=Quercus lobata OX=97700 PE=3 SV=1	39	11	24	11	323	35.8	7.27	72.66	98.9	133.6	123.1	87.5	95.9	88.8	88.8	89.4	94
A0A7N2MK87	Uncharacterized protein OS=Quercus lobata OX=97700 PE=3 SV=1	53	5	79	5	137	14.7	9.54	265.92	80.6	141.8	142.1	92	108.7	116.7	69.3	69.8	79
A0A7N2LL47	Sulfurtransferase OS=Quercus lobata OX=97700 PE=4 SV=1	32	9	29	1	402	44.6	6.93	95.95	89.4	118.7	115.8	96.7	92.4	99	95.1	94.7	98.2
A0A7N2N251	Uncharacterized protein OS=Quercus lobata OX=97700 PE=4 SV=1	74	11	33	11	147	16.5	4.94	84.19	107.4	135.1	129	91.5	96	83.4	81.8	80.7	95.1
A0A7N2N7W8	Eukaryotic translation initiation factor 3 subunit A OS=Quercus lobata OX=97700 PE=3 SV=1	13	13	19	9	975	112.9	9.22	53.53	113.1	50.8	57.2	122.4	97.2	101.3	120.6	127.1	110.4
A0A7N2N065	L-ascorbate peroxidase OS=Quercus lobata OX=97700 PE=3 SV=1	37	12	37	4	288	31.9	7.18	102.21	70.6	166.1	149.6	78.1	106.5	95.1	78	76	80.1
A0A7N2MIZ2	SHSP domain-containing protein OS=Quercus lobata OX=97700 PE=3 SV=1	38	11	58	11	240	27.2	7.9	115.44	34.6	31.1	27.7	133.7	112.8	184.4	152	115.4	108.3
A0A7N2KWE4	Arginyl-tRNA synthetase OS=Quercus lobata OX=97700 PE=3 SV=1	27	15	29	15	586	66.3	6	85.38	116.1	59	66.8	104.7	104.2	93.2	123.7	122.5	109.8
A0A7N2KQ37	40S ribosomal protein S4 OS=Quercus lobata OX=97700 PE=3 SV=1	38	11	30	5	264	29.9	10.24	87.21	112.6	44	48.7	115.7	109.7	113.7	120.5	127.2	108.1
A0A7N2MR93	T-complex protein 1 subunit delta OS=Quercus lobata OX=97700 PE=3 SV=1	32	14	27	14	535	57.7	7.46	78.23	97.4	74.2	78.4	107.5	99.7	106.9	113.7	112.2	110.1
A0A7N2N1G5	RRM domain-containing protein OS=Quercus lobata OX=97700 PE=4 SV=1	33	10	30	10	280	29.9	8.13	81.98	115.7	101.8	104.4	98	104	94.4	91.9	92.9	96.8
A0A7N2M496	Usp domain-containing protein OS=Quercus lobata OX=97700 PE=4 SV=1	56	12	30	11	164	18.2	6.34	107.73	84.5	120.5	119.2	98.7	94.3	109.9	94.8	89	89.3
A0A7N2M4N6	SRP54 domain-containing protein OS=Quercus lobata OX=97700 PE=3 SV=1	24	16	27	16	577	63	9.63	69.26	97.5	100.6	102	101.6	97.3	104.4	98	99.3	99.3
A0A7N2M4M7	Uncharacterized protein OS=Quercus lobata OX=97700 PE=3 SV=1	34	15	21	2	535	59	6.29	69.78	96.4	76.3	80.4	112.1	100.9	111.2	111.3	107.7	103.6
A0A7N2L6I5	PsbP domain-containing protein OS=Quercus lobata OX=97700 PE=4 SV=1	42	10	29	10	268	30.2	5.74	86.3	71.4	221.7	190.6	78.8	83.3	88.6	53.7	53.3	58.6
A0A7N2R1P0	CCT-epsilon OS=Quercus lobata OX=97700 PE=3 SV=1	27	12	22	7	535	59.3	5.82	67.39	95.2	66.1	70.2	110	99	104.9	124.5	118.8	111.3
A0A7N2QYW6	UDP-glucose 4-epimerase OS=Quercus lobata OX=97700 PE=3 SV=1	31	8	19	8	349	38.2	6.68	75.01	96	98.4	103.7	111.7	92	117.9	87.6	93.4	99.5
A0A7N2QYX2	NAB domain-containing protein OS=Quercus lobata OX=97700 PE=4 SV=1	18	15	27	13	1447	166.5	4.89	85.72	116.6	50.7	58.7	102.3	104.4	93.4	129.5	130.4	113.8
A0A7N2LJ95	Chlorophyll a-b binding protein, chloroplastic OS=Quercus lobata OX=97700 PE=3 SV=1	27	6	60	6	273	29.5	8.68	184.58	80	170.9	139	88.7	97.9	96.7	69.3	70.2	87.2
A0A7N2RCR9	Uncharacterized protein OS=Quercus lobata OX=97700 PE=4 SV=1	27	9	23	3	369	41.2	6.7	75.48	82.5	109.1	103.3	100.5	85.6	93.1	127	106.6	92.2
A0A7N2M052	Uncharacterized protein OS=Quercus lobata OX=97700 PE=3 SV=1	14	10	29	1	680	73.5	6.33	87.92	105.2	97.9	96.2	90.7	90	88.7	113.5	113.7	104.1
A0A2V0UNH1	ATP synthase gamma chain OS=Quercus ilex OX=58334 GN=ATPC1 PE=3 SV=1	29	9	50	1	361	40	8.19	165.89	78	150.2	153.6	98.9	89.2	102	70.5	74.2	83.4
A0A2N9EM03	Probable tRNA N6-adenosine threonylcarbamoyltransferase, mitochondrial OS=Fagus sylvatica OX=28930 GN=GCP1 PE=3 SV=1	3	8	36	2	2778	310.7	7.56	104.15	77.8	115.3	121.5	119.7	127.5	125.8	69.7	70.3	72.4
A0A7N2L241	TIP120 domain-containing protein OS=Quercus lobata OX=97700 PE=3 SV=1	15	17	29	4	1182	130.2	5.86	67.31	114.8	45.7	49.5	114.4	100.3	89	132.8	135	118.5
A0A7N2R966	Plastoquinol--plastocyanin reductase OS=Quercus lobata OX=97700 PE=3 SV=1	35	9	74	5	229	24.3	8	188.21	76.8	185.1	168.2	68.5	93.7	76.8	73.1	70.2	87.5
A0A7N2KPR2	Uncharacterized protein OS=Quercus lobata OX=97700 PE=4 SV=1	62	12	31	1	216	23.9	8.24	97.61	111.8	99.2	103.8	101.7	107.7	105.7	86	86.7	97.4
A0A7N2MV59	40S ribosomal protein S4 OS=Quercus lobata OX=97700 PE=3 SV=1	54	15	34	5	264	29.7	10.24	91	111.2	47.9	52	116.8	112.5	111.7	117.4	122.9	107.7
A0A7N2LMI1	40S ribosomal protein SA OS=Quercus lobata OX=97700 PE=3 SV=1	41	11	27	4	298	33	5.25	92.29	95.7	114.3	113	99.3	100	108.1	86.3	90.8	92.5
A0A7N2KYT3	Uncharacterized protein OS=Quercus lobata OX=97700 PE=3 SV=1	14	6	53	1	553	61.7	5.05	157.59	138.5	81.7	95.2	111.4	101.3	96.5	96.3	90.4	88.8
A0A2N9J0U8	Uncharacterized protein OS=Fagus sylvatica OX=28930 GN=FSB_LOCUS57925 PE=3 SV=1	49	10	26	2	150	16.3	10.55	87.74	104.9	77.4	81.4	110.1	112.2	120.4	96	101.8	95.8
A0A7N2KST1	Ferredoxin--NADP reductase, chloroplastic OS=Quercus lobata OX=97700 PE=3 SV=1	29	10	28	1	362	40.6	8.85	87.13	88.9	127.1	136.7	80.7	111.7	91.9	89.3	84.3	89.4
A0A7N2R4U6	S5 DRBM domain-containing protein OS=Quercus lobata OX=97700 PE=3 SV=1	31	11	32	11	311	33.8	9.39	85.81	97	132.3	128.5	85.6	91.6	94.4	92.8	89.2	88.5
A0A7N2N3S1	Ribosome-recycling factor, chloroplastic OS=Quercus lobata OX=97700 PE=3 SV=1	36	10	40	10	277	30.8	9.58	148.06	83.4	155.5	147.9	85.5	90.8	95.9	81.4	76	83.7
A0A7N2L072	PKS_ER domain-containing protein OS=Quercus lobata OX=97700 PE=3 SV=1	46	12	39	1	259	27.7	7.52	119.47	109.3	97.9	107.7	120.3	94.8	129.7	75.2	80.9	84.2
A0A7N2N6Y2	Glutathione reductase OS=Quercus lobata OX=97700 PE=3 SV=1	18	8	27	4	554	59.8	8.05	102.38	84.8	113.6	117.2	90.9	104.7	103.1	92	95.5	98.2
A0A2N9H6N3	PKS_ER domain-containing protein OS=Fagus sylvatica OX=28930 GN=FSB_LOCUS37998 PE=3 SV=1	32	10	38	2	322	34.1	6.06	118.68	74.8	128.1	119.6	74.8	136.1	95.9	78.2	92.4	100
A0A7N2R842	Glutaredoxin-dependent peroxiredoxin OS=Quercus lobata OX=97700 PE=3 SV=1	40	7	136	7	231	24.5	9.13	420.83	71.1	149.5	136	101.8	95.4	121.9	68	69.7	86.7
A0A7N2L2A6	Uncharacterized protein OS=Quercus lobata OX=97700 PE=4 SV=1	57	10	30	5	215	23.8	6.6	98.08	115.8	99.2	100.1	100.9	105.7	99.2	90.3	91.5	97.2
A0A7N2N3H9	Uncharacterized protein OS=Quercus lobata OX=97700 PE=3 SV=1	67	11	28	3	193	22	7.47	90.68	104.2	102.5	105.4	99.8	97.4	104.5	92.6	94.8	98.9
A0A7N2MQT5	Isocitrate lyase OS=Quercus lobata OX=97700 PE=4 SV=1	27	13	23	7	545	59.7	7.02	75.81	92.5	118.8	120.8	83.3	107.2	105.4	87.5	91.7	92.9
A0A7N2L0R9	Uncharacterized protein OS=Quercus lobata OX=97700 PE=3 SV=1	38	8	40	4	276	29.6	8.88	146.44	88.5	129.5	132.9	104.7	93.4	111.9	77.4	77.8	83.9
A0A2N9F033	Citrate synthase OS=Fagus sylvatica OX=28930 GN=FSB_LOCUS12229 PE=3 SV=1	27	10	26	1	472	52.4	7.37	87.08	103.2	91.6	103.5	107.9	90.5	105.3	96.8	100.6	100.6
A0A7N2MF33	40S ribosomal protein S4 OS=Quercus lobata OX=97700 PE=3 SV=1	50	14	27	4	264	29.9	10.32	72.32	113.8	65.1	71.7	103	110.6	102.2	108.9	116.2	108.5
A0A7N2M3A8	Ubiquitinyl hydrolase 1 OS=Quercus lobata OX=97700 PE=3 SV=1	17	17	26	5	1117	131.2	5.92	62.05	118	54.9	56.6	122.1	93.2	92.9	122.2	129.1	111.1
A0A2N9GKV6	Lipoxygenase OS=Fagus sylvatica OX=28930 GN=FSB_LOCUS30969 PE=3 SV=1	10	13	42	2	1360	155.1	7.05	144.43	112.8	82.1	85.6	135.6	114.5	126.5	78.8	81.3	82.9
A0A7N2M3G9	CCT-theta OS=Quercus lobata OX=97700 PE=3 SV=1	32	14	19	5	544	58.5	5.47	59.83	99.4	60.9	64.1	108.3	102.8	107.1	123	120.6	113.8
A0A2N9EP85	Succinate dehydrogenase [ubiquinone] flavoprotein subunit, mitochondrial OS=Fagus sylvatica OX=28930 GN=FSB_LOCUS4475 PE=3 SV=1	22	11	31	1	594	65.4	6.11	93.06	118.7	68.4	80.6	105.3	94.2	75.6	120.7	128.4	108.1
A0A0C5BX50	Photosystem I iron-sulfur center OS=Lithocarpus balansae OX=478946 GN=psaC PE=3 SV=1	83	8	44	8	81	9	7.08	140.95	75	117.4	124	93.2	115.5	118.1	75.1	74.6	107
A0A7N2MIB3	HECT-type E3 ubiquitin transferase OS=Quercus lobata OX=97700 PE=4 SV=1	6	19	24	13	3721	409.6	5.24	62.14	122.1	48.2	51.9	136	101.7	105	119.7	115.7	99.8
A0A7N2L1X7	ATP:AMP phosphotransferase OS=Quercus lobata OX=97700 PE=3 SV=1	31	16	27	16	600	67	7.81	63.66	102.3	86.7	99.8	108.5	145.7	117.2	77.1	80.6	82.1
A0A7N2R7K9	Uncharacterized protein OS=Quercus lobata OX=97700 PE=4 SV=1	39	10	22	10	355	38.8	8.07	66.04	91.4	131.9	127.4	82.6	96.1	87.6	94.3	94.3	94.4
A0A7N2R5Z1	40S ribosomal protein S3a OS=Quercus lobata OX=97700 PE=3 SV=1	43	14	30	6	261	29.7	9.82	99.94	109.9	48.4	52	113.5	110.7	109.5	120.2	125	110.8
A0A7N2M0U8	Inorganic diphosphatase OS=Quercus lobata OX=97700 PE=3 SV=1	47	9	35	8	215	24.3	5.9	92.94	83.8	124.4	125.4	90.7	95.2	96.8	92.9	94	96.6
A0A7N2REP2	Aspartate aminotransferase OS=Quercus lobata OX=97700 PE=3 SV=1	35	14	29	7	480	52.3	7.46	86.84	102.4	73.7	78.6	110.3	110.1	108.9	107.3	104.6	104.2
A0A7N2KQJ0	Calreticulin OS=Quercus lobata OX=97700 PE=3 SV=1	29	13	24	5	430	50.6	5.82	74.63	141.1	62.4	80	113.1	123.3	103.2	84	97.5	95.3
A0A7N2MT36	Rhodanese domain-containing protein OS=Quercus lobata OX=97700 PE=4 SV=1	16	12	24	12	698	76.2	5.35	85.2	89.6	114	123.5	86.5	120	100	87.7	87	91.7
A0A7N2L1U7	Sucrose-phosphate synthase OS=Quercus lobata OX=97700 PE=3 SV=1	20	16	28	11	1066	119.8	6.39	78.4	95.9	53.3	55.6	118.2	107.4	104.8	127.8	125.6	111.4
A0A7N2M1T2	Proteasome subunit alpha type OS=Quercus lobata OX=97700 PE=3 SV=1	42	11	31	4	249	27.1	7.96	93.96	97.8	115.3	115.6	97	105.1	105.8	87.2	88.1	88
A0A7N2KPC6	UDP-glucuronate decarboxylase OS=Quercus lobata OX=97700 PE=3 SV=1	35	13	23	5	347	39.1	7.9	66.4	106.4	94.8	98.3	105	110.5	93.8	95.1	98.3	97.6
A0A7N2N1A4	Uncharacterized protein OS=Quercus lobata OX=97700 PE=4 SV=1	43	10	18	10	314	33.4	9.14	67.16	74.7	177.2	160.3	91.5	107.7	106.5	55.8	59.6	66.7
A0A7N2KKQ6	Epimerase domain-containing protein OS=Quercus lobata OX=97700 PE=3 SV=1	25	8	27	1	325	35.8	7.72	93.27	101.5	80	85.8	117.5	95.7	111.6	103.7	103.1	101.3
A0A7N2KRR5	Uncharacterized protein OS=Quercus lobata OX=97700 PE=3 SV=1	15	13	23	9	836	92.7	4.89	68.48	116.9	87.9	78.4	93.5	106.8	85.3	108.7	115.9	106.6
A0A220NV46	1,4-alpha-glucan branching enzyme OS=Castanea mollissima OX=60419 GN=SBEII PE=2 SV=1	19	14	25	5	865	98.7	6.02	83.01	134.1	65.1	78.3	102.4	114.5	95.6	104.5	105.2	100.3
A0A7N2N8B7	CYTB_NTER domain-containing protein OS=Quercus lobata OX=97700 PE=3 SV=1	35	8	47	8	259	28.9	8.95	148.1	69.5	231.4	164.1	68.8	90.2	76.3	62.5	60.9	76.3
A0A7N2R598	Uncharacterized protein OS=Quercus lobata OX=97700 PE=4 SV=1	33	11	22	11	389	43.9	6.42	78.6	112.5	68.6	77.5	102.8	103.3	96.8	114.6	113.6	110.3
A0A7N2MEC2	UDP-glucuronate decarboxylase OS=Quercus lobata OX=97700 PE=3 SV=1	45	12	20	5	346	38.7	7.23	63.1	94.2	107.2	106	107.3	102.1	92	94.4	100.3	96.5
A0A7N2LAR9	EF-hand domain-containing protein OS=Quercus lobata OX=97700 PE=4 SV=1	12	18	29	16	1414	158.8	7.96	72.33	118.3	52.3	54.8	116.6	100.3	97.7	122.7	126.9	110.3
A0A7N2KM36	Uncharacterized protein OS=Quercus lobata OX=97700 PE=3 SV=1	62	7	21	7	115	11.6	4.37	84.55	89.7	160.3	142.4	98.6	90	96	72.9	70.9	79.3
A0A7N2LQP0	Uncharacterized protein OS=Quercus lobata OX=97700 PE=3 SV=1	26	13	24	7	599	65.9	8.82	73.49	96.7	74.6	82.4	117.6	101.8	118.9	102.1	104.2	101.7
A0A7N2LTH2	Uncharacterized protein OS=Quercus lobata OX=97700 PE=3 SV=1	20	11	19	11	812	90.1	6.27	78.77	109.5	71	86.8	93.8	101.5	84	128.3	117.3	108
A0A2N9G7R4	ADP/ATP translocase OS=Fagus sylvatica OX=28930 GN=FSB_LOCUS26579 PE=3 SV=1	26	10	62	1	379	40.8	9.72	149.56	111.4	68.2	75.4	107.8	115	109.2	106.4	106.8	99.7
A0A7N2L5E3	Uncharacterized protein OS=Quercus lobata OX=97700 PE=4 SV=1	21	15	46	13	801	89.1	4.45	144.53	134.3	66.2	69.4	97.5	120.8	102.7	99	106.5	103.5
A0A7N2KND4	Uncharacterized protein OS=Quercus lobata OX=97700 PE=4 SV=1	32	5	40	2	205	22.7	8.15	100.35	80.4	144.8	147.9	87.2	99.9	106.3	75.1	73.1	85.3
A0A7N2LJM8	Uncharacterized protein OS=Quercus lobata OX=97700 PE=4 SV=1	27	11	48	2	219	25.4	8.16	112.87	87.4	130.4	120.6	94.8	94.4	111.7	66.7	88.5	105.5
A0A7N2KP34	Uncharacterized protein OS=Quercus lobata OX=97700 PE=3 SV=1	40	15	31	12	244	28.5	9.98	80.08	108.6	52.5	57.5	117.8	111.6	112.7	115.4	118.8	105.1
A0A2N9GUZ5	26S proteasome non-ATPase regulatory subunit 2 homolog OS=Fagus sylvatica OX=28930 GN=FSB_LOCUS31384 PE=3 SV=1	13	11	27	1	910	100.4	5.29	79.41	119.4	40.9	46.7	120.9	96	99.3	130	131.9	114.9
A0A2N9H643	Phosphoribulokinase OS=Fagus sylvatica OX=28930 GN=FSB_LOCUS35237 PE=3 SV=1	27	9	46	2	411	45.7	6.16	108.57	491.8	33.2	16.9	138.8	90.7	33.9	34.6	30.2	29.9
A0A7N2KZ06	60S ribosomal protein L7a OS=Quercus lobata OX=97700 PE=3 SV=1	41	12	33	12	261	29.6	10.24	83.08	110.7	44.4	49.2	118.7	109.4	106.8	123.2	126.4	111.3
A0A7N2MAP2	Isopentenyl-diphosphate Delta-isomerase OS=Quercus lobata OX=97700 PE=3 SV=1	32	9	31	9	298	34.1	6.54	113.49	102.9	107.6	113.9	96.1	93.5	85.1	97.8	99.6	103.6
A0A7N2KZA7	Uncharacterized protein OS=Quercus lobata OX=97700 PE=3 SV=1	29	12	35	12	370	39.3	9.16	85.74	117.9	67.6	69.4	99.8	105.2	96.9	112.6	113.9	116.6
A0A2N9FQU6	Ferredoxin--NADP(+) reductase OS=Fagus sylvatica OX=28930 GN=FSB_LOCUS17455 PE=3 SV=1	31	9	30	2	338	37.7	9.19	111.21	88.7	129.8	126.5	78.8	105.8	77.6	103.6	96.1	93.1
A0A7N2L041	Uncharacterized protein OS=Quercus lobata OX=97700 PE=3 SV=1	42	6	47	1	168	19.1	6.1	159.06	112.7	96.2	92	103.6	106.7	108.5	91.8	91.2	97.4
A0A2N9HHE9	Uncharacterized protein OS=Fagus sylvatica OX=28930 GN=FSB_LOCUS38956 PE=3 SV=1	30	14	22	1	535	59.1	6.29	68.03	98.5	84.4	100.1	97.6	102.8	111.2	95.5	107.6	102.3
A0A2N9G789	Protein translocase subunit SecA OS=Fagus sylvatica OX=28930 GN=FSB_LOCUS23162 PE=3 SV=1	15	15	27	1	950	107	6.96	81.93	99.3	44.8	52.5	121	87.7	97.4	133.8	136.9	126.8
A0A7N2LNY0	Uncharacterized protein OS=Quercus lobata OX=97700 PE=4 SV=1	27	10	31	2	441	49.9	5.9	100.06	124.6	56.9	65.6	104.3	99.1	90.5	123.2	122.6	113.4
A0A7N2QYD2	Uncharacterized protein OS=Quercus lobata OX=97700 PE=4 SV=1	45	9	31	3	273	29.6	6.15	94.04	92.9	132.4	131	85.2	91.3	90.2	88.7	91.9	96.5
A0A7N2LKR3	Acetyltransferase component of pyruvate dehydrogenase complex OS=Quercus lobata OX=97700 PE=3 SV=1	25	12	29	12	540	58.6	7.99	80.63	105.4	72.5	81.1	108.7	103.6	108.2	109.4	106.8	104.4
A0A2N9FGY7	L-ascorbate peroxidase OS=Fagus sylvatica OX=28930 GN=FSB_LOCUS14093 PE=3 SV=1	8	12	28	1	1422	159.1	8.65	88.75	89.3	132.7	145.6	84	102	103.1	84.7	78.4	80.2
A0A7N2RC26	Uncharacterized protein OS=Quercus lobata OX=97700 PE=3 SV=1	36	13	26	13	445	48.9	5.34	64.61	110.2	75.9	79.3	98.1	108.5	91	112.9	113.1	111
A0A7N2LPC2	RanBD1 domain-containing protein OS=Quercus lobata OX=97700 PE=4 SV=1	39	13	25	13	419	44.4	4.77	73.98	108.3	95.3	97.7	96.2	99.1	95.5	103.7	105.2	99
A0A7N2RCN5	Guanosine nucleotide diphosphate dissociation inhibitor OS=Quercus lobata OX=97700 PE=3 SV=1	27	11	28	1	444	49.8	6.01	59.57	123.5	68.9	66.5	118.3	109.9	112.7	91.9	97.5	110.7
A0A7N2R955	Chlorophyll a-b binding protein, chloroplastic OS=Quercus lobata OX=97700 PE=3 SV=1	42	8	148	1	280	30.4	6.35	408.59	79.2	152	116.8	96.3	102.9	89	95.6	79.5	88.7
A0A7N2LWT1	Uncharacterized protein OS=Quercus lobata OX=97700 PE=3 SV=1	23	11	22	11	571	60.4	7.3	76.09	99.5	79.8	78.2	123.5	114.1	130.3	93.3	88	93.2
A0A6B9QN09	ATP synthase epsilon chain, chloroplastic OS=Quercus macrocarpa OX=519047 GN=atpE PE=3 SV=1	63	7	30	7	133	14.6	5.24	121.58	67.8	201.2	157.3	79	86.5	87.3	68.5	69.6	82.7
A0A7N2KWB0	Ubiquitin receptor RAD23 OS=Quercus lobata OX=97700 PE=3 SV=1	30	9	21	3	386	40.9	4.84	91.51	103.5	104	100.3	102.7	105.9	107.5	89.1	86.7	100.3
A0A2N9J3A5	Reverse transcriptase domain-containing protein OS=Fagus sylvatica OX=28930 GN=FSB_LOCUS58946 PE=4 SV=1	5	11	34	3	2072	233.7	7.37	100.43	107.6	135.4	130.4	91.6	102.3	109.8	71.5	72.2	79.3
A0A7N2M3P4	Magnesium-protoporphyrin IX monomethyl ester (oxidative) cyclase OS=Quercus lobata OX=97700 PE=3 SV=1	33	11	18	11	409	47.4	8.66	62.9	107.9	84.6	94.5	95.8	108.9	89.2	104.5	108.8	105.8
A0A7N2REV8	Glutamine amidotransferase OS=Quercus lobata OX=97700 PE=3 SV=1	30	11	23	11	534	59.3	6.71	72.05	93.9	86.9	94.3	96	93.8	91.9	115.7	116.6	111.1
A0A7N2LCD9	ADP/ATP translocase OS=Quercus lobata OX=97700 PE=3 SV=1	24	10	60	1	390	42.2	9.6	144.81	114.2	75.4	76.4	105.1	106.5	104.6	105.9	108.8	103.1
A0A7N2KYH2	Uncharacterized protein OS=Quercus lobata OX=97700 PE=4 SV=1	17	15	24	2	883	99.8	6.62	75.91	148.2	53.2	54.5	90.5	127.6	98.1	110.8	114.1	103.1
A0A7N2N1X2	Uncharacterized protein OS=Quercus lobata OX=97700 PE=3 SV=1	26	8	29	2	297	30.4	9.41	91.79	100	114.1	106.9	86	96	88.9	102.4	97.8	108
A0A7N2N1T3	Uncharacterized protein OS=Quercus lobata OX=97700 PE=4 SV=1	50	10	20	9	208	23.1	7.9	65.05	115.2	107.3	103.6	104.8	95.8	99.5	87	88.6	98.2
A0A7N2RBQ4	Malate dehydrogenase OS=Quercus lobata OX=97700 PE=3 SV=1	26	9	27	8	412	43.2	8.02	92.99	102.1	113.7	107.3	84.2	80.2	89.9	106.8	105.3	110.5
A0A7N2R0P0	Mitochondrial Rho GTPase OS=Quercus lobata OX=97700 PE=3 SV=1	24	13	21	13	647	71.8	5.69	54.14	106.5	51.8	64.6	117.3	91.7	101.6	124.6	125.2	116.8
A0A7N2LGW0	Uncharacterized protein OS=Quercus lobata OX=97700 PE=3 SV=1	25	11	26	4	418	46.3	6.28	79.75	115.7	48.8	51.9	98.7	100.9	89.3	139.5	134	121.1
A0A7N2MYI1	Polyadenylate-binding protein OS=Quercus lobata OX=97700 PE=3 SV=1	20	11	22	8	648	70.9	8.05	69.97	111.1	81.3	84.3	98	97.8	96.2	112.5	110.4	108.5
A0A7N2MI94	Valyl-tRNA synthetase OS=Quercus lobata OX=97700 PE=3 SV=1	14	15	26	9	1106	125.9	6.51	78.96	113.8	42.6	46.9	120.2	97.8	98.6	130.8	132.2	117.1
A0A7N2RBM4	Uncharacterized protein OS=Quercus lobata OX=97700 PE=3 SV=1	17	9	14	8	715	78.3	5.06	51.75	112.6	52.9	68.3	108.5	104	98.3	118	122.9	114.4
A0A2N9FW90	Uncharacterized protein OS=Fagus sylvatica OX=28930 GN=FSB_LOCUS19103 PE=3 SV=1	11	16	26	3	1336	150.5	5.96	73.77	129.8	68.3	74.6	98.9	92.5	87.3	117.9	119	111.8
A0A7N2LPU7	Uncharacterized protein OS=Quercus lobata OX=97700 PE=3 SV=1	12	11	40	9	723	81.8	9.09	103.1	132.1	45.6	47.1	105.4	105.8	85	123.8	129	126.2
A0A7N2MYV2	Phosphoglycerate kinase OS=Quercus lobata OX=97700 PE=3 SV=1	19	9	53	1	406	43	5.97	156.96	84.7	114.5	108.3	100.8	115	115.3	78	89.7	93.7
A0A7N2MAF1	Peptidylprolyl isomerase OS=Quercus lobata OX=97700 PE=3 SV=1	22	12	27	4	538	61.2	5.94	83.82	120.9	93	78.5	92.4	104.2	72.4	115.6	118	105.2
A0A7N2N4A3	Proteasome subunit beta OS=Quercus lobata OX=97700 PE=3 SV=1	35	9	29	1	315	34.1	5.2	93.41	98.6	123.6	117.5	94.4	104.2	102.1	84.8	82.9	91.9
A0A7N2LI70	Diphosphomevalonate decarboxylase OS=Quercus lobata OX=97700 PE=3 SV=1	29	11	22	7	418	46.2	7.2	63.66	111.5	72.5	81.8	109	105.4	99.8	108.3	109	102.6
A0A7N2N2F2	Glycine cleavage system H protein OS=Quercus lobata OX=97700 PE=3 SV=1	38	5	78	5	165	17.7	5.16	217.23	73.8	170.3	151.1	89.8	76.5	89.9	76.4	75.8	96.4
A0A7N2L4C2	Seryl-tRNA synthetase OS=Quercus lobata OX=97700 PE=4 SV=1	25	11	29	11	447	51.3	6.4	95.72	102.1	66.7	79.7	101.8	112.6	105.9	114.6	111.7	104.9
A0A7N2M8W6	V-type proton ATPase subunit G OS=Quercus lobata OX=97700 PE=3 SV=1	65	8	26	7	110	12.1	8.68	95.21	96.3	123.6	117.3	100	103.8	107.6	84.4	83.3	83.9
A0A7N2N3X7	TOG domain-containing protein OS=Quercus lobata OX=97700 PE=3 SV=1	15	16	25	16	1278	142.3	6.11	73.35	121.7	51	52.2	111.9	104.7	91.5	127.5	128.1	111.6
A0A7N2KXW4	Uncharacterized protein OS=Quercus lobata OX=97700 PE=3 SV=1	4	19	25	6	5167	573.9	6.02	56.82	112.4	72.3	75.8	113.4	81.7	87.4	124.4	125.3	107.3
A0A7N2MNJ3	Uncharacterized protein OS=Quercus lobata OX=97700 PE=3 SV=1	22	7	41	7	250	26.6	7.55	131.87	75.7	185.5	159.9	83.1	82.4	86.9	72.3	69.9	84.4
A0A7N2L1J3	Phosphatidylserine decarboxylase proenzyme 2 OS=Quercus lobata OX=97700 GN=PSD2 PE=3 SV=1	18	14	23	13	680	75.7	5.91	57.13	100.8	44.5	52.7	121.8	113.7	118	119.8	117.4	111.3
A0A7N2LWK5	Uncharacterized protein OS=Quercus lobata OX=97700 PE=4 SV=1	19	14	24	8	674	76.7	7.9	68.64	68.2	96	127.6	66.4	83.5	49.5	175.1	117.5	116.2
A0A7N2MVA7	AhpC-TSA domain-containing protein OS=Quercus lobata OX=97700 PE=4 SV=1	84	9	38	2	74	8.5	8.46	134.01	87.8	174.6	160.1	70.9	98.5	86.7	66.5	73.2	81.6
A0A7N2MV85	HP domain-containing protein OS=Quercus lobata OX=97700 PE=4 SV=1	16	15	23	10	966	108.2	6.05	64.86	128.3	46.7	51.2	113	104.8	91.3	125.8	125.9	113
A0A6M4AZX0	NADH-quinone oxidoreductase subunit D OS=Castanopsis carlesii OX=167382 GN=ndhH PE=3 SV=1	32	11	28	11	393	45.7	5.9	80.73	93.3	136.4	133.7	86.5	95.9	90.4	87.9	88	87.8
A0A2N9IW00	Adenosylhomocysteinase OS=Fagus sylvatica OX=28930 GN=FSB_LOCUS56630 PE=3 SV=1	27	13	26	1	485	53.1	6.23	84.04	98.6	57.4	64	104.5	115.9	100.8	126.1	121.5	111.1
A0A2N9HTN7	Uncharacterized protein OS=Fagus sylvatica OX=28930 GN=FSB_LOCUS43227 PE=4 SV=1	6	11	33	1	1447	163.4	5.74	99.88	119.2	81.7	109.3	111.6	100.4	98.6	96.5	97.6	85.2
A0A7N2M7X5	Uncharacterized protein OS=Quercus lobata OX=97700 PE=3 SV=1	45	9	26	1	237	27.1	6.15	87.06	73.5	113.9	113.8	153.5	67.8	143.4	69	77.3	87.7
A0A7N2N1G7	Uncharacterized protein OS=Quercus lobata OX=97700 PE=4 SV=1	67	11	26	5	206	23.1	5.19	81.33	118.9	81.5	87.9	99.6	110.7	106.3	95.5	100.3	99.3
A0A2N9IQ08	ATP citrate synthase OS=Fagus sylvatica OX=28930 GN=FSB_LOCUS54075 PE=4 SV=1	21	10	29	1	608	65.7	7.5	85.02	101.3	70.6	62.8	115.2	69.9	85.2	127.6	120.1	147.4
A0A7N2KMC0	Superoxide dismutase [Cu-Zn] OS=Quercus lobata OX=97700 PE=3 SV=1	28	5	60	5	223	22.6	6.68	223.46	90.9	197.5	165.4	110	58.1	97.8	43.7	58.8	77.7
A0A7N2LCT9	60S ribosomal protein L6 OS=Quercus lobata OX=97700 PE=3 SV=1	30	9	35	8	233	26	10.26	104.1	111.9	40.3	45.9	113.6	107.9	110.4	127.8	127	115.1
A0A2N9FDH5	TPR_REGION domain-containing protein OS=Fagus sylvatica OX=28930 GN=FSB_LOCUS12716 PE=4 SV=1	25	8	25	1	341	38.1	7.3	86.46	70.7	165.2	165.8	89	81.9	104.5	73.9	71.1	78
A0A7N2R3C6	Uncharacterized protein OS=Quercus lobata OX=97700 PE=4 SV=1	52	12	29	9	268	30.5	5.19	89.97	89.6	158.9	145.5	88.7	81.4	85.4	83	82.2	85.3
A0A2N9E1D4	Uncharacterized protein OS=Fagus sylvatica OX=28930 GN=FSB_LOCUS578 PE=3 SV=1	26	7	29	1	296	30.3	9.51	91.14	95.5	106.9	106.8	89.2	99.5	96.7	98.1	103.6	103.6
A0A7N2KUX5	Uncharacterized protein OS=Quercus lobata OX=97700 PE=3 SV=1	21	14	23	8	635	72	4.75	64.51	148.5	46.2	53.6	101.8	137.6	111.6	99.6	106	95.2
A0A7N2KTB9	Thioredoxin domain-containing protein OS=Quercus lobata OX=97700 PE=4 SV=1	29	9	25	7	298	33.7	6.84	80.1	94.9	118.4	122.4	91.5	91.3	92.8	93.2	95.2	100.3
A0A7N2MR87	Dihydrothymine dehydrogenase OS=Quercus lobata OX=97700 PE=3 SV=1	31	12	26	12	425	46.4	6.34	86.09	99.1	97	97.7	124.5	97.2	125.7	89.6	85.9	83.4
A0A2N9I5W7	Uncharacterized protein OS=Fagus sylvatica OX=28930 GN=FSB_LOCUS47700 PE=3 SV=1	13	15	32	2	1083	118.3	7.78	85.93	122	57.5	69.7	115.9	92.6	95.2	108.3	128.7	110.1
A0A7N2MDJ5	Uncharacterized protein OS=Quercus lobata OX=97700 PE=3 SV=1	25	10	25	3	379	40.9	5.41	69.23	97.8	93.5	116.6	91.4	104.5	95.3	102.3	98.2	100.4
A0A7N2MQQ7	Uncharacterized protein OS=Quercus lobata OX=97700 PE=3 SV=1	16	15	23	15	1068	118.2	9.32	67.56	116.2	56.7	56	105.9	112.9	87.2	127.9	125.4	111.8
A0A7N2L5W4	Uncharacterized protein OS=Quercus lobata OX=97700 PE=4 SV=1	14	15	22	9	1130	124.7	7.46	61.86	147.9	38.1	40.1	105.7	94.9	78.7	135.8	138.9	119.9
A0A2N9IP45	L-ascorbate peroxidase OS=Fagus sylvatica OX=28930 GN=FSB_LOCUS55188 PE=3 SV=1	36	7	132	1	250	27.5	6.38	407.59	100	127.2	123	84.2	100.4	81.6	94.3	95.7	93.6
A0A7N2MXK9	Uncharacterized protein OS=Quercus lobata OX=97700 PE=4 SV=1	21	15	21	13	829	91.4	6.92	60.1	121.8	62.7	69.6	114.9	94.4	96.3	121.9	115.5	102.9
A0A7N2RC57	Gal_mutarotas_2 domain-containing protein OS=Quercus lobata OX=97700 PE=3 SV=1	13	12	21	10	958	109.3	6.05	68.39	105.1	83.2	78.3	107.8	108.6	102.3	107.4	106.9	100.3
A0A7N2R5A1	PSI-F OS=Quercus lobata OX=97700 PE=3 SV=1	33	7	55	7	225	24.6	9.52	185.14	84	129.4	121.8	94.8	116.8	115.8	76.1	76.1	85.1
A0A7N2MKA8	Uncharacterized protein OS=Quercus lobata OX=97700 PE=4 SV=1	59	11	30	2	202	22.6	5.71	96.25	122.7	100.6	106.6	98.1	112.1	106.8	81	82	90
A0A7N2MBV5	Uncharacterized protein OS=Quercus lobata OX=97700 PE=3 SV=1	44	11	27	3	270	29.9	6.39	72.67	99.5	104.5	111	95.7	103.4	95.9	98.8	95.8	95.4
A0A2N9HJ46	TIP120 domain-containing protein OS=Fagus sylvatica OX=28930 GN=FSB_LOCUS42118 PE=3 SV=1	12	15	27	2	1322	146.7	5.83	62.59	122.1	45.7	50.4	117.2	99.7	85.4	125.3	132.4	121.9
A0A7N2KRU2	Polyadenylate-binding protein OS=Quercus lobata OX=97700 PE=3 SV=1	24	13	25	10	649	70.9	7.8	67.6	116	79.5	84.4	98.1	105.7	99.3	106.9	106.9	103.3
A0A7N2LXT3	Bet_v_1 domain-containing protein OS=Quercus lobata OX=97700 PE=3 SV=1	53	8	34	3	160	17.6	6.2	115.28	127.8	122.5	114.4	71.7	94.3	73.9	97.3	88.2	109.8
A0A7N2M506	Amylomaltase OS=Quercus lobata OX=97700 PE=3 SV=1	16	14	25	9	974	111.8	5.99	59.69	114	63.2	64.5	119.4	82.4	87	120.6	127.8	120.9
A0A7N2R9D6	ADP/ATP translocase OS=Quercus lobata OX=97700 PE=3 SV=1	24	10	60	1	379	40.6	9.74	141.49	109.1	80.3	90.1	114	105.8	105.8	93.1	99.7	102
A0A7N2QYH3	Uncharacterized protein OS=Quercus lobata OX=97700 PE=4 SV=1	26	11	20	11	383	42.7	8.88	62.08	86.1	179.1	154.8	83	82.7	82.6	77	74	80.7
A0A7N2MHR5	Uncharacterized protein OS=Quercus lobata OX=97700 PE=4 SV=1	23	6	42	6	236	25.4	8.15	119.27	70.1	167.6	156.5	92.5	111.8	117	56.2	60.2	68
A0A7N2KT11	Coatomer subunit alpha OS=Quercus lobata OX=97700 PE=4 SV=1	13	15	21	6	1217	137.1	7.15	64	122	50.8	51.3	120.2	96.5	85.1	119	137.4	117.7
A0A7N2N755	Protein disulfide-isomerase OS=Quercus lobata OX=97700 PE=3 SV=1	34	12	20	5	360	39.4	5.59	69.43	114.9	73	82.3	113.1	96.3	99.3	107.2	108.7	105.2
A0A7N2KPX8	Cation_ATPase_N domain-containing protein OS=Quercus lobata OX=97700 PE=4 SV=1	15	13	20	10	1063	116.4	5.64	63.82	128.6	61.6	64.7	111.5	94	88.3	118.6	122.1	110.7
A0A2N9EL87	Peptidylprolyl isomerase OS=Fagus sylvatica OX=28930 GN=FSB_LOCUS3465 PE=4 SV=1	10	11	28	3	1014	116.1	5.4	80.03	100.3	41.3	49.4	100	71.4	79.5	155.2	160.8	142.2
A0A2N9EUT6	AAA domain-containing protein OS=Fagus sylvatica OX=28930 GN=FSB_LOCUS10439 PE=3 SV=1	38	12	27	1	397	44.5	5.1	81.94	104.6	87.7	103.4	98.1	103.7	108.8	100	99.2	94.5
A0A7N2RCT3	Uncharacterized protein OS=Quercus lobata OX=97700 PE=3 SV=1	37	12	36	11	356	40	4.84	94.96	90.1	92.6	94.2	119.9	90.9	120.3	96.9	96.7	98.5
A0A7N2M848	Fructose-bisphosphate aldolase OS=Quercus lobata OX=97700 PE=3 SV=1	27	7	25	1	357	38.3	8.07	99.36	70.3	126.5	136.7	87.5	84.7	122	90.7	70.7	110.9
A0A7N2REB7	Uncharacterized protein OS=Quercus lobata OX=97700 PE=4 SV=1	8	14	23	14	2244	241.6	5.29	54.92	129.6	42.3	42.9	99.2	102.6	74.2	138.9	143.6	126.7
A0A7N2KSC3	NmrA domain-containing protein OS=Quercus lobata OX=97700 PE=4 SV=1	23	8	36	7	308	33.8	6.98	105.35	92.6	108.3	107.5	138.2	91.6	142	69	70.1	80.6
A0A7N2M650	NAD(P)-bd_dom domain-containing protein OS=Quercus lobata OX=97700 PE=4 SV=1	25	11	34	8	336	36.4	9.22	105.94	81.1	149.6	143.1	82.5	86.4	98.9	87.2	80.9	90.2
A0A7N2KP80	Uncharacterized protein OS=Quercus lobata OX=97700 PE=4 SV=1	21	12	16	2	813	88.9	8.68	54.58	105	71	74.7	110.3	94.8	96.2	118.7	121.7	107.7
A0A2N9G734	GB1/RHD3-type G domain-containing protein OS=Fagus sylvatica OX=28930 GN=FSB_LOCUS23230 PE=3 SV=1	11	13	22	3	1024	116	6.57	71.59	125.5	49	34.7	103.6	108.3	82.9	132.7	137.8	125.4
A0A7N2ML20	AMP-binding domain-containing protein OS=Quercus lobata OX=97700 PE=4 SV=1	22	13	19	6	697	76.6	7.81	55.66	113.8	63.8	71.7	108.5	95	90.1	120.4	120.6	116.1
A0A7N2R693	Importin subunit alpha OS=Quercus lobata OX=97700 PE=3 SV=1	29	13	23	2	534	58.8	5.5	79.66	123.4	56.9	59.7	108.4	96.2	95.2	120.8	124.9	114.5
A0A7N2R8N2	Uncharacterized protein OS=Quercus lobata OX=97700 PE=4 SV=1	23	10	22	5	540	60.8	6.89	72.71	126.8	53.4	63	116.6	107.5	104.8	109.7	113.5	104.6
A0A2N9I1I6	Proteasome subunit beta OS=Fagus sylvatica OX=28930 GN=FSB_LOCUS45762 PE=3 SV=1	37	9	29	1	236	25.4	5.81	92.99	93.4	145.9	125.8	97.3	93	102.2	80.9	73.2	88.3
A0A7N2KNK1	Uncharacterized protein OS=Quercus lobata OX=97700 PE=3 SV=1	57	8	24	2	166	17.7	8.92	83.38	93.8	115.8	112.8	96.7	97	108.2	90.5	92.9	92.4
A0A7N2LV47	Bet_v_1 domain-containing protein OS=Quercus lobata OX=97700 PE=3 SV=1	68	8	25	4	160	17.4	5.6	92.56	203.1	88.1	92.4	84.2	92.7	95.4	68.1	81.2	94.9
A0A0K0LGF4	ATP-dependent Clp protease proteolytic subunit OS=Castanea pumila var. pumila OX=265499 GN=clpP PE=3 SV=1	41	6	34	1	196	21.8	4.64	114.14	84	152.4	122.1	88.4	91.8	94.4	86	90.2	90.6
A0A7N2L951	DUF1338 domain-containing protein OS=Quercus lobata OX=97700 PE=4 SV=1	25	9	23	9	383	42.6	7.99	69.67	95.8	107.4	109.3	94.9	107.9	111.7	88.4	89.9	94.7
A0A7N2MBV4	NADH:ubiquinone reductase (non-electrogenic) OS=Quercus lobata OX=97700 PE=3 SV=1	23	12	21	10	580	65.5	7.12	61.54	105.2	52.6	61.1	115.6	92.6	103	128.6	125.2	116.2
A0A7N2MFE0	Uncharacterized protein OS=Quercus lobata OX=97700 PE=4 SV=1	47	8	33	8	223	23.7	8.05	117.71	68.8	168.5	144.7	63.1	130.2	81.2	79.7	74.5	89.3
A0A7N2M718	Uncharacterized protein OS=Quercus lobata OX=97700 PE=3 SV=1	34	8	20	8	240	26.4	9.03	62.13	86.6	148.3	137.1	82.7	99.2	90.1	82.4	83.8	89.6
A0A7N2KW70	Tr-type G domain-containing protein OS=Quercus lobata OX=97700 PE=3 SV=1	18	15	21	15	989	110.6	5.16	53.62	115.4	59.2	61.4	114.5	94.5	94.9	126	125.1	109.1
A0A7N2LLC1	Proteasome subunit alpha type OS=Quercus lobata OX=97700 PE=3 SV=1	28	8	40	8	246	27.4	6.32	128.61	97.2	119.7	120.6	94	103.2	102.6	88.6	87.7	86.5
A0A7N2LXS8	3-isopropylmalate dehydratase OS=Quercus lobata OX=97700 PE=4 SV=1	27	10	24	10	471	51.3	6.99	61.62	110.3	81.8	84.5	108.9	117.3	105.6	97.1	99	95.6
A0A7N2M5H3	D-fructose-1,6-bisphosphate 1-phosphohydrolase OS=Quercus lobata OX=97700 PE=3 SV=1	25	9	35	9	416	45	5.16	107.92	80	133.9	130.9	82.7	97.5	97.5	90.2	91.4	95.8
A0A7N2RDS8	Uncharacterized protein OS=Quercus lobata OX=97700 PE=4 SV=1	19	11	28	4	554	59.6	9.52	77.63	99.2	89.5	98.2	88	117.9	91.7	105.3	108.6	101.6
A0A7N2MHL8	PHB domain-containing protein OS=Quercus lobata OX=97700 PE=3 SV=1	27	11	23	11	437	47.2	8.98	64.12	102.5	109.4	108.6	101.7	102.4	106.2	89.9	89	90.4
A0A7N2REA0	Uncharacterized protein OS=Quercus lobata OX=97700 PE=4 SV=1	59	11	31	1	202	22.6	5.71	97.05	112	95.9	103.3	97.9	105.2	113.6	85.2	89.3	97.6
A0A7N2N7Y6	Isocitrate dehydrogenase [NAD] subunit, mitochondrial OS=Quercus lobata OX=97700 PE=3 SV=1	31	9	25	9	362	39.6	6.6	103.26	104.1	79	85	108.9	104	113.1	101.2	104	100.6
A0A2N9F889	Uncharacterized protein OS=Fagus sylvatica OX=28930 GN=FSB_LOCUS15039 PE=3 SV=1	30	8	121	1	209	23.1	9.82	241.79	88.1	125.9	125.1	96.9	107.2	109.7	79.3	83.1	84.7
A0A7N2R6Z9	Uncharacterized protein OS=Quercus lobata OX=97700 PE=3 SV=1	22	11	22	11	532	58.9	6.58	67.8	115.7	74	82.6	105.5	102.1	102	106.8	107.6	103.7
A0A7N2MY25	N-acetyl-glutamate semialdehyde dehydrogenase OS=Quercus lobata OX=97700 PE=3 SV=1	29	11	21	6	393	43.4	6.99	77.16	94.8	127.5	123.1	96	95.1	100.5	86.4	87.2	89.2
A0A7N2MWV5	Inorganic diphosphatase OS=Quercus lobata OX=97700 PE=3 SV=1	30	8	31	8	296	33	6.62	94.61	80.9	211	186.2	73.7	87.8	79.7	57	60.9	62.8
A0A2N9GTZ5	Uncharacterized protein OS=Fagus sylvatica OX=28930 GN=FSB_LOCUS33749 PE=3 SV=1	16	6	39	6	392	42.2	6.28	118.94	82.5	154.1	149	75.1	88.5	84.5	87.7	85.6	92.9
A0A7N2LPX6	Uncharacterized protein OS=Quercus lobata OX=97700 PE=3 SV=1	47	9	23	1	150	16.3	10.7	79.4	114.5	79.4	67.5	113	107	119.5	98	100.6	100.4
A0A7N2MJ27	Uncharacterized protein OS=Quercus lobata OX=97700 PE=4 SV=1	22	13	28	13	806	88.9	5.1	69.88	114.7	84	94.2	108.8	94.6	100.9	103.5	101.2	98.2
A0A0K1NZJ1	Structural maintenance of chromosomes protein 1 (Fragment) OS=Quercus glauca OX=103489 PE=2 SV=1	15	18	28	1	1063	123.1	7.36	57.87	129.8	51.2	40.4	106.6	111	103.5	133.5	122.1	101.9
A0A2N9HN11	Omp85 domain-containing protein OS=Fagus sylvatica OX=28930 GN=FSB_LOCUS43439 PE=4 SV=1	20	11	16	1	802	87.9	8.69	52.98	83.8	68.9	69.7	120.5	84.7	92.7	130	126.1	123.6
A0A7N2QX43	Uncharacterized protein OS=Quercus lobata OX=97700 PE=4 SV=1	25	12	18	5	622	67	7.62	48.98	99.3	92.6	89.9	108.8	104.9	109.4	95.8	101.6	97.7
A0A7N2LZI1	26S proteasome non-ATPase regulatory subunit 1 homolog OS=Quercus lobata OX=97700 PE=3 SV=1	14	15	23	15	1003	109	5.26	61.13	115.4	53	55.1	112.2	106.1	100.3	124	123.7	110.1
A0A7N2N0E8	S-methyl-5-thioribose kinase OS=Quercus lobata OX=97700 PE=3 SV=1	24	11	32	7	419	48.1	6.33	96.87	93.8	84.2	93.7	120.7	95.7	126.4	92.8	95.5	97.2
A0A7N2KYL7	Uncharacterized protein OS=Quercus lobata OX=97700 PE=4 SV=1	21	8	27	8	491	53.1	6.24	85.65	99.3	64.3	70.4	107.9	122.7	118.3	109.2	104.6	103.3
A0A7N2N1Z5	ATP-dependent Clp protease proteolytic subunit OS=Quercus lobata OX=97700 PE=3 SV=1	25	7	25	7	331	36.5	9.51	88.11	78.8	158.5	143.2	91.2	89.9	97.3	82	77.9	81.2
A0A7N2MS26	Uncharacterized protein OS=Quercus lobata OX=97700 PE=4 SV=1	24	9	27	6	441	47.6	7.37	83.9	89.3	63	72.8	133.7	105.7	132.9	101.6	101.6	99.4
A0A7N2MB37	Uncharacterized protein OS=Quercus lobata OX=97700 PE=3 SV=1	55	9	27	1	158	17.2	7.17	80.33	84.1	170.5	141.5	86.8	80.9	88.9	73.2	76.4	97.6
A0A7N2KSL5	32 kDa thylakoid membrane protein OS=Quercus lobata OX=97700 PE=3 SV=1	17	6	183	1	355	39.6	5.76	623.84
A0A2N9FS28	Cysteine synthase OS=Fagus sylvatica OX=28930 GN=FSB_LOCUS17436 PE=3 SV=1	26	6	31	1	319	33.6	5.44	81.43	83.9	70.3	90.3	156.4	77.4	159.8	86.5	90.5	84.9
A0A7N2R9Z7	Lactamase_B domain-containing protein OS=Quercus lobata OX=97700 PE=3 SV=1	39	10	20	10	258	28.9	6.27	63.73	104	79.9	86.3	104.7	113.4	115.9	95.9	96.6	103.3
A0A2N9IL70	Uncharacterized protein OS=Fagus sylvatica OX=28930 GN=FSB_LOCUS53090 PE=4 SV=1	55	10	20	3	211	23.3	7.9	73.63	113	113.6	104	88.5	98.5	99.9	92.7	92.9	96.9
A0A2N9HGU0	Peptidylprolyl isomerase OS=Fagus sylvatica OX=28930 GN=FSB_LOCUS38803 PE=3 SV=1	10	10	23	2	845	94.8	6.8	69.09	127.8	70.7	78.6	92.9	108.1	83.5	113.9	114.1	110.3
A0A7N2KUP1	Uncharacterized protein OS=Quercus lobata OX=97700 PE=3 SV=1	29	10	19	10	380	41.2	6.52	61.39	99.2	44.8	49	126.8	115.3	136	108.2	113.7	106.9
A0A7N2M5V5	Uncharacterized protein OS=Quercus lobata OX=97700 PE=4 SV=1	56	11	29	1	216	23.9	7.83	87.98	116.6	76.8	81.2	111.1	109.9	104.2	101.2	104.7	94.3
A0A7N2KKI1	BRO1 domain-containing protein OS=Quercus lobata OX=97700 PE=4 SV=1	15	14	22	11	867	97.3	6.65	52.49	106.8	62	64.5	126.7	103	117.7	103.7	110.9	104.8
A0A2N9FL64	Uncharacterized protein OS=Fagus sylvatica OX=28930 GN=FSB_LOCUS15717 PE=3 SV=1	21	8	34	4	276	29.5	8.73	102.17	88.2	139.1	132.6	99.3	93.1	109.2	76.1	77.1	85.4
A0A7N2QX03	Epimerase domain-containing protein OS=Quercus lobata OX=97700 PE=3 SV=1	25	9	27	2	325	35.9	7.46	88.7	95.7	70.6	76.5	108.2	99.6	108.2	113.3	116.7	111.2
A0A7N2MC79	DLH domain-containing protein OS=Quercus lobata OX=97700 PE=4 SV=1	31	7	47	7	281	30.5	7.05	149.16	83.9	146.6	141.5	96.8	92.9	105.5	76.6	74.2	82
A0A7N2M6I1	Peptidase_M24 domain-containing protein OS=Quercus lobata OX=97700 PE=3 SV=1	35	13	24	8	397	43.7	6.55	70.99	102	59.2	67.8	116.5	110.7	115.9	105.6	109.6	112.6
A0A7N2KML9	Amidohydro-rel domain-containing protein OS=Quercus lobata OX=97700 PE=3 SV=1	17	9	33	3	542	59	5.91	89.61	93.1	65.7	71.3	111	108	109.3	117.2	117.4	107.1
A0A7N2LY71	Glutathione reductase OS=Quercus lobata OX=97700 PE=3 SV=1	25	8	28	4	496	53.6	6.05	106.16	128.2	63.2	68.8	100.6	103.2	102.7	112.8	115.6	104.8
A0A7N2MT37	Peptidylprolyl isomerase OS=Quercus lobata OX=97700 PE=4 SV=1	44	7	24	7	228	24.6	5.77	77.03	71.4	174.1	151.1	74.7	106.4	90.8	74.5	73.5	83.5
A0A7N2RD97	Uncharacterized protein OS=Quercus lobata OX=97700 PE=4 SV=1	20	8	30	8	481	53.3	5.49	62.83	98.4	119.7	114.5	96.3	89.4	95.6	91.4	95.2	99.5
A0A7N2MLD2	Uncharacterized protein OS=Quercus lobata OX=97700 PE=4 SV=1	24	9	18	4	441	44.9	7.5	74.72	102.9	114.1	118.4	95.2	100.2	110.6	88.1	83.2	87.4
A0A2N9EKG0	EF1_GNE domain-containing protein OS=Fagus sylvatica OX=28930 GN=FSB_LOCUS3137 PE=3 SV=1	25	6	23	3	227	24.9	5.39	88.46	48.3	129.3	133	86.3	91.3	98.8	103.6	104.2	105.1
A0A7N2KTD1	Pyrophosphate--fructose 6-phosphate 1-phosphotransferase subunit alpha OS=Quercus lobata OX=97700 GN=PFP-ALPHA PE=3 SV=1	24	10	18	10	615	67.2	7.59	51.8	106.6	59.9	65.5	121.1	109.5	108.8	110.7	110.6	107.2
A0A2N9ERN2	HP domain-containing protein OS=Fagus sylvatica OX=28930 GN=FSB_LOCUS9368 PE=4 SV=1	12	14	21	2	1133	124.8	6.64	59.29	102.1	73.7	59.5	122.9	120.3	107.5	101.4	108	104.7
A0A5J6VBF3	ATP-dependent Clp protease proteolytic subunit OS=Castanea crenata OX=103480 GN=clpP PE=3 SV=1	38	6	33	1	196	21.8	4.63	101.1	80.5	167.7	133.2	86	92.9	95	83	75.9	85.8
A0A7N2LBL3	Uncharacterized protein OS=Quercus lobata OX=97700 PE=3 SV=1	58	13	33	13	208	23	9.54	97.35	91.1	153.1	144.2	95.6	91.4	100.7	71.4	73.8	78.6
A0A7N2MXL2	Coatomer subunit gamma OS=Quercus lobata OX=97700 PE=3 SV=1	23	15	21	15	886	98.2	5.16	58.95	122.6	59	62.1	115.7	98.2	91	115.5	121.8	114
A0A7N2MWY6	Uncharacterized protein OS=Quercus lobata OX=97700 PE=4 SV=1	26	11	28	9	409	46.3	6.32	84.38	109.2	73.3	80.8	107	97.5	105.1	112	109.2	105.8
A0A2N9FZM1	RuvB-like helicase OS=Fagus sylvatica OX=28930 GN=FSB_LOCUS20644 PE=3 SV=1	23	10	23	1	464	51.2	5.47	62.54	108.6	68.5	88.7	95.7	116.8	93.5	113.7	111	103.5
A0A7N2M3S3	TOG domain-containing protein OS=Quercus lobata OX=97700 PE=4 SV=1	32	11	18	11	391	42.6	5	47.73	89.5	76.6	78.3	96	75.3	84.9	136.9	133.8	128.6
A0A7N2R9N6	Uncharacterized protein OS=Quercus lobata OX=97700 PE=3 SV=1	27	13	19	13	617	66.4	7.02	46.88	88.2	139.9	135.5	88.4	89.8	98.9	84.1	85.8	89.4
A0A7N2MQP0	Prolyl-tRNA synthetase OS=Quercus lobata OX=97700 PE=3 SV=1	28	11	19	1	530	59.7	6.67	59.31	100.2	47.7	49.1	116.4	97.7	94.3	148.7	132	113.8
A0A7N2QZ54	Glutaredoxin-dependent peroxiredoxin OS=Quercus lobata OX=97700 PE=3 SV=1	35	6	24	6	162	17.4	5.86	78.62	87.5	148.5	138.2	90.7	93.3	97.3	78.1	76.2	90.2
A0A2N9HWD7	Malate dehydrogenase [NADP], chloroplastic OS=Fagus sylvatica OX=28930 GN=FSB_LOCUS43833 PE=3 SV=1	18	8	32	2	438	48	6.28	96.63	90.5	114.5	118.5	94.7	83.5	92.4	103.9	102.6	99.5
A0A7N2MHU8	S10_plectin domain-containing protein OS=Quercus lobata OX=97700 PE=4 SV=1	39	7	23	3	181	19.9	9.67	75.56	102.2	82.7	83.3	111.3	109.6	122	97.4	97	94.5
A0A7N2KJS3	Pyruvate kinase OS=Quercus lobata OX=97700 PE=3 SV=1	25	8	23	1	425	46.3	9.11	67.05	100.9	121.8	117.8	89	73.9	98.5	111.7	81.9	104.5
A0A7N2MXK5	Uncharacterized protein OS=Quercus lobata OX=97700 PE=4 SV=1	22	10	17	10	622	67.5	5.78	63.16	112.7	74.7	81	96.9	112.5	97.5	109.9	109.3	105.5
A0A7N2KN27	CCT-eta OS=Quercus lobata OX=97700 PE=3 SV=1	28	12	23	12	563	60.6	6.74	66.11	100.7	59.4	64.1	111	99.7	106.8	125.2	123.3	109.7
A0A7N2LAP4	Aldedh domain-containing protein OS=Quercus lobata OX=97700 PE=3 SV=1	14	9	19	2	540	58.5	6.9	66.64	98.1	58.6	61.6	130	129.6	129.4	97.6	102.8	92.2
A0A2N9HT40	Uncharacterized protein OS=Fagus sylvatica OX=28930 GN=FSB_LOCUS43027 PE=4 SV=1	24	5	40	2	205	22.8	8.92	85.7	87.3	139.6	135.4	88.1	102.2	102.3	78.5	79.4	87.2
A0A7N2LJF2	Uncharacterized protein OS=Quercus lobata OX=97700 PE=4 SV=1	43	11	21	11	357	39.1	6.98	57.6	107.7	99.9	107.5	102.8	109.9	106.9	90.9	88.7	85.7
A0A7N2RBE7	PCI domain-containing protein OS=Quercus lobata OX=97700 PE=4 SV=1	36	13	20	4	386	44.6	6.23	52.3	107.5	79.7	85.8	102.9	104.4	97.4	108.3	108.8	105.1
A0A7N2N6V3	Malic enzyme OS=Quercus lobata OX=97700 PE=3 SV=1	23	13	30	4	591	65.2	6.65	90.59	91.5	91.6	97.4	103.1	83.1	96.3	104.4	118.5	114
A0A7N2L891	NADH dehydrogenase [ubiquinone] flavoprotein 1, mitochondrial OS=Quercus lobata OX=97700 PE=3 SV=1	26	10	22	10	483	52.9	8.03	65.25	110.8	68.9	73.9	101.8	95.1	86.8	122.2	122.1	118.5
A0A2N9FYT0	Uncharacterized protein OS=Fagus sylvatica OX=28930 GN=FSB_LOCUS19846 PE=4 SV=1	30	7	28	2	212	24	5.48	93.03	112.7	100.1	93.3	109.4	106.5	118.9	83.5	87	88.5
A0A7N2QWW2	Uncharacterized protein OS=Quercus lobata OX=97700 PE=4 SV=1	17	16	21	16	992	111.1	6.11	59.33	117.3	65.9	75.7	104.4	93.4	86.1	116.7	125.7	114.8
A0A7N2MH91	Prolyl-tRNA synthetase OS=Quercus lobata OX=97700 PE=3 SV=1	24	11	21	11	569	63.9	6.93	68.6	95.4	126.7	123.7	88.9	90.5	93.7	92.1	93.7	95.4
A0A7N2R3W9	Uncharacterized protein OS=Quercus lobata OX=97700 PE=4 SV=1	35	9	26	1	356	39.7	7.74	83.53	93.1	115.2	115.7	90.5	103.5	107.9	94.5	88.7	91
A0A7N2N4T0	Clp R domain-containing protein OS=Quercus lobata OX=97700 PE=4 SV=1	35	8	17	7	266	29	9.51	51.17	68.2	174.6	144.1	81.7	88.8	88.6	87.6	81.4	84.9
A0A2N9E1C0	Formate dehydrogenase, mitochondrial OS=Fagus sylvatica OX=28930 GN=FSB_LOCUS528 PE=3 SV=1	23	8	45	2	384	42	7.58	133.73	101.8	72.4	80.7	112.3	133.6	115.1	94.5	96.5	93.1
A0A7N2LGX8	Uncharacterized protein OS=Quercus lobata OX=97700 PE=4 SV=1	10	14	24	10	1381	155.4	4.77	59.23	141.3	54.8	62.6	102.3	104.8	88.2	107.1	124.3	114.6
A0A7N2LDS8	Uncharacterized protein OS=Quercus lobata OX=97700 PE=3 SV=1	48	7	24	7	132	15	9.26	72	89.1	165.5	156.8	82.9	83.3	81.5	77	78.5	85.3
A0A7N2N3K3	CP12 domain-containing protein OS=Quercus lobata OX=97700 PE=4 SV=1	41	6	30	6	130	14.1	5.59	114.58	64	281.1	195.2	66.5	52.7	73.9	52.2	46.9	67.4
A0A2N9FAJ5	Aldedh domain-containing protein OS=Fagus sylvatica OX=28930 GN=FSB_LOCUS15789 PE=3 SV=1	17	9	18	1	541	58.7	7.27	61.31	110.6	63.5	76	110.6	112.6	117.1	109.8	101.6	98.1
A0A7N2MMC0	Uncharacterized protein OS=Quercus lobata OX=97700 PE=3 SV=1	23	11	25	8	543	61.5	4.84	72.89	131.6	72.3	80.3	97.5	89.2	84.6	105.4	122.4	116.6
A0A7N2KQ48	E1 ubiquitin-activating enzyme OS=Quercus lobata OX=97700 PE=3 SV=1	12	14	22	6	1103	122.9	5.29	67.08	120.5	44	47.6	111.3	102.9	84.8	134.5	133.7	120.7
A0A2N9GIC1	Malic enzyme OS=Fagus sylvatica OX=28930 GN=FSB_LOCUS27061 PE=3 SV=1	17	12	30	1	669	73.7	7.77	91.57	104.3	80	84.9	103.4	90.2	94.4	109.5	124.8	108.4
A0A7N2KW04	ATP-dependent 6-phosphofructokinase OS=Quercus lobata OX=97700 GN=PFK PE=3 SV=1	20	11	25	5	500	55	7.05	75.07	105.8	66.2	70.3	102	87.4	99.5	127.9	125	115.8
A0A7N2R671	Uncharacterized protein OS=Quercus lobata OX=97700 PE=3 SV=1	14	9	22	9	499	54.5	5.86	74.89	109.4	55.2	62.1	113.9	109.3	107.3	113.6	116.7	112.5
A0A2N9FPT5	Uncharacterized protein OS=Fagus sylvatica OX=28930 GN=FSB_LOCUS16851 PE=3 SV=1	16	11	24	3	790	90.1	7.25	83.4	140.5	89	92.6	149.9	80.3	108	84	81.6	74.1
A0A2N9J1A0	WD_REPEATS_REGION domain-containing protein OS=Fagus sylvatica OX=28930 GN=FSB_LOCUS58085 PE=3 SV=1	10	11	20	1	1150	124.3	5.24	57.18	114.6	49	57.2	106.6	112.6	96.6	124.7	127	111.8
A0A7N2MY90	NAD(P)-bd_dom domain-containing protein OS=Quercus lobata OX=97700 PE=4 SV=1	24	9	24	9	534	57.5	8.21	78.11	85.3	119.6	126.3	86.5	103.2	96.5	95	89.7	98.1
A0A7N2LQP1	3-isopropylmalate dehydrogenase OS=Quercus lobata OX=97700 PE=3 SV=1	23	8	23	6	406	43.2	5.5	82.99	94.5	126.3	115.2	91.9	97.5	98.8	93.2	89.6	93.1
A0A7N2KW91	40S ribosomal protein S7 OS=Quercus lobata OX=97700 PE=3 SV=1	54	9	21	9	191	22.2	9.76	72.84	101.6	86.7	90.1	108.7	107.4	111.3	99.7	98.9	95.5
A0A2N9EVA2	ATP synthase subunit d, mitochondrial OS=Fagus sylvatica OX=28930 GN=FSB_LOCUS6605 PE=3 SV=1	34	7	26	2	168	19.8	5.41	75.19	95.8	134.7	130.9	98.9	93.7	101.2	74.6	83.6	86.7
A0A7N2QY13	Leucine zipper-EF-hand-containing transmembrane protein 1 OS=Quercus lobata OX=97700 PE=3 SV=1	15	13	18	13	777	87.4	5.53	57.81	105.8	66.2	72.9	116.7	101.2	105.2	114.8	112.6	104.7
A0A7N2KKM1	Lysine--tRNA ligase OS=Quercus lobata OX=97700 PE=3 SV=1	22	10	19	10	588	65.9	6.61	38.28	93.9	112.9	107.1	101.4	86.9	98	93.6	106.7	99.6
A0A7N2MED6	Serine/threonine-protein phosphatase OS=Quercus lobata OX=97700 PE=3 SV=1	11	12	20	12	1160	131.2	6.34	57.43	127	44.7	44.7	105.7	104.2	84.6	133.9	138.5	116.6
A0A2N9HQ53	GTP-binding nuclear protein OS=Fagus sylvatica OX=28930 GN=FSB_LOCUS44129 PE=3 SV=1	34	8	19	3	221	25.1	6.86	66.38	103.7	68.5	72.6	108.9	106.9	110.9	110.7	108.3	109.5
A0A7N2MUA0	Thioredoxin-dependent peroxiredoxin OS=Quercus lobata OX=97700 PE=4 SV=1	41	9	41	5	217	23.7	9.44	134.07	90.5	177.1	165.7	72.4	95.9	80.4	67.6	72.5	78.1
A0A7N2N9X5	Uncharacterized protein OS=Quercus lobata OX=97700 PE=3 SV=1	49	9	23	4	193	21.9	9.41	70.3	104.7	83	84	104.2	107.5	110.3	97.4	107.1	101.8
A0A7N2L4X7	RNA helicase OS=Quercus lobata OX=97700 PE=3 SV=1	18	12	20	12	757	82.6	7.43	64.15	87.8	59.3	61.9	105.1	70.8	77.3	149.8	154	133.9
A0A7N2R976	Uncharacterized protein OS=Quercus lobata OX=97700 PE=3 SV=1	40	7	38	7	179	19.6	9.82	115	71.6	185.9	173.1	79.9	99.1	100.7	62.4	59.1	68.3
A0A7N2KMK5	Uncharacterized protein OS=Quercus lobata OX=97700 PE=3 SV=1	59	7	20	6	97	10.6	8.4	63.32	93.3	128.2	117.1	105.5	91.8	117.4	78.8	79	88.9
A0A7N2KPK3	RRM domain-containing protein OS=Quercus lobata OX=97700 PE=4 SV=1	39	9	17	8	238	25.6	10.02	56.24	117	72.3	77.8	105.7	95.5	102.2	108.2	112.5	108.8
A0A7N2R4Q3	Uncharacterized protein OS=Quercus lobata OX=97700 PE=4 SV=1	14	15	20	3	1135	124.9	7.14	57.87	136.7	44.7	47	105.7	110.6	82.7	128	129.2	115.3
A0A7N2MFA4	Dynamin GTPase OS=Quercus lobata OX=97700 PE=3 SV=1	14	12	20	5	934	101.4	8.97	53.11	125	58.1	64	114.2	92	91.7	124.1	123.6	107.4
A0A7N2KQR7	Uncharacterized protein OS=Quercus lobata OX=97700 PE=4 SV=1	23	6	19	6	364	39.2	7.74	60.52	91.1	125.7	120.9	98.5	86	100.8	89.6	89	98.4
A0A2N9H0A7	Uncharacterized protein OS=Fagus sylvatica OX=28930 GN=FSB_LOCUS33115 PE=4 SV=1	22	8	32	2	405	43.8	8.9	88.15	88	114.8	112.2	90.8	102.8	105.4	92.4	89.2	104.4
A0A7N2MIM5	Uncharacterized protein OS=Quercus lobata OX=97700 PE=4 SV=1	30	8	90	8	268	28.7	8.76	274.12	93	128.2	116.3	97.1	98.5	105.9	80.7	83.7	96.6
A0A2N9J5G2	Proteasome subunit beta OS=Fagus sylvatica OX=28930 GN=FSB_LOCUS60579 PE=3 SV=1	37	7	18	7	272	29.3	6.3	54.6	101.6	106.4	108.9	99.6	110	108.3	87.1	87.3	90.9
A0A7N2MUT2	PKS_ER domain-containing protein OS=Quercus lobata OX=97700 PE=4 SV=1	31	9	24	1	349	38.7	5.95	59.85	93.9	106.5	108.5	92.2	108.8	99.3	91	102.4	97.4
A0A7N2MRN4	S4 RNA-binding domain-containing protein OS=Quercus lobata OX=97700 PE=3 SV=1	54	10	24	4	197	23.1	10.37	62.79	114.5	49.8	53.5	117.9	110	113.8	114.8	121.4	104.2
A0A2N9GGY1	Isocitrate lyase OS=Fagus sylvatica OX=28930 GN=FSB_LOCUS26724 PE=4 SV=1	20	9	17	3	487	53.1	7.65	51.37	95.5	128.7	130.5	59.2	114.3	82.7	90.5	94.9	103.6
A0A7N2MQY7	Succinate--CoA ligase [ADP-forming] subunit alpha, mitochondrial OS=Quercus lobata OX=97700 PE=3 SV=1	24	7	22	7	335	34.9	8.57	70.8	98.7	86.2	97.1	102.2	105	105	103.5	99.1	103.3
A0A7N2MF73	SHSP domain-containing protein OS=Quercus lobata OX=97700 PE=3 SV=1	33	9	28	8	192	21.8	5.74	79.23	59.2	47.7	41.2	101.3	48.3	97.3	199.1	158.7	147.2
A0A7N2L9Q5	Uncharacterized protein OS=Quercus lobata OX=97700 PE=4 SV=1	29	9	21	6	443	48.8	8.13	62.68	92.6	142.5	133	92.8	94.2	106.6	73.4	75.6	89.2
A0A7N2LKY7	Uncharacterized protein OS=Quercus lobata OX=97700 PE=4 SV=1	43	10	19	10	361	37.7	8.4	68.81	76.1	149.9	137.7	96.6	86.5	101.7	82.1	75.6	93.6
A0A7N2N5H9	Pyr_redox_2 domain-containing protein OS=Quercus lobata OX=97700 PE=4 SV=1	23	9	23	7	483	52.8	8.97	79.46	101.7	98.7	100.5	98.5	107.2	108.3	99.5	95.1	90.5
A0A2N9EDA2	Chlorophyll a-b binding protein, chloroplastic OS=Fagus sylvatica OX=28930 GN=FSB_LOCUS540 PE=3 SV=1	24	8	50	2	289	31.5	5.69	160.5	84.9	137.8	137.5	85.8	111.5	97	80.3	75.9	89.3
A0A7N2MUH6	Glucose-6-phosphate 1-epimerase OS=Quercus lobata OX=97700 PE=3 SV=1	29	9	20	9	329	36.6	6.3	66.69	132.2	63.1	70.6	91	110.4	93.7	109.4	116.5	113.1
A0A7N2KXH9	Ubiquitin receptor RAD23 OS=Quercus lobata OX=97700 PE=3 SV=1	29	10	22	4	389	41.3	4.77	64.5	102.1	100	100.8	103.8	102.1	105.9	92.5	92.6	100.2
A0A7N2R0P5	Lipoxygenase OS=Quercus lobata OX=97700 PE=3 SV=1	17	17	22	4	860	97.6	5.39	55.05	139.4	65.1	70.3	120.4	111.2	114.7	82.5	96.9	99.5
A0A7N2KUT9	Uncharacterized protein OS=Quercus lobata OX=97700 PE=4 SV=1	42	8	31	6	216	22.5	5.47	97.73	82.9	195.1	169	77.8	76.6	91.1	65.3	63.4	78.9
A0A7N2RE24	Probable alanine--tRNA ligase, chloroplastic OS=Quercus lobata OX=97700 PE=3 SV=1	14	13	21	13	998	110	6.38	60.11	115.9	69.6	78.1	102.4	93.2	69.6	133.3	126.9	111
A0A7N2LN63	Aldo_ket_red domain-containing protein OS=Quercus lobata OX=97700 PE=4 SV=1	27	9	27	3	335	37.2	7.18	73.35	103.5	89.3	93.5	97.3	113	104.5	102.2	101.9	94.8
A0A2N9G2H8	SHSP domain-containing protein OS=Fagus sylvatica OX=28930 GN=FSB_LOCUS21634 PE=3 SV=1	34	12	37	3	158	17.7	7.5	60.95	24.6	28.7	23.6	144.2	45.1	132.1	220.8	154.5	126.4
A0A7N2KT76	C2 NT-type domain-containing protein OS=Quercus lobata OX=97700 PE=4 SV=1	16	12	20	7	876	96.9	5.67	49.83	124.6	49.7	57.1	106.3	108.8	88.3	121.2	128.9	115.1
A0A7N2MMJ5	Uncharacterized protein OS=Quercus lobata OX=97700 PE=4 SV=1	28	10	28	10	323	34.8	7.55	74.13	99.1	106.7	114.8	78	86.5	78.2	107.5	111.2	118.1
A0A7N2MQZ4	Tubulin beta chain OS=Quercus lobata OX=97700 PE=3 SV=1	28	10	20	2	446	49.9	4.78	54.35	79.8	82.2	92.8	111.7	105.8	106.4	120.7	100.3	100.4
A0A7N2R4Z6	Aldo_ket_red domain-containing protein OS=Quercus lobata OX=97700 PE=4 SV=1	31	7	23	3	329	36.5	5.44	51.09	83.9	74.6	81.6	124.1	114.5	137.3	97.9	91.7	94.5
A0A7N2KVB5	Uncharacterized protein OS=Quercus lobata OX=97700 PE=3 SV=1	48	8	29	2	194	22	9.57	89.39	105	74.5	77.5	113.1	106.2	110.2	107.3	106	100.3
A0A7N2LZX3	Polyadenylate-binding protein OS=Quercus lobata OX=97700 PE=3 SV=1	21	11	16	4	656	72	7.27	45.78	116.6	77.3	80.6	98.2	103.9	91.7	110.9	114.5	106.3
A0A2N9F010	Importin subunit alpha OS=Fagus sylvatica OX=28930 GN=FSB_LOCUS8036 PE=3 SV=1	27	12	21	1	531	58.4	5.44	74.52	122.4	65.4	73.3	132.8	88.5	80.2	99.6	113.8	124
A0A7N2M7F9	L-ascorbate peroxidase OS=Quercus lobata OX=97700 PE=3 SV=1	37	10	139	5	249	27.4	6.13	415.58	97	82.4	84.8	98.4	108.2	112.3	108.7	101.9	106.3
A0A7N2KMV1	Uncharacterized protein OS=Quercus lobata OX=97700 PE=3 SV=1	25	11	25	4	417	46.1	6.38	70.72	97.1	41.6	43.9	97.5	76.2	73.2	171	159.9	139.5
A0A7N2MK88	Histidine--tRNA ligase OS=Quercus lobata OX=97700 PE=3 SV=1	16	13	18	13	880	96.5	6.42	43.58	108.4	58.9	62.8	116.1	99.1	97.4	119.3	126.2	111.8
A0A7N2LDQ6	Uncharacterized protein OS=Quercus lobata OX=97700 PE=3 SV=1	25	15	19	7	617	68.9	7.59	53.98	124.4	78.1	91.7	99.8	90.6	92.1	111	109.8	102.5
A0A7N2MPN5	Uncharacterized protein OS=Quercus lobata OX=97700 PE=3 SV=1	60	11	25	2	143	16	10.14	74.69	95.1	105	103.3	102.8	105.2	110.6	91.6	95.3	91.1
A0A7N2N3S6	S10_plectin domain-containing protein OS=Quercus lobata OX=97700 PE=4 SV=1	40	7	17	3	178	19.6	9.73	54.36	104.6	84.4	83.6	107.5	111.3	112.5	95.4	101	99.7
A0A7N2LJE7	Inosine-5'-monophosphate dehydrogenase OS=Quercus lobata OX=97700 PE=3 SV=1	24	11	19	11	512	54.7	6.18	54.21	100.8	99.7	99.8	102.9	104.8	112.3	91.1	92.6	96
A0A7N2LMD2	Uncharacterized protein OS=Quercus lobata OX=97700 PE=4 SV=1	22	8	12	8	384	43	5.63	52.09	93.8	132.8	136	80	87.5	81.6	93	94.3	101
A0A2N9HP75	Isocitrate dehydrogenase [NADP] OS=Fagus sylvatica OX=28930 GN=FSB_LOCUS41647 PE=3 SV=1	27	10	25	1	412	46.2	7.03	58.48	109.4	76.7	71.8	102.7	103.6	109.8	112.7	112.9	100.4
A0A2N9H3W2	Uncharacterized protein OS=Fagus sylvatica OX=28930 GN=FSB_LOCUS34614 PE=4 SV=1	13	13	17	2	1248	136.7	6.57	52.19	111.6	76.5	83.2	103.9	116.4	100.5	101.4	106.5	99.9
A0A7N2M1A5	SAP domain-containing protein OS=Quercus lobata OX=97700 PE=4 SV=1	13	10	24	7	727	80.1	4.77	66.37	109.7	81.9	87.1	106.4	94.3	98	112.9	109.4	100.3
A0A7N2N4Y4	Aspartyl-tRNA synthetase OS=Quercus lobata OX=97700 PE=3 SV=1	17	11	24	4	705	77.6	5.92	73	104.3	69.4	81.4	106.9	101.9	100.7	112.8	115.6	106.9
A0A7N2R5Q3	PKS_ER domain-containing protein OS=Quercus lobata OX=97700 PE=4 SV=1	47	13	21	7	325	34.8	7.33	63.07	104.4	86.5	89.3	108.3	107.9	119	91.6	95.1	97.8
A0A7N2KV98	Importin N-terminal domain-containing protein OS=Quercus lobata OX=97700 PE=4 SV=1	12	11	20	3	872	96.4	4.7	55.87	114.1	63.1	70.3	106.9	105.7	98.7	112.9	116.3	112
A0A7N2MNX9	Geranylgeranyl reductase OS=Quercus lobata OX=97700 PE=3 SV=1	32	11	22	11	466	51.6	9.01	65.07	102	74.2	76.3	111.3	96.2	101.4	106.7	117.8	114.1
A0A7N2LLU3	TPR_MLP1_2 domain-containing protein OS=Quercus lobata OX=97700 PE=4 SV=1	6	14	19	9	2107	236.6	5.06	47.96	114.3	62.6	61.9	108.7	96.7	82.3	127.3	131.1	115.1
A0A7N2KQ81	Glutaminyl-tRNA synthetase OS=Quercus lobata OX=97700 PE=3 SV=1	19	17	20	17	797	90.8	6.48	48.65	107.2	65	66.6	108.7	103.1	99.7	121.5	117.6	110.5
A0A2N9GEQ9	Uncharacterized protein OS=Fagus sylvatica OX=28930 GN=FSB_LOCUS25925 PE=3 SV=1	17	14	25	14	648	72.2	7.37	52.49	122.9	48.9	51.7	111.6	102.4	97.1	125.4	126.2	113.8
A0A7N2LME4	Aminotran_1_2 domain-containing protein OS=Quercus lobata OX=97700 PE=3 SV=1	33	9	21	9	395	43.8	5.3	76.39	119.8	88.3	94.2	94.6	102.7	91.9	100.9	105.3	102.1
A0A7N2MNU7	Uncharacterized protein OS=Quercus lobata OX=97700 PE=3 SV=1	21	9	18	9	330	37.8	4.31	54.68	35.5	191.4	245.5	54.5	70.3	74.4	63.4	81.8	83.3
A0A7N2LWM0	Uncharacterized protein OS=Quercus lobata OX=97700 PE=4 SV=1	34	13	20	6	474	51.5	5.78	53.59	106.2	87.1	90.7	104.3	108.3	107	97.9	98.1	100.6
A0A7N2KRN4	PEROXIDASE_4 domain-containing protein OS=Quercus lobata OX=97700 PE=3 SV=1	39	9	21	4	350	38.4	5.69	61.04	89.6	137.6	141.2	90.1	108.2	104.4	71.5	73.7	83.6
A0A7N2R901	PPIase cyclophilin-type domain-containing protein OS=Quercus lobata OX=97700 PE=4 SV=1	25	10	16	5	424	46.1	5.68	48.27	81.5	170.8	172.4	87.3	87.7	103.5	63.6	65.8	67.5
A0A2N9GCW8	60S acidic ribosomal protein P0 OS=Fagus sylvatica OX=28930 GN=FSB_LOCUS25162 PE=3 SV=1	15	6	24	4	321	34.3	5.59	71.88	101	98.7	103.4	100	103.8	106.2	95.1	95.2	96.7
A0A2N9H1M7	6-phosphogluconate dehydrogenase, decarboxylating OS=Fagus sylvatica OX=28930 GN=FSB_LOCUS33346 PE=3 SV=1	16	9	25	2	482	53.2	5.91	63.93	108.1	71.6	89.8	108.9	99.2	100.6	108.4	110.2	103.3
A0A7N2KQR0	Protein kinase domain-containing protein OS=Quercus lobata OX=97700 PE=4 SV=1	19	11	21	5	581	65.1	9.57	63.02	105.5	78.7	87.6	85.4	179.8	118.7	81.6	82.7	79.9
A0A7N2M862	40S ribosomal protein S8 OS=Quercus lobata OX=97700 PE=3 SV=1	34	7	16	4	224	25.3	10.48	63.1	111.3	45.6	49.9	116.3	106	109.7	122.4	130.2	108.5
A0A7N2M4J6	Aha1_N domain-containing protein OS=Quercus lobata OX=97700 PE=3 SV=1	24	9	26	9	365	40.3	6.24	73.72	93.2	77.4	81.4	103.5	84.2	96	125.1	123.3	115.9
A0A7N2LPH6	Uncharacterized protein OS=Quercus lobata OX=97700 PE=4 SV=1	8	12	19	5	1627	181.9	7.55	51.83	127.1	61	63.1	102.4	98.1	82.1	127.2	128.9	110.3
A0A2N9IDC6	Pyr_redox_2 domain-containing protein OS=Fagus sylvatica OX=28930 GN=FSB_LOCUS50300 PE=4 SV=1	24	10	32	3	434	47.2	6.16	82.54	112.2	51.9	61.3	93	106.1	92.2	139.7	128.9	114.8
A0A7N2MEY7	Uroporphyrinogen decarboxylase OS=Quercus lobata OX=97700 PE=3 SV=1	27	9	17	9	393	43.1	7.85	50.6	103.1	151.8	139	78.6	86.8	79	82.7	85.5	93.5
A0A7N2LJR4	Uncharacterized protein OS=Quercus lobata OX=97700 PE=4 SV=1	30	7	23	1	314	32.6	7.9	69.54	114.2	123.2	129	110.1	87	117	64.9	71.6	82.9
A0A7N2MRH2	Tr-type G domain-containing protein OS=Quercus lobata OX=97700 PE=3 SV=1	23	13	27	13	508	56.8	5.67	68.79	111.4	63.8	68.5	110.3	105.3	103.9	115.5	116	105.3
A0A7N2N2J1	Acyl-coenzyme A oxidase OS=Quercus lobata OX=97700 PE=3 SV=1	19	12	25	12	664	74.3	7.94	73.48	105.5	69.2	72.3	107.1	107.5	98.3	116.6	114.4	109.1
A0A7N2L3T3	SHSP domain-containing protein OS=Quercus lobata OX=97700 PE=3 SV=1	37	6	22	4	187	21	6.57	65.51	59.4	66.3	51	129.4	47.9	110.5	162.3	136.7	136.5
A0A7N2MX49	Uncharacterized protein OS=Quercus lobata OX=97700 PE=3 SV=1	20	9	18	9	479	54.7	6.98	51.79	172.9	105.5	103.9	117.6	92.1	97.9	64.5	73.3	72.3
A0A7N2LWV3	Uncharacterized protein OS=Quercus lobata OX=97700 PE=3 SV=1	48	9	24	1	193	22	7.53	74.09	107.4	106.7	96.9	105.3	88	105.2	93.8	92	104.7
A9XDF6	Non-symbiotic hemoglobin OS=Quercus petraea OX=38865 GN=Hb1 PE=2 SV=1	40	6	36	5	161	17.9	8.54	83.43	94.8	134.1	131.7	92	96.8	93	91.5	84.2	81.8
A0A7N2MVD0	PfkB domain-containing protein OS=Quercus lobata OX=97700 PE=3 SV=1	28	11	23	10	385	41.3	6.43	69.64	93.5	117.5	115.9	88.8	95.9	101.1	99.3	91.9	96.1
A0A2N9GHY2	PHB domain-containing protein OS=Fagus sylvatica OX=28930 GN=FSB_LOCUS26911 PE=4 SV=1	41	12	30	1	287	31.7	6.79	86.65	122.4	103.8	119.2	85.9	119	102.7	79.3	79	88.7
A0A7N2KV01	Uncharacterized protein OS=Quercus lobata OX=97700 PE=3 SV=1	20	12	16	9	610	68.3	7.81	44.73	129	76.6	83.3	107.4	91.7	95.2	106.6	110.3	99.9
A0A7N2KVP7	Nucleoside diphosphate kinase OS=Quercus lobata OX=97700 PE=3 SV=1	41	10	24	10	240	26.2	9.03	65.17	82	155.3	137.2	98.9	82.2	110	76.9	75.2	82.2
A0A7N2L795	Uncharacterized protein OS=Quercus lobata OX=97700 PE=4 SV=1	14	12	17	12	869	94.7	5.74	47.58	105.3	60.7	66.3	112.3	91	92.9	117.1	127.9	126.4
A0A7N2LFL0	Malic enzyme OS=Quercus lobata OX=97700 PE=3 SV=1	21	10	20	10	617	68.9	6.18	69.2	103.9	86.8	95.3	106.8	105.9	102.7	101.9	101.6	95.1
A0A7N2M7H9	Uncharacterized protein OS=Quercus lobata OX=97700 PE=3 SV=1	45	8	20	2	237	27	5.9	70.04	77.6	170.7	146.8	107.3	58.6	105.1	63.2	81.9	88.9
A0A2N9EQQ1	Eukaryotic translation initiation factor 5A OS=Fagus sylvatica OX=28930 GN=FSB_LOCUS4821 PE=3 SV=1	76	11	28	2	160	17.5	5.99	75.52	125.9	85	85.3	97.2	115.9	102.1	96.2	95.7	96.7
A0A7N2LYZ7	Malate dehydrogenase OS=Quercus lobata OX=97700 PE=3 SV=1	16	5	21	2	358	37.9	7.36	75.03	75.2	128	126.8	87.5	105.8	91.3	97.1	87.9	100.4
A0A7N2L1M1	Uncharacterized protein OS=Quercus lobata OX=97700 PE=4 SV=1	8	12	15	9	1884	205.7	6.35	41.79	102.7	57.4	62.5	100.8	88.2	72.5	141.4	145.1	129.4
A0A7N2KP35	SHSP domain-containing protein OS=Quercus lobata OX=97700 PE=3 SV=1	50	8	31	1	155	17.7	6.61	82.8	55.2	52	58.4	123.8	61	114.7	152.2	126.3	156.4
A0A2N9GJQ2	Uncharacterized protein OS=Fagus sylvatica OX=28930 GN=FSB_LOCUS27675 PE=4 SV=1	33	11	24	2	477	53	7.11	62.82	176.3	88.6	124.6	102	110.8	104.5	68.3	66	58.8
A0A2N9F8R1	L-ascorbate peroxidase OS=Fagus sylvatica OX=28930 GN=FSB_LOCUS11357 PE=3 SV=1	30	10	25	2	288	32	7.17	70.89	70.9	167	144.3	77.5	111	96.9	77.8	76.7	77.7
A0A7N2LRX9	Uncharacterized protein OS=Quercus lobata OX=97700 PE=4 SV=1	28	8	28	2	275	30.3	5.31	87.57	125.7	112.5	102.5	96.3	109.7	104.8	83.2	84.4	81
A0A7N2MPN6	Aldedh domain-containing protein OS=Quercus lobata OX=97700 PE=3 SV=1	18	8	17	8	503	54.5	5.71	53.02	96.5	65.7	75.9	111.4	108.4	107.4	113	110.6	111.1
A0A7N2R2E3	Ribosomal protein OS=Quercus lobata OX=97700 PE=3 SV=1	32	13	25	13	367	39.9	9.41	64.42	95.7	121	124.3	83.2	95.5	90.1	99.4	94.5	96.2
A0A7N2L5W3	Glutamyl-tRNA synthetase OS=Quercus lobata OX=97700 PE=3 SV=1	16	11	20	11	721	81.9	7.61	57.07	111.9	46	51.4	115.6	110.9	91.6	124.9	131.1	116.6
A0A7N2M6U4	Uncharacterized protein OS=Quercus lobata OX=97700 PE=3 SV=1	48	7	21	1	166	17.7	8.91	71.04	98.2	121.5	115.7	98.2	99.1	112.9	81.7	83.3	89.3
A0A2N9IXB8	Pyruvate, phosphate dikinase OS=Fagus sylvatica OX=28930 GN=FSB_LOCUS56877 PE=3 SV=1	15	11	18	1	835	91.3	5.22	47.78	117.7	70.5	86.2	92.7	116.7	86	104.8	108.2	117.3
A0A7N2LWR8	DLH domain-containing protein OS=Quercus lobata OX=97700 PE=4 SV=1	30	6	27	6	239	25.4	6.05	93.86	102.6	79.9	81.4	107.8	96.9	103.1	113.1	102.6	112.7
A0A7N2MHT7	Glycosyltransferase OS=Quercus lobata OX=97700 PE=3 SV=1	13	8	15	8	475	52.1	6.44	52.29	108	66.2	65.1	104.7	106.4	107.3	104.5	124.2	113.6
A0A7N2L8Y5	Transaldolase OS=Quercus lobata OX=97700 PE=3 SV=1	25	10	18	10	440	47.8	8.05	50.62	131.6	72.6	73	109.1	102.3	96.8	108.2	104.2	102.2
A0A7N2L129	Uncharacterized protein OS=Quercus lobata OX=97700 PE=4 SV=1	27	11	21	11	549	58.5	6.55	61.99	117.7	75.7	79.9	103	103.7	93.9	110.6	113.6	102
A0A7N2LP48	WD_REPEATS_REGION domain-containing protein OS=Quercus lobata OX=97700 PE=3 SV=1	38	9	21	9	301	32.5	6.01	57.08	104.2	91.1	95.4	100.9	106.5	104.4	96.7	96.4	104.5
A0A7N2MP20	Uncharacterized protein OS=Quercus lobata OX=97700 PE=4 SV=1	30	7	57	3	324	36	4.58	195.84	76.4	206.8	161.8	80.9	78.5	91.9	69.3	63.3	71.2
A0A7N2LVH3	Uncharacterized protein OS=Quercus lobata OX=97700 PE=3 SV=1	19	9	20	9	572	62.1	5.66	65.69	74.1	52.9	52.2	99.7	83.3	96.5	157.4	147.1	136.9
A0A7N2RBJ9	Carbonic anhydrase OS=Quercus lobata OX=97700 PE=3 SV=1	31	6	24	6	251	28.5	5.81	81.25	90.8	107.5	117.6	115.1	100.9	106.7	101.2	80.4	79.8
A0A7N2LHY8	Aldo_ket_red domain-containing protein OS=Quercus lobata OX=97700 PE=4 SV=1	26	10	27	10	375	41.6	7.3	73.68	70.7	155.5	134.2	94.6	106.5	117.7	70.3	74.3	76.2
A0A7N2KNZ4	SHSP domain-containing protein OS=Quercus lobata OX=97700 PE=3 SV=1	37	9	47	2	160	18.5	5.49	108.36	43.8	40.8	28.7	116.6	38.6	118	195.2	159.3	159.1
A0A7N2LN59	Eukaryotic translation initiation factor 3 subunit A OS=Quercus lobata OX=97700 PE=3 SV=1	13	12	17	8	987	115	9.13	46.73	104.3	69.6	73	117.1	95	91	116.2	123.4	110.4
A0A2N9J8E9	Protein disulfide-isomerase OS=Fagus sylvatica OX=28930 GN=FSB_LOCUS60601 PE=3 SV=1	18	9	17	3	361	39.6	5.72	56.62	126.3	60.8	67.4	112.5	99.7	96.2	113.4	118.1	105.5
A0A7N2LNQ5	Amidohydro-rel domain-containing protein OS=Quercus lobata OX=97700 PE=3 SV=1	20	11	29	5	533	58	5.73	81.66	89	68.9	77	110.4	112	121.9	107	110.3	103.5
A0A2N9HEK4	AAA domain-containing protein OS=Fagus sylvatica OX=28930 GN=FSB_LOCUS37901 PE=3 SV=1	19	11	17	2	623	70.1	7.61	50.09	112.8	72.3	76.2	108	103.1	100.9	109.8	115.5	101.4
A0A7N2KMA8	Rieske domain-containing protein OS=Quercus lobata OX=97700 PE=4 SV=1	15	6	17	6	550	61.7	6.71	55.79	110	48.7	58.1	125.2	84.4	113.5	120.8	125.4	113.9
A0A7N2LNI3	Coatomer subunit beta' OS=Quercus lobata OX=97700 PE=3 SV=1	14	11	20	2	934	105.4	4.94	62.79	118.4	62.1	64.6	110.2	96.3	87.7	121.6	127.3	112
A0A7N2R026	NADH-cytochrome b5 reductase OS=Quercus lobata OX=97700 PE=3 SV=1	32	9	16	6	332	36.1	9	55.61	90.3	123.6	122.8	98.7	104.9	109.8	82.1	81.8	86
A0A7N2MMN6	Cation_ATPase_N domain-containing protein OS=Quercus lobata OX=97700 PE=4 SV=1	40	8	17	3	245	26.5	5.24	59.19	133.8	56.1	63.7	97.4	128.9	100.6	111.4	109.3	98.8
A0A7N2LHJ6	Uncharacterized protein OS=Quercus lobata OX=97700 PE=4 SV=1	30	9	31	4	219	25.2	6.24	94.73	100.1	91.3	100	88.6	119.8	98.9	100.8	105.8	94.7
A0A7N2MKP5	Aminotran_1_2 domain-containing protein OS=Quercus lobata OX=97700 PE=4 SV=1	21	8	20	8	409	45.2	6.8	65.15	94.6	98.8	98.7	92.6	91.5	91.4	109.8	108	114.6
A0A7N2M2T7	S-formylglutathione hydrolase OS=Quercus lobata OX=97700 PE=3 SV=1	31	7	25	7	285	32.1	6.68	99.33	102.2	78.5	78.4	115.4	107.2	124.6	96.4	95.7	101.5
A0A7N2KRF9	Uncharacterized protein OS=Quercus lobata OX=97700 PE=4 SV=1	44	9	18	4	218	24.3	4.89	50.55	109	96.1	103.1	103.4	97.4	104.4	99.8	92.8	94
A0A7N2R7H6	Non-reducing end alpha-L-arabinofuranosidase OS=Quercus lobata OX=97700 PE=3 SV=1	14	8	15	8	674	73.8	5.14	51.94	126.7	96.6	100.8	112.9	115.4	108.7	83.1	78	77.9
A0A7N2LQL3	NAD(P)-bd_dom domain-containing protein OS=Quercus lobata OX=97700 PE=4 SV=1	31	9	21	7	301	32.6	7.94	69.66	79.6	115.2	114.7	99.5	119.5	124.2	85	77.8	84.5
A0A7N2LXV1	Uncharacterized protein OS=Quercus lobata OX=97700 PE=3 SV=1	51	8	18	1	193	22.1	6.6	63.49	101.1	114.4	110.5	98.1	83.9	109	97	90.8	95.3
A0A7N2LI56	Coproporphyrinogen oxidase OS=Quercus lobata OX=97700 PE=3 SV=1	25	10	24	4	404	45.2	8.03	75.16	96.8	102.6	99.9	92.4	101.7	91.7	106.1	105.8	102.9
A0A7N2MBY5	Uncharacterized protein OS=Quercus lobata OX=97700 PE=4 SV=1	38	10	31	10	181	19.5	4.17	83.94	136.3	110	99.1	127.1	71.2	124.2	70.3	78	84
Q0PY04	Glutathione S-transferase isoform 1 OS=Castanea crenata OX=103480 PE=2 SV=1	27	9	34	4	219	25.3	8.85	97.12	84	123.7	109.3	92	97.6	106.5	82.2	99.6	105.1
A0A7N2MTH0	Annexin OS=Quercus lobata OX=97700 PE=3 SV=1	32	10	19	4	316	35.5	8.82	47.44	111	83.5	92.6	104.4	107.8	108.3	95.2	98.2	99
A0A7N2QXA6	Uncharacterized protein OS=Quercus lobata OX=97700 PE=4 SV=1	18	9	22	9	522	57.6	6.18	67.22	89	76.2	81.8	105.1	112	111.2	113.4	106.3	105
A0A7N2MCF0	Uncharacterized protein OS=Quercus lobata OX=97700 PE=3 SV=1	37	11	24	11	261	29	9.64	57.94	109.5	91.8	95.7	102.1	110.9	101.4	97.2	98	93.5
A0A7N2KQB3	Uncharacterized protein OS=Quercus lobata OX=97700 PE=3 SV=1	20	11	17	11	698	78.1	8.44	50.57	105.8	74.5	82.8	111.2	104.1	107.4	107	105.9	101.4
A0A7N2LVV3	Uncharacterized protein OS=Quercus lobata OX=97700 PE=3 SV=1	33	9	20	6	238	27.2	6.44	53.82	86.6	124.7	114.4	132	84.1	117.4	83	76.2	81.6
A0A7N2MKZ7	AAA domain-containing protein OS=Quercus lobata OX=97700 PE=3 SV=1	27	11	17	2	446	49.7	6.33	47.31	107.2	48.2	60	114.1	106.7	118.6	119.6	119.6	105.9
A0A7N2LNS8	TauD domain-containing protein OS=Quercus lobata OX=97700 PE=4 SV=1	27	8	16	8	327	36.7	5.86	50.49	72.9	92.7	95.4	145.2	67.2	167.1	79.1	83.9	96.6
A0A2N9GQQ9	Uncharacterized protein OS=Fagus sylvatica OX=28930 GN=FSB_LOCUS22743 PE=3 SV=1	20	8	20	8	521	59.9	8.41	69.27	119.4	56	62.8	115.7	102.2	105.7	114.6	114.8	108.9
A0A7N2MYN5	PCI domain-containing protein OS=Quercus lobata OX=97700 PE=3 SV=1	23	11	21	6	487	55.7	8.59	58.1	112.8	58.8	57.3	113.3	109.7	95.7	124.6	123	104.9
A0A2N9FJU6	Uncharacterized protein OS=Fagus sylvatica OX=28930 GN=FSB_LOCUS18968 PE=3 SV=1	16	7	25	1	546	61.4	4.69	75.02	103.8	76	80.9	101.9	98.2	102.4	116.5	107.6	112.8
A0A7N2M3X2	Polynucleotide phosphorylase 1 OS=Quercus lobata OX=97700 PE=3 SV=1	12	10	18	10	990	109.5	8.63	47.64	100.2	88.4	88.3	101.4	103.9	95	110.5	110.3	102
A0A2N9HJZ1	Uncharacterized protein OS=Fagus sylvatica OX=28930 GN=FSB_LOCUS42389 PE=3 SV=1	46	7	18	1	195	22.1	9.36	62.01
A0A7N2R4W6	AAA domain-containing protein OS=Quercus lobata OX=97700 PE=4 SV=1	36	9	19	3	348	37.8	5.8	55.95	91	138.3	128.3	87.4	83	79.5	93.9	100.3	98.4
A0A7N2M4B9	Adenylosuccinate synthetase, chloroplastic OS=Quercus lobata OX=97700 GN=PURA PE=3 SV=1	25	9	15	3	493	53.6	7.3	50.93	102.1	89.7	96.1	95.7	100.9	92.8	109.5	110	103.1
A0A7N2MLM5	NAD(P)-bd_dom domain-containing protein OS=Quercus lobata OX=97700 PE=4 SV=1	26	10	28	10	403	44	9.29	67.83	94.6	135.7	131.9	91.8	92.4	86.1	87.4	89	91.1
A0A2N9FTP1	E1 ubiquitin-activating enzyme OS=Fagus sylvatica OX=28930 GN=FSB_LOCUS18417 PE=3 SV=1	10	12	19	1	1136	126.7	5.25	55.89	125.6	39.7	46.2	121	97.8	90	128.3	132.4	118.9
A0A2N9I8B8	J domain-containing protein OS=Fagus sylvatica OX=28930 GN=FSB_LOCUS48172 PE=4 SV=1	32	10	24	8	343	37.5	9.23	70.81	82.7	76.3	71.4	114.9	81.4	117.3	121.7	122	112.2
A0A7N2L647	Aldo_ket_red domain-containing protein OS=Quercus lobata OX=97700 PE=4 SV=1	28	13	21	5	344	38.2	6.07	51.81	111.9	97.2	99	95.7	87	95.2	96.6	106.9	110.3
A0A7N2MH35	Uncharacterized protein OS=Quercus lobata OX=97700 PE=3 SV=1	32	9	16	9	365	39.7	5.97	43.81	116	73.2	73.6	108.7	123.7	76	102.2	117.5	109.1
A0A7N2MZR9	Phenylalanine--tRNA ligase OS=Quercus lobata OX=97700 PE=3 SV=1	22	12	24	12	498	57.1	7.66	56.87	107.8	65.1	70.8	105.2	112.5	103.3	111.4	114.7	109.2
A0A7N2MGE9	Phosphoinositide phospholipase C OS=Quercus lobata OX=97700 PE=4 SV=1	20	11	18	11	586	67.2	6.2	46.47	103.2	50.4	51.2	90.2	125.6	82.6	143.8	131.3	121.8
A0A7N2MTC0	PKS_ER domain-containing protein OS=Quercus lobata OX=97700 PE=4 SV=1	38	11	20	5	351	38.7	7.23	69.95	139	92.6	108.6	76.6	86.9	67.7	97	125.7	105.9
A0A7N2MMV6	Nucleoside diphosphate kinase OS=Quercus lobata OX=97700 PE=3 SV=1	29	8	19	7	235	26.2	8.69	59.34	93.1	142.3	128	94.5	85.8	99.2	77	83.4	96.8
A0A2N9G582	Uncharacterized protein OS=Fagus sylvatica OX=28930 GN=FSB_LOCUS25718 PE=3 SV=1	9	8	26	1	881	95.9	8.31	82.65	97.4	85.2	81.2	108.4	97.8	108	102.2	125.6	94.1
A0A7N2KWQ5	Uncharacterized protein OS=Quercus lobata OX=97700 PE=4 SV=1	22	6	24	1	339	35.5	8.09	65.73	105.4	112.8	116.1	115.1	93.2	90.6	80.3	91.5	95.1
A0A2N9GH13	Peptidase_S8 domain-containing protein OS=Fagus sylvatica OX=28930 GN=FSB_LOCUS26316 PE=3 SV=1	22	11	17	10	538	57.2	5.77	55.05	122.7	41.5	44.9	115	103.2	92.9	134.6	129.9	115.3
A0A7N2KL47	Uncharacterized protein OS=Quercus lobata OX=97700 PE=3 SV=1	15	12	22	6	901	102.3	6.32	59.25	144.4	70.8	87.8	101.8	126.6	105.9	86.6	90.4	85.6
A0A7N2L751	Uncharacterized protein OS=Quercus lobata OX=97700 PE=3 SV=1	6	16	22	16	2719	297.4	7.08	49.95	119.2	48.6	50.1	122	96	93.2	131.9	130.7	108.4
A0A7N2R0C9	PAP_fibrillin domain-containing protein OS=Quercus lobata OX=97700 PE=3 SV=1	34	7	23	6	248	28.1	9.31	68.92	80.5	154.6	144.4	94.8	101.6	114.1	65.5	67	77.4
A0A7N2MN49	Glycine--tRNA ligase OS=Quercus lobata OX=97700 PE=3 SV=1	15	13	18	13	1070	119.7	6.04	55.4	100.3	76.7	81.6	104.1	100.5	98.7	117.7	114.1	106.1
A0A2N9JB16	Chlorophyll a-b binding protein, chloroplastic OS=Fagus sylvatica OX=28930 GN=FSB_LOCUS61960 PE=3 SV=1	33	7	111	1	265	28.5	5.66	302.4	79.1	93	105	140.1	105	105	89.5	97.4	86
A0A7N2N102	Uncharacterized protein OS=Quercus lobata OX=97700 PE=4 SV=1	23	9	26	8	564	60	4.74	71.43	101.4	117.8	114.2	94.2	97.4	96.6	93.4	89.9	95
A0A2N9J9Y7	Chlorophyll a-b binding protein, chloroplastic OS=Fagus sylvatica OX=28930 GN=FSB_LOCUS61307 PE=3 SV=1	22	5	49	1	291	30.9	6	154.44	76.3	139	153	100.5	118.1	113.1	60.4	57.5	82.1
A0A7N2MQK6	CYTH domain-containing protein OS=Quercus lobata OX=97700 PE=4 SV=1	20	12	19	12	661	74.2	7.47	57.21	107.5	85.1	88.7	112.8	105.2	109.6	100.1	96.9	94
A0A7N2M6P6	40S ribosomal protein SA OS=Quercus lobata OX=97700 PE=3 SV=1	36	9	20	2	303	33.6	5.26	64.76	111.7	115.1	121.2	92.2	98.5	96.5	88.1	86.4	90.3
A0A7N2KV22	Uncharacterized protein OS=Quercus lobata OX=97700 PE=4 SV=1	23	10	18	7	521	58.6	6.19	52.94	114.7	85.5	93.3	96.5	98.9	94.8	105.7	107.6	102.9
A0A7N2LWV0	CBM20 domain-containing protein OS=Quercus lobata OX=97700 PE=3 SV=1	12	13	18	13	1149	125.5	6.06	49.16	126.4	52.1	60.5	98.5	91.1	69	144.9	133.8	123.7
A0A7N2MEU1	Uncharacterized protein OS=Quercus lobata OX=97700 PE=3 SV=1	26	7	24	7	230	25.5	9.23	83.49	85	163.5	150.4	83.3	82.9	87.7	80.8	78.4	88
A0A7N2L056	PDZ domain-containing protein OS=Quercus lobata OX=97700 PE=3 SV=1	19	7	18	7	446	47.2	7.49	51.51	98.6	123.9	131.5	88.7	109.4	98.3	82.3	80.5	86.8
A0A7N2KZK3	Protoporphyrinogen oxidase OS=Quercus lobata OX=97700 PE=3 SV=1	28	10	16	10	511	55.9	8.85	62.56	109.1	73.8	83.2	114.9	105.1	104.6	105.8	102.1	101.3
A0A7N2RDD4	D-fructose-1,6-bisphosphate 1-phosphohydrolase OS=Quercus lobata OX=97700 PE=3 SV=1	27	11	20	11	409	44.4	7.56	57.59	97	98.4	96.2	102.2	108.3	111	98.8	94.8	93.3
A0A7N2LU48	Uncharacterized protein OS=Quercus lobata OX=97700 PE=4 SV=1	34	10	18	9	302	32.6	6.16	58.55	107	113.9	116.9	96.1	101.6	97.1	86.9	87	93.5
A0A2N9FA98	Kinesin motor domain-containing protein OS=Fagus sylvatica OX=28930 GN=FSB_LOCUS11586 PE=3 SV=1	13	4	14	1	436	49.6	6.58	50	78	73.4	95.1	114.3	123	145.6	96.8	78.7	95.1
A0A7N2LGE2	Uncharacterized protein OS=Quercus lobata OX=97700 PE=3 SV=1	11	9	24	6	935	103.8	6.51	65.52	128.3	82.5	85.8	106.4	118.1	106.6	92.7	87.8	91.8
A0A7N2MIJ6	Uncharacterized protein OS=Quercus lobata OX=97700 PE=3 SV=1	20	10	21	10	517	57.6	6.13	62.33	95.5	75.6	76.2	131.8	84.4	122.8	91.4	112.1	110.1
A0A7N2KZH8	Formate dehydrogenase, mitochondrial OS=Quercus lobata OX=97700 PE=3 SV=1	26	7	29	1	372	40.7	7.2	94.14	92	97.2	100.8	100.8	112.1	105.6	93.9	96.4	101.1
A0A7N2KRZ6	D-3-phosphoglycerate dehydrogenase OS=Quercus lobata OX=97700 PE=3 SV=1	21	10	16	5	603	63.5	6.71	48.38	95.4	92.3	96	127.1	102	124.5	91.7	87.3	83.8
A0A7N2KZN0	Glucose-6-phosphate 1-dehydrogenase OS=Quercus lobata OX=97700 PE=3 SV=1	24	11	24	5	517	59.3	6.71	71.65	101.8	59.7	67	110.4	113.4	108.5	112.4	116.7	110.1
A0A7N2LAE0	Ubiquitin OS=Quercus lobata OX=97700 PE=3 SV=1	56	9	140	2	156	17.7	9.74	371.6	103.7	87.9	79.8	106.6	102	109.8	100.8	111	98.4
A0A7N2R401	Phenylalanyl-tRNA synthetase OS=Quercus lobata OX=97700 PE=3 SV=1	31	11	19	5	436	49.9	6.37	56.96	93.2	87.6	88.2	103.3	85.7	91.9	120.7	115.7	113.8
A0A7N2KS05	Uncharacterized protein OS=Quercus lobata OX=97700 PE=3 SV=1	24	9	17	8	465	51.3	5.34	57	125.8	120	116.5	100.9	109.7	95.5	72.6	81.6	77.4
A0A7N2N5V1	ATP-dependent 6-phosphofructokinase OS=Quercus lobata OX=97700 GN=PFK PE=3 SV=1	18	8	22	2	482	53	6.89	67.16	107.4	82.9	89.8	102.9	99.8	110.2	107.4	102.9	96.9
A0A2N9IL82	T-complex protein 1 subunit gamma OS=Fagus sylvatica OX=28930 GN=FSB_LOCUS52731 PE=3 SV=1	20	12	20	2	621	67.6	6.49	53.76	104.5	62.2	65.7	109.8	98.8	103.3	123	121.4	111.2
A0A2N9J5Q8	Biotin carboxylase OS=Fagus sylvatica OX=28930 GN=FSB_LOCUS59816 PE=4 SV=1	20	8	19	1	534	58.3	7.88	67.51	102.1	93.7	93	101.5	105.9	102.3	103.4	100.3	97.8
A0A7N2KLJ2	PAP_fibrillin domain-containing protein OS=Quercus lobata OX=97700 PE=3 SV=1	22	8	23	8	406	45.6	9.39	77.73	93.7	101.6	103.4	101.5	111.4	119	85.9	89.9	93.5
A0A7N2R3D6	Uncharacterized protein OS=Quercus lobata OX=97700 PE=4 SV=1	16	12	15	12	830	90.6	5.4	39.98	120.3	73.5	79.5	107.6	98.3	93.7	110.7	113.3	103
A0A7N2QYI7	RING-type E3 ubiquitin transferase OS=Quercus lobata OX=97700 PE=4 SV=1	21	12	16	3	813	89.5	5.33	46.51	125.9	75.2	72.4	96.5	117.3	89.4	110	112.4	101
A0A7N2N3G2	Uncharacterized protein OS=Quercus lobata OX=97700 PE=3 SV=1	39	8	27	8	205	22.4	9.82	81.3	84.4	195	173.2	71.3	86.5	76.2	73.3	67.1	72.9
A0A7N2KZ86	Proteasome subunit alpha type OS=Quercus lobata OX=97700 PE=3 SV=1	38	8	14	6	250	27.3	6.23	38.27	102.8	99	103.2	94.2	109	107.2	95.5	93.5	95.6
A0A7N2KM69	AP-2 complex subunit alpha OS=Quercus lobata OX=97700 PE=3 SV=1	13	11	16	11	1019	113.2	6.2	54.71	132.2	45	51.3	114.1	100.6	85.9	127.7	128.4	114.9
A0A7N2QZN5	Uncharacterized protein OS=Quercus lobata OX=97700 PE=3 SV=1	40	10	15	10	260	28.8	6.32	45.56	99.5	119.9	122.5	94.4	86.7	99.3	89.3	87.6	100.8
A0A7N2LI05	ABC transporter domain-containing protein OS=Quercus lobata OX=97700 PE=4 SV=1	35	9	14	9	331	35.8	6.96	41.11	92.5	135.3	130.2	79.5	91	85.8	92.3	91.6	101.8
A0A7N2L3B9	SHSP domain-containing protein OS=Quercus lobata OX=97700 PE=3 SV=1	30	6	28	3	187	21.1	6.24	73.45	39.8	42.5	32.4	101.6	32.2	100.1	208.9	173.5	169.1
A0A7N2MIM9	ATP-dependent 6-phosphofructokinase OS=Quercus lobata OX=97700 GN=PFK PE=3 SV=1	15	8	23	7	533	59	7.81	68.5	96	96.5	86.2	94.7	93.6	101.5	118.8	107.9	104.8
A0A2N9J0A3	Carbonic anhydrase OS=Fagus sylvatica OX=28930 GN=FSB_LOCUS57812 PE=3 SV=1	31	7	58	1	257	28.1	6.42	169.95	66.2	119.2	110.5	93.4	79.9	69.6	117.8	118.3	125.2
A0A7N2LRG5	Uncharacterized protein OS=Quercus lobata OX=97700 PE=4 SV=1	11	9	14	2	1006	111.8	6.06	43.46	158	19.4	25.6	107.6	85.3	56.5	153.5	166.6	127.4
A0A7N2KR49	KH type-2 domain-containing protein OS=Quercus lobata OX=97700 PE=3 SV=1	37	9	34	2	232	25.9	9.66	105.7	92.1	86.8	87.8	119.2	102.5	107.8	102.8	104.6	96.3
A0A7N2MPI7	Glutamate decarboxylase OS=Quercus lobata OX=97700 PE=3 SV=1	15	8	24	7	503	56.6	5.74	70.17	90.3	72.4	84.2	121.6	103	112	107.7	104.4	104.4
A0A7N2N2M7	AMP-binding domain-containing protein OS=Quercus lobata OX=97700 PE=4 SV=1	13	8	17	8	654	73.7	7.09	43.75	144.6	69.5	65.5	109.3	105.1	80.3	118.6	105.5	101.7
A0A7N2R6L5	Uncharacterized protein OS=Quercus lobata OX=97700 PE=3 SV=1	17	8	16	8	494	55.4	6.05	50.18	115.8	101.8	105	103.6	110.8	121	81.2	78.1	82.8
A0A2N9GKX4	Fn3_like domain-containing protein OS=Fagus sylvatica OX=28930 GN=FSB_LOCUS27982 PE=3 SV=1	10	8	25	2	772	83	7.39	74.36	159.3	87.2	85.8	101.7	115.7	93.4	88.2	83.3	85.3
A0A7N2MEI3	Adenosine kinase OS=Quercus lobata OX=97700 PE=3 SV=1	29	7	17	7	341	37.2	5.25	54.5	119	84.2	84.3	107.8	103.4	94.3	101.1	102.3	103.5
A0A7N2MXJ5	Uncharacterized protein OS=Quercus lobata OX=97700 PE=3 SV=1	39	9	17	9	259	28.9	6.46	45.21	87.4	125.7	118.4	112.4	86.9	118.4	76.8	83.5	90.4
A0A7N2KLB8	Uncharacterized protein OS=Quercus lobata OX=97700 PE=3 SV=1	37	12	25	12	305	32.7	6.18	61.01	116.4	105.4	109.6	92.8	105.2	89.6	92.7	95.3	92.9
A0A7N2MJL3	Protein-methionine-S-oxide reductase OS=Quercus lobata OX=97700 PE=3 SV=1	18	6	21	5	264	29.5	8.65	66.99	96.6	121.6	118.1	85.3	97.9	91.3	92.8	95.8	100.6
A0A7N2MSK1	Isoleucyl-tRNA synthetase OS=Quercus lobata OX=97700 PE=3 SV=1	9	10	19	10	1185	135.3	6.37	54.93	108.8	53.5	57.9	105	103.4	88.8	132.9	132.9	116.8
A0A0E3JWC4	50S ribosomal protein L2, chloroplastic OS=Quercus spinosa OX=167439 GN=rpl2 PE=3 SV=1	31	7	16	6	275	29.9	10.62	55.04	105.6	68.7	75.4	107.4	96	97.5	118.6	119.4	111.5
A0A7N2MSU3	Protein kinase domain-containing protein OS=Quercus lobata OX=97700 PE=4 SV=1	25	9	18	8	362	39.9	8.19	50.83	116	83.1	90.3	96.8	119.1	99.5	96.7	98.7	99.8
A0A7N2MZ65	Uncharacterized protein OS=Quercus lobata OX=97700 PE=3 SV=1	8	8	21	1	859	96.4	6.65	64.55	75	106.3	103.2	77	83.5	69.3	114.2	139.9	131.6
A0A7N2N505	Glutathione peroxidase OS=Quercus lobata OX=97700 PE=3 SV=1	36	8	22	6	238	26.7	9.31	73.75	81.7	134.9	119.7	95.6	79.6	95.9	89.8	95.7	107
A0A7N2QZT0	Uncharacterized protein OS=Quercus lobata OX=97700 PE=3 SV=1	40	5	26	5	181	19.1	6.05	108.5	78.1	228.8	182.7	68.6	67.7	68.3	68.9	60.9	76
A0A7N2KUF7	PKS_ER domain-containing protein OS=Quercus lobata OX=97700 PE=4 SV=1	23	7	13	3	435	46.1	5.91	44.21	102.8	104.5	104.5	115.4	97.7	118.8	82.8	84.8	88.8
A0A7N2L924	Pyruvate dehydrogenase E1 component subunit beta OS=Quercus lobata OX=97700 PE=4 SV=1	26	8	24	8	369	39.4	6.19	74.43	98.6	101.5	108.7	99.5	100	105.6	94.8	95.4	95.7
A0A7N2N5W2	GrpE protein homolog OS=Quercus lobata OX=97700 PE=3 SV=1	30	10	21	6	318	35.4	6.74	61.33	72.5	192.3	158.8	67	62.7	62.6	94.1	94.6	95.3
A0A2N9EDA7	Uncharacterized protein OS=Fagus sylvatica OX=28930 GN=FSB_LOCUS421 PE=4 SV=1	30	8	13	2	417	45.9	5.27	53.39	104.4	82.5	90.4	86.6	130.4	93	101.2	105.9	105.5
A0A7N2KVM9	Aminotran_1_2 domain-containing protein OS=Quercus lobata OX=97700 PE=3 SV=1	26	9	15	4	476	51.4	8.76	56.86	104.6	72	81.3	100	116.3	96.7	110.6	107.8	110.8
A0A7N2KY22	Alpha-mannosidase OS=Quercus lobata OX=97700 PE=3 SV=1	11	10	18	4	1023	114.9	5.99	47.64	111.7	120.7	104.4	92.7	113.6	100.7	79.5	85.2	91.6
A0A7N2MTC9	PKS_ER domain-containing protein OS=Quercus lobata OX=97700 PE=4 SV=1	22	8	16	0	352	38.8	7.2	52.67	106.9	113.7	112	96.9	91.9	108.2	75.6	90.7	104.1
A0A7N2LJK1	Uncharacterized protein OS=Quercus lobata OX=97700 PE=4 SV=1	33	8	29	1	219	25.6	6.24	81.62	98.8	92.8	95.1	99.7	102.3	100.1	98.1	111.2	101.9
A0A7N2M5C1	Methenyltetrahydrofolate cyclohydrolase OS=Quercus lobata OX=97700 PE=3 SV=1	45	12	18	10	299	31.9	8.15	51.36	100.4	75.5	75.4	108.7	115.4	113.7	103.2	105.1	102.5
A0A7N2MB52	UBC core domain-containing protein OS=Quercus lobata OX=97700 PE=3 SV=1	36	7	23	7	193	21.7	5.02	64.54	94.7	152.5	138.5	97.9	85.5	93.6	74	74.3	88.9
A0A7N2RCI0	Tyrosinase_Cu-bd domain-containing protein OS=Quercus lobata OX=97700 PE=3 SV=1	17	8	18	4	601	67	7.24	54.24	122.8	117.5	125.2	120	77.9	98.7	82.7	78.1	77.2
A0A7N2MVQ5	HIT domain-containing protein OS=Quercus lobata OX=97700 PE=4 SV=1	40	7	21	7	186	20.2	9.2	78.91	82.1	171.7	139.6	89.2	90.6	97.2	72.1	73.7	83.9
A0A7N2MTU4	Glycosyltransferase OS=Quercus lobata OX=97700 PE=3 SV=1	11	8	21	4	537	60.2	6.16	85.98	103.1	58.2	69.9	104.3	108.1	109	116	115.8	115.7
A0A7N2MIQ6	PsbP domain-containing protein OS=Quercus lobata OX=97700 PE=4 SV=1	32	7	24	7	276	30.2	7.11	70.14	80.3	156.8	144	100.9	88.8	112.3	70.9	68.4	77.5
A0A7N2KXL2	Uncharacterized protein OS=Quercus lobata OX=97700 PE=4 SV=1	25	8	18	6	295	32.1	8.98	51.39	99	119.9	118.8	97.6	93.3	98.6	86.9	88.7	97.1
A0A7N2RDU3	Proteasome subunit alpha type OS=Quercus lobata OX=97700 PE=3 SV=1	28	8	19	1	250	27.2	7.53	61.76
A0A7N2RC32	Uncharacterized protein OS=Quercus lobata OX=97700 PE=4 SV=1	18	10	20	10	701	78.6	4.98	68.99	113.4	60.5	67.3	108.1	105.1	102.3	113.4	117.5	112.4
A0A7N2R260	Purple acid phosphatase OS=Quercus lobata OX=97700 PE=3 SV=1	17	9	17	2	612	68.8	6.54	53.2	93	80.7	76.2	108.7	117.7	115.3	95	104.4	109.1
A0A2N9F3M1	Uncharacterized protein OS=Fagus sylvatica OX=28930 GN=FSB_LOCUS9625 PE=4 SV=1	9	4	17	2	375	40.4	9.77	57.77	110.1	102.3	104.6	107.8	105.2	114.3	68.4	89.1	98.2
A0A7N2KTU7	Uncharacterized protein OS=Quercus lobata OX=97700 PE=4 SV=1	11	11	13	6	1266	141.2	6.83	36.66	127.2	62.5	68.6	111.1	98.6	80.3	117.5	124.8	109.3
A0A7N2KRC3	Alpha-aminoacylpeptide hydrolase OS=Quercus lobata OX=97700 PE=3 SV=1	13	15	24	4	1001	116	5.38	52.79	134.1	58.7	66.4	89.6	109	80.8	118.1	126.4	116.9
A0A7N2R754	RanBD1 domain-containing protein OS=Quercus lobata OX=97700 PE=4 SV=1	23	6	13	6	218	24.5	4.87	44.99	103.6	92.3	102.5	100	101.6	107.1	99	96.8	97.2
A0A7N2MQQ2	Uncharacterized protein OS=Quercus lobata OX=97700 PE=4 SV=1	17	10	18	2	657	70.9	7.42	53.39	136.4	55.5	57.9	97.7	104.5	79.8	131.3	123.7	113.2
A0A7N2KP11	Uncharacterized protein OS=Quercus lobata OX=97700 PE=4 SV=1	43	9	22	4	217	24	6.93	67	119	99.2	92.1	120.5	86.3	105.4	90.7	92.6	94
A0A7N2R8G0	Uncharacterized protein OS=Quercus lobata OX=97700 PE=4 SV=1	19	7	18	1	351	36.6	9.1	49.93	107.4	109.4	111	98.8	96.8	100.8	95.9	90.4	89.6
A0A7N2KUU0	Uncharacterized protein OS=Quercus lobata OX=97700 PE=4 SV=1	46	7	15	7	185	20.2	5.2	46.02	86	140	136.8	80.6	103.8	93.5	89.3	82.9	87
A0A7N2L042	6-phosphogluconate dehydrogenase, decarboxylating OS=Quercus lobata OX=97700 PE=3 SV=1	27	11	22	8	497	54.2	6.67	70.58	107.6	103.4	108.4	95.7	104.4	92.7	98.2	96.6	93.2
A0A7N2MWX0	Abhydrolase_3 domain-containing protein OS=Quercus lobata OX=97700 PE=4 SV=1	26	8	22	1	239	26.3	5.59	52.41	84	52.8	81.3	101.5	110.6	132.4	98.3	92	147.1
A0A7N2L9R5	Uncharacterized protein OS=Quercus lobata OX=97700 PE=3 SV=1	18	9	20	2	581	62.7	8.05	58.85	91.6	117.8	101	105.2	85.7	94.7	101.7	107	95.4
A0A2N9EFB2	CCT-theta OS=Fagus sylvatica OX=28930 GN=FSB_LOCUS1242 PE=3 SV=1	27	10	13	1	543	58.4	6.09	43.92	90	92.6	90.7	104	104.4	101.9	102.9	113.7	99.7
A0A2N9EI94	Uncharacterized protein OS=Fagus sylvatica OX=28930 GN=FSB_LOCUS2347 PE=3 SV=1	12	9	16	1	852	93.2	7.46	51.02	166.8	37.8	33.3	110.5	132.4	74.4	128.9	114.4	101.5
A0A7N2LZ07	Cysteine desulfurase OS=Quercus lobata OX=97700 PE=3 SV=1	27	11	16	11	456	50.2	7.03	53.98	90.5	91.6	96.9	103.7	91.9	106.9	109	107.5	102
A0A7N2N4M4	HABP4_PAI-RBP1 domain-containing protein OS=Quercus lobata OX=97700 PE=4 SV=1	26	9	15	7	366	39.5	6.71	29.35	104	57.7	63.1	115.8	114.8	126.5	108.6	106.3	103.1
A0A7N2QY12	Beta-N-acetylhexosaminidase OS=Quercus lobata OX=97700 PE=3 SV=1	24	6	18	5	261	29.3	6.86	47.08	109.7	112.3	109.1	92.7	108.7	104.3	85.6	90.1	87.5
A0A7N2KSE5	Proteasome subunit alpha type OS=Quercus lobata OX=97700 PE=3 SV=1	35	9	23	9	281	30.6	5.19	85.03	102.6	99.3	103.8	98.2	110.5	106.6	96.7	91.4	91
A0A2N9FDE7	Uncharacterized protein OS=Fagus sylvatica OX=28930 GN=FSB_LOCUS13007 PE=3 SV=1	13	6	17	1	388	43.4	5	49.92	124.7	85.7	101	98.3	106.7	78.8	96.9	101.5	106.4
A0A7N2LU39	Fumarylacetoacetase OS=Quercus lobata OX=97700 PE=3 SV=1	22	7	13	5	420	45.5	6.33	39.87	102.6	74.6	79	117.8	107.2	122.5	95.8	96.3	104.3
A0A7N2RD80	Inositol-1-monophosphatase OS=Quercus lobata OX=97700 PE=3 SV=1	16	6	16	6	373	40.7	6.99	49.97	82.5	141.9	138.9	80.8	86.1	79.7	91.9	95.5	102.7
A0A2N9F6Q1	Uncharacterized protein OS=Fagus sylvatica OX=28930 GN=FSB_LOCUS14479 PE=4 SV=1	22	7	15	1	491	54.4	6.37	58.93	97.6	74.2	90.2	72.8	153.5	91.2	102.2	110.2	108.2
A0A7N2MD71	Malate dehydrogenase [NADP], chloroplastic OS=Quercus lobata OX=97700 PE=3 SV=1	21	9	31	3	438	48.3	6.1	86.81	94.3	111.9	112.9	91.1	98.2	98.2	98.6	96.7	98.2
A0A7N2LHV8	OBG-type G domain-containing protein OS=Quercus lobata OX=97700 PE=4 SV=1	12	6	15	6	631	70.1	8	48	105.4	133	129.9	102.5	94.5	96.1	77.4	82.1	79.1
A0A7N2L0T0	Eukaryotic translation initiation factor 5A OS=Quercus lobata OX=97700 PE=3 SV=1	57	9	24	3	161	17.6	5.99	67.8	112.3	93.8	103.5	97.1	112.4	101.7	91.3	91.9	96.1
A0A7N2KPY4	Peptidyl-prolyl cis-trans isomerase OS=Quercus lobata OX=97700 PE=3 SV=1	42	10	28	7	204	21.9	8.9	77.05	97	100	105.7	104.2	115.8	118.9	83.5	84.7	90.2
A0A7N2R6D6	Uncharacterized protein OS=Quercus lobata OX=97700 PE=4 SV=1	14	9	16	5	674	76.6	7.64	38.69	114.1	62.9	72.3	105.2	104.9	52.1	163.9	112.8	111.7
A0A7N2MV42	Uncharacterized protein OS=Quercus lobata OX=97700 PE=4 SV=1	33	9	23	6	205	22.9	5.27	56.32	137.4	64	74.8	93.2	129.7	100.9	96.2	103.9	99.9
A0A7N2LST0	PKS_ER domain-containing protein OS=Quercus lobata OX=97700 PE=4 SV=1	40	12	19	6	329	35	6.24	53.8	107.4	84.6	88.4	109.3	112.2	110.8	95.2	95.1	96.8
A0A2N9H1F1	Uncharacterized protein OS=Fagus sylvatica OX=28930 GN=FSB_LOCUS33343 PE=3 SV=1	17	9	21	2	632	68.7	5.92	59.51	88.1	144	122	84.5	88.5	83.2	94.1	99.5	96.1
A0A7N2N8L2	Xylulose kinase OS=Quercus lobata OX=97700 PE=3 SV=1	21	9	15	8	557	61.5	6.84	38.34	100	77.8	83.3	107.8	106	108.3	108.5	105.5	102.7
A0A7N2LDN1	Uncharacterized protein OS=Quercus lobata OX=97700 PE=3 SV=1	27	8	16	3	396	42.7	8.51	47.19	111.4	113.8	111.8	71.4	102.1	68.6	102.9	108.8	109.2
A0A7N2N096	Uncharacterized protein OS=Quercus lobata OX=97700 PE=4 SV=1	12	6	15	5	564	62	8.1	49.52	100.3	40.3	47.5	113.8	110.5	109.2	132.8	127.6	118.1
A0A7N2MZY8	Amidase domain-containing protein OS=Quercus lobata OX=97700 PE=4 SV=1	15	9	21	3	519	55.2	9.19	62.53	97.5	73.9	80.3	112.8	119.3	121.3	98.6	97	99.1
A0A7N2LQW9	Uncharacterized protein OS=Quercus lobata OX=97700 PE=3 SV=1	39	6	26	6	181	20.8	9.96	77.26	101.5	80.8	87.1	111.2	106.2	109.4	101.8	102.3	99.7
A0A2N9GMZ5	Uncharacterized protein OS=Fagus sylvatica OX=28930 GN=FSB_LOCUS28642 PE=4 SV=1	8	10	20	0	1139	128.9	6.98	49.78	215.3	70.4	142.6	88.1	97.1	88.3	68.4	69	60.9
A0A7N2RF88	RRM domain-containing protein OS=Quercus lobata OX=97700 PE=4 SV=1	34	8	18	8	312	34.1	11.18	66.62	130.4	45.9	54	102.5	108.8	95.4	127.1	125.8	110.2
A0A7N2LKE8	Uncharacterized protein OS=Quercus lobata OX=97700 PE=4 SV=1	53	9	144	2	154	17.1	6.05	376.63	112.4	87.7	85.7	106.2	101.4	104.1	99.4	102.2	100.9
A0A2N9H7A0	3-hydroxyacyl-CoA dehydrogenase OS=Fagus sylvatica OX=28930 GN=FSB_LOCUS35403 PE=3 SV=1	11	8	20	1	699	76	8.43	58.66	101.3	48	55	114.9	102.5	109.7	128.2	128	112.2
A0A7N2MZL3	Uncharacterized protein OS=Quercus lobata OX=97700 PE=4 SV=1	22	13	13	12	830	91.4	5.88	35.13	116.3	63.7	64.2	110.1	110.2	103.4	113.4	113.2	105.5
A0A2N9IIF6	HTH cro/C1-type domain-containing protein OS=Fagus sylvatica OX=28930 GN=FSB_LOCUS10797 PE=4 SV=1	42	8	17	8	142	15.6	9.91	54.36	104.6	106.2	108.4	104.7	99.2	110.2	89	88.4	89.1
A0A2N9HXV8	Uncharacterized protein OS=Fagus sylvatica OX=28930 GN=FSB_LOCUS46619 PE=4 SV=1	12	5	21	1	513	57.2	7.25	88.68	97.6	94.5	98.5	95.5	92.7	97.6	106.2	105.1	112.3
A0A7N2MLM9	Thioredoxin domain-containing protein OS=Quercus lobata OX=97700 PE=4 SV=1	25	5	28	5	186	20.4	8	100.99	74.3	175	165.7	75.6	94.6	89.6	71.7	64.8	88.5
A0A7N2LEN8	Nsp1_C domain-containing protein OS=Quercus lobata OX=97700 PE=3 SV=1	44	11	15	11	256	28.4	4.68	43.08	95.8	122.5	128	97.1	97.4	99.1	88	84.5	87.7
A0A7N2N5R1	Gamma-ECS OS=Quercus lobata OX=97700 PE=3 SV=1	21	10	20	10	526	59.2	6.4	55.72	113	88.6	94.4	93.6	96	97.8	103.8	107	105.8
A0A7N2R9S1	Uncharacterized protein OS=Quercus lobata OX=97700 PE=4 SV=1	38	9	26	1	216	24.1	7.84	73.94	109.9	105	96	88.9	114.5	104.8	91.1	102.1	87.7
A0A7N2QX91	CN hydrolase domain-containing protein OS=Quercus lobata OX=97700 PE=4 SV=1	24	7	21	7	337	37.7	6.62	89.5	89.4	110.9	113.5	103.1	96.9	108.4	91	91.7	95.1
A0A7N2L6M7	Aldo_ket_red domain-containing protein OS=Quercus lobata OX=97700 PE=4 SV=1	24	10	25	2	328	36.2	6.74	67.5	91.5	65.4	80	94.7	127.8	119.3	99.4	110.5	111.4
A0A7N2KVH2	AMP-binding domain-containing protein OS=Quercus lobata OX=97700 PE=4 SV=1	16	11	20	7	662	73.8	6.74	56.98	111.1	54.6	56.7	113.2	101.6	98.3	121.8	127.3	115.5
A0A7N2KKY4	Omp85 domain-containing protein OS=Quercus lobata OX=97700 PE=4 SV=1	17	13	18	13	761	83.2	7.64	50.43	114.6	78.3	78.2	106.2	102.8	100.9	107	109.3	102.8
A0A2N9EUH3	Purple acid phosphatase OS=Fagus sylvatica OX=28930 GN=FSB_LOCUS6357 PE=3 SV=1	16	9	16	1	612	69.1	6.64	48.03	100.7	80.3	80.1	118.6	109.4	128.6	87.6	102.1	92.6
A0A7N2QX71	YTH domain-containing protein OS=Quercus lobata OX=97700 PE=4 SV=1	16	10	17	10	731	80.3	7.58	45.71	116.7	54.3	59	100.5	84.8	82.6	142.9	135	124.1
A0A7N2LW34	PAP_fibrillin domain-containing protein OS=Quercus lobata OX=97700 PE=3 SV=1	22	5	32	5	279	30.1	6.39	136.03	70.7	146.5	129.9	101.9	109.7	124.2	69.2	69.2	78.7
A0A7N2M0C0	Phosphoserine aminotransferase OS=Quercus lobata OX=97700 PE=3 SV=1	23	10	15	9	429	47.4	8.47	40.07	97.6	92.3	94.1	98.1	96.8	104	96	109.5	111.6
A0A7N2N2V3	Amine oxidase OS=Quercus lobata OX=97700 PE=3 SV=1	17	10	25	10	731	82.5	6.54	70.39	136	82.8	85.6	93.2	114	99.6	92.5	100.3	96
A0A7N2KQH0	Dihydrolipoamide acetyltransferase component of pyruvate dehydrogenase complex OS=Quercus lobata OX=97700 PE=3 SV=1	14	8	20	4	578	60.9	7.36	47.46	98.4	88.7	86	114.1	113.4	119.3	94.3	94.2	91.6
A0A7N2QZH6	Asparagine--tRNA ligase OS=Quercus lobata OX=97700 PE=3 SV=1	22	12	17	3	575	64.2	6.27	44.01	111.3	67	70	104.8	101	101.7	116.5	119.6	107.9
A0A7N2L1J9	MI domain-containing protein OS=Quercus lobata OX=97700 PE=4 SV=1	13	10	23	10	810	88.8	7.99	71.01	112.1	54.8	59.8	115.3	91.1	101.6	126.3	127.4	111.6
A0A7N2MBS8	Ribokinase OS=Quercus lobata OX=97700 PE=3 SV=1	18	7	17	7	386	41	7.31	49.03	84.7	102.5	101.4	99.1	108.8	111	97.1	94.4	100.9
A0A7N2L376	Mucin-like domain-containing protein OS=Quercus lobata OX=97700 PE=4 SV=1	26	10	20	10	466	50.9	8.59	57.82	101.5	108.7	104.2	99.2	85.2	104.1	103.5	99.7	93.8
A0A7N2M7N9	Uncharacterized protein OS=Quercus lobata OX=97700 PE=3 SV=1	13	7	18	4	931	99.7	8.25	67.29	85	69.8	114.9	163.8	99.7	159.8	48.4	96.2	62.5
A0A7N2MQ27	Uncharacterized protein OS=Quercus lobata OX=97700 PE=3 SV=1	27	7	22	7	323	35.3	9.28	76.18	110.7	85.9	91.7	101.8	107.2	106.4	98.3	100	97.9
A0A7N2MDY1	Proteasome subunit beta OS=Quercus lobata OX=97700 PE=3 SV=1	44	6	15	6	223	24.5	6.67	63.75	102	94.9	104.5	101.8	113.9	109.2	90.1	89.2	94.4
A0A7N2KRC1	PEROXIDASE_4 domain-containing protein OS=Quercus lobata OX=97700 PE=3 SV=1	24	7	22	2	350	38.3	5.69	67	93.6	135.6	144.6	89.5	111.6	99.2	71.9	70.5	83.4
A0A7N2M2U4	Eukaryotic translation initiation factor 3 subunit E OS=Quercus lobata OX=97700 PE=3 SV=1	32	10	15	6	437	51.2	5.86	43.06	100.2	91.2	100.3	105	97.3	114.1	95.6	99.7	96.5
A0A2N9GNU0	Assimilatory sulfite reductase (ferredoxin) OS=Fagus sylvatica OX=28930 GN=FSB_LOCUS28971 PE=3 SV=1	15	9	12	1	695	77.9	9.04	44.05	85.8	89.4	106.6	109.4	97.2	103.9	113.3	103.7	90.8
Q945D5	Putative cysteine synthase (Fragment) OS=Castanea sativa OX=21020 PE=2 SV=1	63	6	22	2	106	11.6	5.48	62.34	111.6	135.4	139.4	89.2	94.5	79.1	79.2	82.9	88.8
A0A7N2KSX6	Glutathione transferase OS=Quercus lobata OX=97700 PE=3 SV=1	40	7	21	7	218	24.6	7.24	61.55	85.3	171.9	154.1	76.5	89.9	87.6	77	75.9	81.7
A0A7N2KJZ2	Alpha-galactosidase OS=Quercus lobata OX=97700 PE=3 SV=1	23	8	15	4	368	41.1	6.79	50.89	79.5	83.1	98.1	118.4	118.4	135.8	89.2	88.2	89.4
A0A7N2KUW2	Uncharacterized protein OS=Quercus lobata OX=97700 PE=3 SV=1	48	8	20	2	143	16	10.14	60.48	105.3	109	105.1	104	97.8	108.6	86.1	92.1	91.9
A0A7N2MD99	ADF-H domain-containing protein OS=Quercus lobata OX=97700 PE=3 SV=1	68	6	15	3	139	16.1	6.2	52.15	108.1	109.8	111.4	109.4	95.6	107.6	83.5	85.9	88.6
A0A7N2KPW5	Uncharacterized protein OS=Quercus lobata OX=97700 PE=4 SV=1	46	7	22	7	91	9.4	9.7	64.58	81	202.8	187.8	57.8	84.2	58.8	73.8	73.6	80.2
A0A7N2M1K9	Annexin OS=Quercus lobata OX=97700 PE=3 SV=1	26	8	19	7	316	36.1	6.38	50.25	79.4	113.9	112.1	88.9	99.2	84.3	104	110.7	107.5
A0A7N2R9C3	Citrate synthase OS=Quercus lobata OX=97700 PE=3 SV=1	17	8	14	8	515	56.3	8.18	39.54	99	84.9	83.1	124.6	100	120.4	97.1	98.5	92.4
A0A7N2L3N9	Dynamin GTPase OS=Quercus lobata OX=97700 PE=3 SV=1	15	12	14	3	923	100.4	9.01	34.27	119.4	70.1	70.9	113.9	102.1	92.8	111.3	112.8	106.6
A0A7N2N125	Uncharacterized protein OS=Quercus lobata OX=97700 PE=4 SV=1	9	10	22	8	1089	117.7	5.44	64.17	121.1	69.9	79.3	109.4	98.2	90.5	111.1	115.4	105.2
A0A7N2R7Q1	Sucrose-phosphatase OS=Quercus lobata OX=97700 PE=3 SV=1	21	10	14	4	429	48.6	6.09	44.51	85.8	82.2	85.2	102.8	98	99.8	117.9	115.4	112.8
A0A2N9IGV2	Uncharacterized protein OS=Fagus sylvatica OX=28930 GN=FSB_LOCUS51417 PE=4 SV=1	30	7	18	1	273	29.5	6.07	54.68	87.4	148	148.3	91.7	82.4	87.9	80.4	82.5	91.4
A0A7N2R2V7	Nucleoside diphosphate kinase OS=Quercus lobata OX=97700 PE=3 SV=1	40	6	25	2	148	16.4	6.95	71.67	91.2	134.5	121.4	106.6	86.7	108.3	78.1	82.1	91.1
A0A7N2ME70	SRP54 domain-containing protein OS=Quercus lobata OX=97700 PE=4 SV=1	27	10	16	10	369	39.5	8.25	45.52	95.4	108.8	109.9	94.6	96.8	95.1	98.2	102.2	99
A0A7N2MCM0	Uncharacterized protein OS=Quercus lobata OX=97700 PE=3 SV=1	12	10	13	9	1013	115	9.26	34.36	128	59	62.6	115.8	113.9	107.7	109.1	107.8	96.1
A0A2N9H9F8	Aspartate aminotransferase OS=Fagus sylvatica OX=28930 GN=FSB_LOCUS38908 PE=3 SV=1	19	8	15	1	448	49	7.85	50.27	101.8	71.8	73.8	110.3	113.6	115.5	110	100.3	103
A0A7N2KP92	AAA domain-containing protein OS=Quercus lobata OX=97700 PE=3 SV=1	15	11	16	11	816	89.9	8.16	39.8	115	78.2	80.8	108.9	92.3	99.1	108.1	113.5	104.1
A0A2N9IIP7	NADPH-protochlorophyllide oxidoreductase OS=Fagus sylvatica OX=28930 GN=FSB_LOCUS52036 PE=3 SV=1	6	9	17	4	1232	135.2	6.79	57.23	79.9	83.4	92.7	101.9	132.5	121.7	95.4	95.4	97.2
A0A7N2N5D4	Beta-adaptin-like protein OS=Quercus lobata OX=97700 PE=3 SV=1	15	10	15	10	902	100	5.06	43.69	125.5	50.2	61.7	113.3	101.8	91	120.6	124.1	111.8
A0A7N2KY35	WD_REPEATS_REGION domain-containing protein OS=Quercus lobata OX=97700 PE=3 SV=1	27	8	15	4	516	57.4	6.68	50.45	123.8	50.3	59.5	104.7	115.1	93.5	122.5	120.4	110.3
A0A126X2L7	Putative LOV domain-containing protein OS=Castanea pumila OX=167378 PE=2 SV=1	14	10	13	10	975	109.3	7.62	42.2	90.6	46.4	47.7	128.6	108.2	109.5	135.9	122	111
A0A2N9HME6	Uncharacterized protein OS=Fagus sylvatica OX=28930 GN=FSB_LOCUS43209 PE=3 SV=1	15	11	17	2	620	69.1	7.37	47.63	128.1	82.1	90.8	99.1	92.2	87.8	111	106.6	102.3
A0A7N2MZM3	Aldo_ket_red domain-containing protein OS=Quercus lobata OX=97700 PE=4 SV=1	27	9	16	9	309	34.6	6.99	45.11	98.4	114.4	115.2	94.8	98.1	93.7	93.8	97.4	94.3
A0A7N2LT68	Ferredoxin--NADP reductase, chloroplastic OS=Quercus lobata OX=97700 PE=3 SV=1	23	9	21	9	377	42.2	8.82	56.8	116.7	124	130.2	102.5	103	84.1	75.2	81.3	83.1
A0A7N2MSF2	PKS_ER domain-containing protein OS=Quercus lobata OX=97700 PE=4 SV=1	23	8	17	2	352	38.7	6.86	50.21	105.1	111.7	113.4	98	86.6	95.7	91.4	93.5	104.5
A0A2N9HDQ9	RING-type E3 ubiquitin transferase OS=Fagus sylvatica OX=28930 GN=FSB_LOCUS38184 PE=4 SV=1	17	10	14	1	818	89.7	5.35	43.49	129.7	54.3	55.7	94.2	121.7	105.5	121.6	122.3	95
A0A7N2L6Z5	Uncharacterized protein OS=Quercus lobata OX=97700 PE=3 SV=1	15	11	13	11	998	112	5.29	36.32	113.6	56.2	57.2	108.2	101.4	97.2	126.2	126.9	113.1
A0A7N2MH99	PKS_ER domain-containing protein OS=Quercus lobata OX=97700 PE=3 SV=1	34	9	21	6	367	39.3	6.33	71.83	88.8	65.6	76.2	123.9	119	128.9	94.1	99.1	104.5
A0A7N2L1Z3	Uncharacterized protein OS=Quercus lobata OX=97700 PE=3 SV=1	9	14	16	14	1682	189.6	5.74	32.81	111.3	78.7	80.3	110.5	96.1	87.5	111.6	111.7	112.4
A0A7N2LPW6	60S ribosomal protein L13 OS=Quercus lobata OX=97700 PE=3 SV=1	38	9	18	2	207	23.9	10.83	59.08	113.6	43.5	48.8	117.6	110.6	110	122.1	126.6	107.3
A0A7N2KPJ1	SHSP domain-containing protein OS=Quercus lobata OX=97700 PE=3 SV=1	35	9	30	1	150	17.2	6.61	79.7	14.3	15.8	10.6	149.4	39.2	143	238.9	169.9	118.9
A0A7N2KSZ2	Uncharacterized protein OS=Quercus lobata OX=97700 PE=3 SV=1	18	8	32	7	378	44	5.97	81.89	119.4	65.6	75.3	109.6	78.4	87.5	121.1	123.3	119.9
A0A7N2L7R7	Intu_longin_1 domain-containing protein OS=Quercus lobata OX=97700 PE=3 SV=1	23	10	16	10	513	57.2	6.33	43.47	117.6	63.6	69.9	107.6	104	101.7	111.2	111.4	113.1
A0A7N2L4D9	Lipoxygenase OS=Quercus lobata OX=97700 PE=3 SV=1	15	15	21	2	860	97.8	5.95	52.75	101.8	47.2	63.8	147.9	116	141.5	100.1	94.8	87
A0A7N2MQN9	Glycerophosphodiester phosphodiesterase OS=Quercus lobata OX=97700 PE=4 SV=1	20	7	22	2	393	45.1	6.16	79.4	118.1	93.1	101.2	103.8	131.2	124.6	77.3	76.1	74.6
A0A7N2KWM5	Uncharacterized protein OS=Quercus lobata OX=97700 PE=4 SV=1	35	6	15	1	217	24.1	4.86	43.48	99.3	120	120.2	123.1	88.9	94.1	79.6	65.9	108.9
A0A7N2MW61	Chlorophyll a-b binding protein, chloroplastic OS=Quercus lobata OX=97700 PE=3 SV=1	36	7	38	2	256	27.3	8.31	102.69	85.3	160.8	138.4	85.9	109.3	98.2	65.4	69.5	87.2
A0A7N2MG98	Chlorophyll a-b binding protein, chloroplastic OS=Quercus lobata OX=97700 PE=3 SV=1	15	8	25	8	244	26.3	6.68	71.87	72.1	191.2	128.1	83.6	109.5	97.9	61.9	68.5	87.2
A0A7N2KKY1	Uncharacterized protein OS=Quercus lobata OX=97700 PE=4 SV=1	14	10	21	10	858	95.4	5.96	59.69	108.6	77.8	80.1	126.8	106.3	137.3	86.3	87.5	89.3
B8Y6H9	Non-specific lipid-transfer protein OS=Castanea mollissima OX=60419 PE=2 SV=1	55	6	30	2	118	11.8	8.63	90.28	130.7	135.3	99.2	99.8	122.5	98.6	64.9	62	86.9
A0A7N2MCX3	Homogentisate 1,2-dioxygenase OS=Quercus lobata OX=97700 PE=3 SV=1	23	9	15	9	456	50.7	6.34	46.1	98.2	83.1	79.4	106.9	115.7	109.2	99.3	101.8	106.5
A0A7N2LSR3	Uncharacterized protein OS=Quercus lobata OX=97700 PE=3 SV=1	21	9	18	7	475	53.9	8.94	39.07	163.5	68.7	68.3	95.5	108.1	77.3	82.1	116.6	120
A0A2N9ESK7	SMC hinge domain-containing protein OS=Fagus sylvatica OX=28930 GN=FSB_LOCUS9669 PE=4 SV=1	10	12	16	12	1099	127.2	6.55	36.37	119	56	58.7	103.9	105.5	92.6	126.8	126.1	111.5
A0A2N9IH39	Dynamin GTPase OS=Fagus sylvatica OX=28930 GN=FSB_LOCUS52004 PE=3 SV=1	12	11	14	2	948	103.1	9.16	37.97	124	49.7	53.2	117.1	95.5	95.8	125.9	128.1	110.7
A0A7N2L4V7	Uncharacterized protein OS=Quercus lobata OX=97700 PE=3 SV=1	19	7	20	1	433	46.6	5.71	63.38	100.7	73.2	88.2	143.2	103.3	142	86.5	76.9	86
A0A7N2M1H5	Uncharacterized protein OS=Quercus lobata OX=97700 PE=3 SV=1	26	10	17	8	424	46.1	6.28	44.76	113.9	104.7	106.7	95.1	107.3	98.6	90.2	93.9	89.6
A0A2N9FPU7	Uncharacterized protein OS=Fagus sylvatica OX=28930 GN=FSB_LOCUS16833 PE=3 SV=1	19	7	40	3	230	24.7	9.76	110.71	79.3	174.1	164.5	86.8	97	96.4	64.4	63.9	73.4
A0A7N2LD39	M20_dimer domain-containing protein OS=Quercus lobata OX=97700 PE=3 SV=1	15	7	13	4	496	54.6	5.94	43.88	93.5	109.4	106.2	99.6	100.2	98.4	94.8	96.8	101.2
A0A2N9HCP7	AMP-binding domain-containing protein OS=Fagus sylvatica OX=28930 GN=FSB_LOCUS40009 PE=4 SV=1	14	9	12	2	697	76.8	7.77	34.82	107.1	75.2	94.1	103.6	97.2	90.9	109.2	113.3	109.5
A0A7N2KW96	3-hydroxyacyl-CoA dehydrogenase OS=Quercus lobata OX=97700 PE=3 SV=1	12	8	13	7	724	77.9	8.81	37.89	107.4	77.2	80.3	106.5	104	97.7	107.4	112.2	107.4
A0A7N2MMZ7	Uncharacterized protein OS=Quercus lobata OX=97700 PE=3 SV=1	19	7	18	7	375	41.1	8.16	54.27	93.5	113	112.2	96.8	96.5	106	88.4	91.1	102.3
A0A7N2MU05	PKS_ER domain-containing protein OS=Quercus lobata OX=97700 PE=4 SV=1	22	7	15	1	352	38.9	6.79	39.77	91.3	141.6	122.1	85.5	93.9	113.2	81.3	78.3	92.9
A0A7N2MZB9	Uncharacterized protein OS=Quercus lobata OX=97700 PE=3 SV=1	43	8	21	4	223	25.7	5.54	52.5	98.6	139.9	133	88.7	83	79.5	90.7	91.6	95.2
A0A7N2MP40	1-deoxy-D-xylulose-5-phosphate reductoisomerase OS=Quercus lobata OX=97700 PE=3 SV=1	21	8	17	8	473	51.4	6.84	55.32	103.3	101.7	102.8	87.1	94.3	83.1	105.7	109	112.9
A0A7N2MXR9	AA_TRNA_LIGASE_II domain-containing protein OS=Quercus lobata OX=97700 PE=3 SV=1	21	11	15	11	662	74.2	7.64	44.09	106.3	84.1	87.2	103.8	95.9	94.3	107.8	115.2	105.5
A0A7N2MTF0	Uncharacterized protein OS=Quercus lobata OX=97700 PE=4 SV=1	34	6	21	2	200	22.3	8.37	64.32	104.5	102.2	105.2	101.9	105.4	101.5	93.4	93.4	92.4
A0A7N2MCB3	Uncharacterized protein OS=Quercus lobata OX=97700 PE=4 SV=1	22	6	14	6	280	30.5	6.4	47.17	92.6	156.2	146.1	97.1	82.8	84.2	73.3	74.7	92.9
A0A7N2R932	Uncharacterized protein OS=Quercus lobata OX=97700 PE=4 SV=1	37	5	19	5	221	24.4	9.73	63.12	108	102.6	108.8	94.2	122.6	101.6	84.4	90.3	87.6
A0A2N9FF06	Polyadenylate-binding protein OS=Fagus sylvatica OX=28930 GN=FSB_LOCUS13311 PE=3 SV=1	15	8	13	1	653	71.8	7.69	39.18	122.1	62.2	66.7	110.3	110.5	79.6	110.7	127.9	110.1
A0A2N9GAN4	Uncharacterized protein OS=Fagus sylvatica OX=28930 GN=FSB_LOCUS24350 PE=3 SV=1	12	5	21	1	572	62	6.06	83.39	133.8	57.2	68.5	106.6	97.1	103.7	115.3	115.4	102.4
A0A7N2R6H2	Aldo_ket_red domain-containing protein OS=Quercus lobata OX=97700 PE=4 SV=1	23	7	18	1	343	38.1	7.03	54.61	103.8	105.7	110	91.9	106.8	105.3	91.4	91	94.1
A0A7N2KQT6	Uncharacterized protein OS=Quercus lobata OX=97700 PE=4 SV=1	29	5	20	4	215	23.9	8.69	57.3	83.6	131	131.1	82.9	89.4	89.4	98.9	93.8	100
A0A7N2L7M5	Uncharacterized protein OS=Quercus lobata OX=97700 PE=3 SV=1	8	10	18	4	1488	163	5.73	48.02	112	64.3	65.6	113.3	98.4	98	119.8	121.3	107.1
A0A7N2R837	1,4-alpha-glucan branching enzyme OS=Quercus lobata OX=97700 PE=3 SV=1	12	10	17	1	869	99.1	5.83	50.82	136.1	61.5	79.2	99.5	112.7	97.6	101.3	105.6	106.6
A0A2N9EDI8	Serine/threonine-protein phosphatase OS=Fagus sylvatica OX=28930 GN=FSB_LOCUS586 PE=3 SV=1	12	10	16	9	1009	107.7	6.21	44.39	112.3	51.9	61.3	109.7	102.6	100	126.5	124.2	111.5
A0A7N2N386	Uncharacterized protein OS=Quercus lobata OX=97700 PE=4 SV=1	22	5	19	5	238	27.4	6.07	58.28	94.2	192.5	176.4	72.1	79.8	68.6	71.3	70.7	74.4
A0A7N2M280	Iso_dh domain-containing protein OS=Quercus lobata OX=97700 PE=3 SV=1	32	9	14	5	366	39.8	6.44	49.79	107.4	79.3	87.9	109.5	96.1	109.7	101.5	103.5	105.2
A0A7N2MT89	PKS_ER domain-containing protein OS=Quercus lobata OX=97700 PE=4 SV=1	25	8	18	2	347	38.3	6.11	43.56	105.8	95.2	101.9	117	102	126.7	77.3	88	86.1
A0A7N2KZN2	S4 RNA-binding domain-containing protein OS=Quercus lobata OX=97700 PE=3 SV=1	42	9	22	3	197	23	10.37	62.27	112.6	50.4	52.9	110.5	117.3	107.8	119.1	123.7	105.7
A0A2N9EU99	Ubiquitinyl hydrolase 1 OS=Fagus sylvatica OX=28930 GN=FSB_LOCUS6330 PE=4 SV=1	7	10	19	3	1385	158.9	7.84	52.51	117.5	40.6	49.5	123	108.6	98.8	128.4	132.4	101.2
A0A7N2MAR3	Uncharacterized protein OS=Quercus lobata OX=97700 PE=4 SV=1	34	4	15	3	155	17.1	8.68	47.74	98.8	115.6	118.8	104.1	103.6	97.3	89.9	85.9	86.1
A0A7N2L3D5	Uncharacterized protein OS=Quercus lobata OX=97700 PE=4 SV=1	47	9	18	6	201	22.4	5.27	46.12	106.2	99.8	99.1	104.6	103.1	107.3	89	87.6	103.3
B3GGB8	Actin (Fragment) OS=Quercus suber OX=58331 PE=2 SV=1	49	5	27	1	117	13	4.7	74.65	110.4	78.8	84.2	110.2	110.5	98.7	100	103.2	104
A0A7N2L216	Carboxypeptidase OS=Quercus lobata OX=97700 PE=3 SV=1	20	6	9	6	475	53	5.88	39.4	107.1	106.1	108.2	109.4	96.7	120.6	83	81.3	87.7
A0A7N2N6U7	H15 domain-containing protein OS=Quercus lobata OX=97700 PE=3 SV=1	19	6	25	6	297	30.5	10.71	61.22	131	33.5	38.5	110.9	111.6	94.8	134.3	131.9	113.5
A0A7N2MMP7	Uncharacterized protein OS=Quercus lobata OX=97700 PE=4 SV=1	23	6	22	5	266	27.9	6.29	69.63	97.9	83.5	90.3	89.1	117.8	101.3	110.2	106.4	103.4
A0A7N2LC70	Uncharacterized protein OS=Quercus lobata OX=97700 PE=4 SV=1	25	7	26	7	252	27.8	8.72	86.46	80.6	188.7	169.7	78.3	75.8	85.2	72.3	69.7	79.7
A0A7N2MQX0	AMP-binding domain-containing protein OS=Quercus lobata OX=97700 PE=4 SV=1	17	10	15	6	729	79.8	6.61	34.69	108.3	68.8	75.2	102.7	110.1	96.2	115.1	116.9	106.7
A0A7N2KYE1	V-type proton ATPase subunit C OS=Quercus lobata OX=97700 PE=3 SV=1	26	10	18	6	376	42.6	5.91	54.85	107	96.5	100.5	95.3	106.2	102.6	100.2	95.6	96
A0A7N2MTG1	PKS_ER domain-containing protein OS=Quercus lobata OX=97700 PE=4 SV=1	25	7	13	5	347	38.3	6.65	32.24	87.1	97.5	104.6	91.1	111.3	94.1	102.9	105.3	106.1
A0A2N9H1I3	Lipoxygenase OS=Fagus sylvatica OX=28930 GN=FSB_LOCUS33550 PE=3 SV=1	5	12	22	2	1959	221.8	5.78	52.1	143.2	51	69	98.9	122.6	87.5	111.3	111.5	105.1
A0A2N9IK87	Uncharacterized protein OS=Fagus sylvatica OX=28930 GN=FSB_LOCUS52597 PE=4 SV=1	28	6	16	1	217	24.1	4.84	47.78	118.5	104.9	105.8	109	84.7	97.2	88.8	97.7	93.5
A0A7N2KU30	GTP-binding nuclear protein OS=Quercus lobata OX=97700 PE=3 SV=1	32	7	17	2	222	25.4	7.12	54.24	96.2	81.6	86.4	115.2	126.2	114.6	87.7	94.4	97.6
A0A2N9EV91	Uncharacterized protein OS=Fagus sylvatica OX=28930 GN=FSB_LOCUS6453 PE=4 SV=1	11	8	16	1	648	72.1	5.3	49.87	106.7	150.2	134.5	86.8	75.4	91.3	78.8	86.3	90
A0A2N9EIU5	Uncharacterized protein OS=Fagus sylvatica OX=28930 GN=FSB_LOCUS2540 PE=4 SV=1	11	8	17	2	606	68.8	7.58	46.79	169.7	78.2	74.2	143.4	85.5	70.2	104.1	83.5	91.1
A0A7N2MTW8	Dihydrolipoyllysine-residue succinyltransferase OS=Quercus lobata OX=97700 PE=3 SV=1	14	10	17	4	477	51.8	9.2	39.45	100.8	103.8	111.1	103.1	96.1	107.2	93.9	90.8	93.2
A0A7N2R3M0	Uncharacterized protein OS=Quercus lobata OX=97700 PE=4 SV=1	27	7	27	1	219	25.6	6.25	75.75	89	92.4	108.6	94.4	86	102.1	95.8	121.3	110.2
A0A2N9HS23	Ribosomal_S13_N domain-containing protein OS=Fagus sylvatica OX=28930 GN=FSB_LOCUS42657 PE=3 SV=1	52	7	17	7	151	17.1	10.39	51.6	109.4	58.6	59.6	116.7	109.8	107.5	115.6	118.8	104
A0A7N2KWS9	Ribulose bisphosphate carboxylase small subunit OS=Quercus lobata OX=97700 PE=3 SV=1	34	6	91	5	182	20.5	8.73	212.71	87.6	154.5	137.9	86.3	101.1	98	76.2	73.6	84.9
A0A7N2L1E5	Uncharacterized protein OS=Quercus lobata OX=97700 PE=3 SV=1	24	9	22	9	433	47	8.03	42.53	104.6	84	90	102.3	111.7	108.7	100.3	98.8	99.6
A0A7N2REN6	Serine/threonine-protein phosphatase OS=Quercus lobata OX=97700 PE=3 SV=1	17	11	12	10	888	96.9	6.37	41.83	124.1	68.5	58.8	107.1	101.5	96.4	114	122.1	107.4
A0A7N2MJT5	Arginine biosynthesis bifunctional protein ArgJ, chloroplastic OS=Quercus lobata OX=97700 PE=3 SV=1	25	8	14	3	463	48.1	5.74	45.24	94.2	126.3	118	96.1	94.3	106.5	83.9	84.9	95.8
A0A7N2MRM9	T-complex protein 1 subunit gamma OS=Quercus lobata OX=97700 PE=3 SV=1	20	12	17	2	648	70.7	5.14	42.35	105.3	67	67.3	102.8	99.4	103.5	122.6	119.5	112.6
A0A7N2R912	NADPH-protochlorophyllide oxidoreductase OS=Quercus lobata OX=97700 PE=3 SV=1	19	10	20	4	398	43.1	9.1	63.22	83.4	81.1	88.1	105	148.1	137.5	84	85.1	87.7
A0A7N2KVU5	Dihydrolipoamide acetyltransferase component of pyruvate dehydrogenase complex OS=Quercus lobata OX=97700 PE=3 SV=1	21	7	14	5	476	49.5	8.37	38.38	94.8	124.1	113.6	101.6	100	104.1	88.9	87.6	85.4
A0A2N9FJC8	PCI domain-containing protein OS=Fagus sylvatica OX=28930 GN=FSB_LOCUS14903 PE=4 SV=1	26	10	17	2	386	44.5	5.69	41.47	107.1	88.2	86.6	98.5	110.4	102.1	104.8	100.9	101.3
A0A7N2LVI4	Protein kinase domain-containing protein OS=Quercus lobata OX=97700 PE=3 SV=1	29	10	21	5	362	39	7.75	56.69	134.3	84.8	93.6	93.4	114.1	98	91.8	96	93.9
A0A7N2KPB4	Uncharacterized protein OS=Quercus lobata OX=97700 PE=3 SV=1	32	5	25	2	254	27.3	6.55	75.21	76	138.7	130.4	95.7	93.5	104.3	85.6	85.7	90.2
A0A2N9IYY4	Uncharacterized protein OS=Fagus sylvatica OX=28930 GN=FSB_LOCUS57670 PE=4 SV=1	16	11	15	4	861	94.5	7.02	49.12	115.6	67.7	70.6	103.3	96.9	92.1	116.8	123.7	113.3
A0A7N2RF22	Photolyase/cryptochrome alpha/beta domain-containing protein OS=Quercus lobata OX=97700 PE=3 SV=1	13	7	17	7	680	76.8	5.91	44.87	100	92.2	93.9	81.6	127.7	91.8	104.9	109.3	98.7
A0A2N9IDU4	PCI domain-containing protein OS=Fagus sylvatica OX=28930 GN=FSB_LOCUS51929 PE=3 SV=1	18	7	17	1	401	46	5.6	54.62	103.1	101.7	96.5	101.7	100.5	100.9	107	97.4	91.2
A0A2N9FTN9	Coatomer subunit beta' OS=Fagus sylvatica OX=28930 GN=FSB_LOCUS18504 PE=3 SV=1	15	10	16	1	832	93.1	4.94	45.55	136.1	49.7	48.4	116.2	93.4	80.5	130.8	135.5	109.4
A0A7N2L606	ATP-dependent Clp protease proteolytic subunit OS=Quercus lobata OX=97700 PE=3 SV=1	15	5	18	5	333	36.8	9.16	48.91	83.6	131.5	119.7	93	99.6	104.7	89.4	88	90.6
A0A6G9IQ20	50S ribosomal protein L16, chloroplastic OS=Castanopsis fargesii OX=167386 GN=rpl16 PE=3 SV=1	48	5	13	5	135	15.3	11.75	47.71	110.1	60.1	68.7	102.9	107.3	106.4	117.3	117.7	109.3
A0A2N9I4X2	14_3_3 domain-containing protein OS=Fagus sylvatica OX=28930 GN=FSB_LOCUS47227 PE=3 SV=1	23	8	35	1	264	30.2	5.02	81.56	100	95.6	102.5	105.5	104.7	105.3	90.1	97	99.4
A0A2N9FIZ3	Proteasome subunit beta OS=Fagus sylvatica OX=28930 GN=FSB_LOCUS14741 PE=3 SV=1	44	6	12	4	243	27.4	7.12	38.7	98.8	107.1	110.1	103	102.1	104.2	92.5	92.3	89.9
A0A7N2M4I8	Uncharacterized protein OS=Quercus lobata OX=97700 PE=3 SV=1	23	9	16	2	492	54.3	6.07	49.4	72.5	48	51.1	178.9	81.5	186	90.6	93.8	97.6
A0A7N2KSX0	Uncharacterized protein OS=Quercus lobata OX=97700 PE=3 SV=1	14	7	20	3	539	61.4	7.31	53.28	117.1	56.4	62.4	107.8	104.5	96.3	117.9	119.4	118.3
A0A7N2KTP5	Glutathione peroxidase OS=Quercus lobata OX=97700 PE=3 SV=1	21	6	14	4	230	25.4	9.31	44.24	84.7	137.6	126.4	100.9	88.5	98.5	84.8	83.5	95.1
A0A7N2MEX2	Beta-hexosaminidase OS=Quercus lobata OX=97700 PE=3 SV=1	18	10	18	8	557	63	6.1	47.65	120.6	91.8	95.7	112.1	111.2	118.3	83.8	85.9	80.7
A0A7N2LRB8	PAP_fibrillin domain-containing protein OS=Quercus lobata OX=97700 PE=3 SV=1	28	6	23	6	321	35.1	5.07	79.43	85	132.3	129	92.6	95.3	103.4	81	84.4	97.1
A0A7N2M2H7	Uncharacterized protein OS=Quercus lobata OX=97700 PE=3 SV=1	14	8	14	6	655	71.8	5.17	53.24	104.5	92.1	98.6	98.8	101.1	97	99.2	105.4	103.3
A0A7N2MZY9	Iso_dh domain-containing protein OS=Quercus lobata OX=97700 PE=3 SV=1	22	7	12	1	366	39.7	7.99	46.34	88.4	97.1	101.4	118	96.3	116.2	90.9	92	99.5
A0A7N2LLE6	Ribosomal_L28e domain-containing protein OS=Quercus lobata OX=97700 PE=3 SV=1	47	7	18	7	150	16.7	10.7	45.21	116.4	54	57.6	105.2	111.2	107.9	118.3	119.1	110.3
A0A7N2RA42	ABC1 domain-containing protein OS=Quercus lobata OX=97700 PE=4 SV=1	18	9	16	2	555	62.1	7.06	56.83	104.3	148.1	140.3	91.5	77	89.2	78.4	85.4	85.9
A0A7N2L9F3	Uncharacterized protein OS=Quercus lobata OX=97700 PE=4 SV=1	26	13	19	9	558	60.7	8.37	43.96	107.8	103.4	110.2	103.7	90.8	93.9	96.4	98	95.7
A0A7N2N4M1	Uncharacterized protein OS=Quercus lobata OX=97700 PE=4 SV=1	10	10	12	7	989	108.4	5.95	35.66	92	60.1	61.1	130.1	96.6	107.2	116.3	124.2	112.4
A0A7N2RAJ5	V-type proton ATPase subunit H OS=Quercus lobata OX=97700 PE=3 SV=1	15	7	17	7	474	54.1	8.1	46.6	112	66.9	72.7	106.5	106.2	97.7	114.6	114.6	108.9
A0A7N2L5U0	Uncharacterized protein OS=Quercus lobata OX=97700 PE=3 SV=1	56	7	28	3	124	14.1	9.55	74.31	97.2	87.3	96.8	104.7	107.1	117.5	95.4	99.2	94.8
A0A7N2MK76	S1 motif domain-containing protein OS=Quercus lobata OX=97700 PE=3 SV=1	26	10	16	4	342	38.7	5.27	41.92	105.1	80.1	85.1	106	99.9	101.3	110.9	110.5	101
A0A7N2L5N8	Calreticulin OS=Quercus lobata OX=97700 PE=3 SV=1	26	10	16	10	427	49	4.61	50.71	50.3	159.7	251.8	51	74.8	66.1	65.5	92.6	88.1
A0A7N2MII6	Prohibitin OS=Quercus lobata OX=97700 PE=3 SV=1	28	7	24	4	290	31.8	9.23	68.7	94	134	127.5	94.7	98.5	106.7	82.5	80.5	81.6
A0A7N2KLM6	Peroxidase OS=Quercus lobata OX=97700 PE=3 SV=1	14	4	19	3	347	36.2	5.12	58.89	113	109.8	133.1	89.7	110.3	91.1	79.9	84.7	88.5
A0A7N2LY67	Uncharacterized protein OS=Quercus lobata OX=97700 PE=3 SV=1	22	9	13	2	455	50.6	5.92	38.49	82.8	52.9	58.3	170.1	78.7	174	90.1	95	98.1
A0A7N2N3G0	ER membrane protein complex subunit 1 OS=Quercus lobata OX=97700 PE=3 SV=1	10	8	11	8	985	109.7	6.8	40.06	128.4	53.2	59.5	105.5	109.3	97.3	114.3	121	111.5
A0A7N2M2X4	PsbP domain-containing protein OS=Quercus lobata OX=97700 PE=4 SV=1	33	7	17	7	278	30	9	54.68	83.1	182.6	179.1	95.5	110.4	108.2	43.6	46	51.6
A0A7N2R894	SKIP_SNW domain-containing protein OS=Quercus lobata OX=97700 PE=3 SV=1	23	11	15	11	606	68.4	8.95	39.23	113.8	69	73.6	106.4	98.3	96.9	115.2	118.5	108.3
A0A7N2MKK3	NAD(P)H dehydrogenase subunit M OS=Quercus lobata OX=97700 PE=3 SV=1	39	7	17	7	215	24.8	5.66	51.76	73.9	188	164.4	72.3	83.1	81	79.5	74.9	82.9
A0A7N2KUZ9	Uncharacterized protein OS=Quercus lobata OX=97700 PE=3 SV=1	37	8	18	6	230	26.2	6.65	47.29	100.4	98.4	101.6	97.5	109.7	107.9	96.3	94.5	93.6
A0A7N2MGG0	Matrin-type domain-containing protein OS=Quercus lobata OX=97700 PE=3 SV=1	21	11	20	11	510	59.8	5.15	49.67	110.9	77.2	79.5	99.4	100.4	90.3	116.8	118.4	107
A0A7N2MIH5	60S ribosomal protein L13 OS=Quercus lobata OX=97700 PE=3 SV=1	39	8	18	1	207	23.9	10.83	62.55	113.5	73.7	78.4	110.1	115.5	92.3	79.4	136.5	100.6
A0A7N2LZ10	Uncharacterized protein OS=Quercus lobata OX=97700 PE=4 SV=1	29	10	14	7	340	40.1	5.38	40.74	111.2	65.3	66.7	99.2	122.5	102	113.7	112.8	106.5
A0A7N2MTK5	Pro-apoptotic serine protease NMA111 OS=Quercus lobata OX=97700 PE=3 SV=1	12	12	16	12	1112	122.3	6.04	46.62	136.9	58.1	50.7	116	84.8	83.7	127.8	129.8	112.2
A0A2N9IZC2	Uncharacterized protein OS=Fagus sylvatica OX=28930 GN=FSB_LOCUS58569 PE=3 SV=1	43	7	16	4	130	14.8	9.09	45.96	104	110.7	114	105.3	102.3	107.8	84.1	84.2	87.5
A0A7N2L2I5	Uncharacterized protein OS=Quercus lobata OX=97700 PE=3 SV=1	32	10	15	10	316	34.4	8.73	49.01	110.4	120.2	123.7	101.4	87.8	97.1	85.9	85.2	88.4
A0A7N2N3D1	Importin subunit alpha OS=Quercus lobata OX=97700 PE=3 SV=1	15	9	15	2	525	57.9	5.31	47.03	106.9	57.2	62.9	113.9	109	101	115.9	126.4	106.6
A0A7N2R688	Uncharacterized protein OS=Quercus lobata OX=97700 PE=3 SV=1	24	6	12	6	323	37.5	6.04	36.74	98	112.8	126.1	98	101.6	103.3	85	88.1	87.2
A0A2N9J679	Eukaryotic translation initiation factor 5A OS=Fagus sylvatica OX=28930 GN=FSB_LOCUS59743 PE=3 SV=1	69	9	27	1	159	17.4	5.99	69.26	126.2	77.1	93	103.1	111.8	106.9	93.1	92.8	96
A0A7N2MIY4	GRAM domain-containing protein OS=Quercus lobata OX=97700 PE=3 SV=1	26	9	15	9	300	32.5	6.44	41.11	105.9	84.4	87.9	101.8	101.1	112.9	103	98.3	104.7
A0A7N2N2C6	Uncharacterized protein OS=Quercus lobata OX=97700 PE=4 SV=1	27	8	17	8	326	35.1	6.92	44.58	104.9	83.1	87.9	100.6	114.6	102.2	102.3	100.8	103.7
A0A126WZT3	Putative LOV domain-containing protein OS=Castanea crenata OX=103480 PE=2 SV=1	11	10	14	2	1013	113.9	7.2	41.09	114.4	50.3	56.6	96	175.1	126.5	89.5	94.6	97
A0A7N2KT03	Protein kinase domain-containing protein OS=Quercus lobata OX=97700 PE=3 SV=1	19	7	14	3	525	59.4	6.64	44.74	125.7	71.3	76.2	103.6	109.4	93.9	106.8	109.6	103.5
A0A7N2ML43	Uncharacterized protein OS=Quercus lobata OX=97700 PE=3 SV=1	15	5	16	2	326	34.7	6.68	45.29	108.7	48.4	55.1	111.7	108.7	104.3	120.7	125.8	116.5
A0A7N2KZ22	Carboxypeptidase OS=Quercus lobata OX=97700 PE=3 SV=1	22	10	19	10	467	53.4	8.27	47.87	94.5	134.5	129.9	82.6	118.2	120.8	68.5	75.3	75.7
A0A7N2LBM9	PsbP domain-containing protein OS=Quercus lobata OX=97700 PE=4 SV=1	22	6	16	4	245	26.7	6.7	52.28	68.8	168.9	166.3	88.1	108.9	107.7	55.8	61.3	74.2
A0A2N9IIP8	Asparagine--tRNA ligase OS=Fagus sylvatica OX=28930 GN=FSB_LOCUS52594 PE=3 SV=1	18	10	15	1	569	63.7	6.14	37.21	111.4	76	75.8	98.9	100.5	98.7	116.4	115.1	107.1
A0A7N2N1D4	Protein kinase domain-containing protein OS=Quercus lobata OX=97700 PE=3 SV=1	23	7	16	5	340	38.4	6.21	52.49	85	64	66.3	125.9	77.3	128.9	116.5	120.9	115.2
A0A7N2M5S5	CTP:phosphoethanolamine cytidylyltransferase OS=Quercus lobata OX=97700 PE=3 SV=1	26	9	10	9	423	47.1	7.61	30.9	99.4	88.1	91.5	107.1	97.4	105	105.3	103.2	103
A0A7N2L386	Protein kinase domain-containing protein OS=Quercus lobata OX=97700 PE=3 SV=1	24	9	18	5	353	40.2	6.86	51.2	121.5	74.5	79.5	104.3	94.8	101.2	110.1	113.3	100.7
A0A7N2MPT3	Tyrosine--tRNA ligase OS=Quercus lobata OX=97700 PE=3 SV=1	18	7	12	7	495	55.1	6.96	38.23	88.5	107.4	106.5	100.1	111.1	102.4	94.9	92.7	96.5
A0A7N2M9F8	Aspartate carbamoyltransferase OS=Quercus lobata OX=97700 PE=3 SV=1	17	6	19	3	401	44.9	7.94	52.87	90.5	149.2	135.1	90.9	85.2	98.8	76.5	87.1	86.7
A0A7N2R3J1	Uncharacterized protein OS=Quercus lobata OX=97700 PE=3 SV=1	26	7	15	3	408	41.6	6.25	56.87	118.3	83	86.8	94.5	118.7	87.2	102.8	107.3	101.3
A0A7N2KK99	WD_REPEATS_REGION domain-containing protein OS=Quercus lobata OX=97700 PE=4 SV=1	20	7	15	4	399	43.3	7.01	47.72	84.5	59.7	66.2	113.9	101.7	113	125.2	122.4	113.4
A0A2N9ECV4	TPR_REGION domain-containing protein OS=Fagus sylvatica OX=28930 GN=FSB_LOCUS4739 PE=3 SV=1	13	6	21	1	407	44	5.03	71.77	93.5	95.2	105.8	103.3	97.8	108.3	102.4	93.9	99.8
A0A2N9HKW3	Inositol-3-phosphate synthase OS=Fagus sylvatica OX=28930 GN=FSB_LOCUS40460 PE=3 SV=1	20	9	14	1	510	56.2	5.74	42.18	73.6	81.7	80.9	98.1	78.5	69.4	130.1	134.4	153.3
A0A7N2R5H7	Leucyl-tRNA synthetase OS=Quercus lobata OX=97700 PE=3 SV=1	11	9	13	9	975	110.8	6.87	34.05	99.6	68	71.6	99.3	97.3	89.8	130.9	126.2	117.3
A0A7N2MQJ6	Uncharacterized protein OS=Quercus lobata OX=97700 PE=3 SV=1	53	9	19	1	143	16	10.14	53.21	97.8	96.9	90.6	103	96.2	97.3	107.2	105.9	105.1
A0A2N9FSU8	Sucrose-phosphate synthase OS=Fagus sylvatica OX=28930 GN=FSB_LOCUS18042 PE=3 SV=1	8	7	13	1	1152	128.7	6.39	40.81	91.1	68.2	75.1	112.2	102.1	104.4	116	120	111
A0A7N2LVB9	MSP domain-containing protein OS=Quercus lobata OX=97700 PE=4 SV=1	32	9	15	7	290	32.5	9.51	41.42	132.5	96.2	109.7	80.2	123.4	89.6	84.4	91.4	92.6
A0A7N2M3U6	Uncharacterized protein OS=Quercus lobata OX=97700 PE=3 SV=1	14	9	18	7	609	65.6	7.85	44.3	96	68.5	71.1	129.8	108.8	126.2	100.7	102.5	96.5
A0A7N2KTN7	Peptidylprolyl isomerase OS=Quercus lobata OX=97700 PE=4 SV=1	33	6	18	6	252	27.9	9.57	50.03	82.8	153.1	152.8	82.4	112.4	102.9	65.2	69	79.4
A0A7N2M9D2	Uncharacterized protein OS=Quercus lobata OX=97700 PE=4 SV=1	20	7	17	7	449	47.8	6.42	56.56	89	100.1	105.3	114	113.8	125.8	79.2	81.4	91.4
A0A7N2LUA3	Uncharacterized protein OS=Quercus lobata OX=97700 PE=3 SV=1	9	10	16	5	1170	133.1	6.81	42.71	113.7	58.1	64.2	147.7	96.1	113.6	109.8	101.7	95.2
A0A7N2R231	Alpha-1,4 glucan phosphorylase OS=Quercus lobata OX=97700 PE=3 SV=1	13	12	14	9	961	108.9	5.77	39.44	111.9	65.9	70.2	128.8	108	121.1	109.7	98.2	86.1
A0A7N2MWN8	WD_REPEATS_REGION domain-containing protein OS=Quercus lobata OX=97700 PE=4 SV=1	8	8	12	8	1355	145.5	7.09	34.88	118.5	61.7	63.9	113.4	107.6	96.8	116.6	114.2	107.3
A0A7N2LN15	Beta-galactosidase OS=Quercus lobata OX=97700 PE=3 SV=1	15	9	14	8	695	77.8	7.05	44.88	104.4	118.6	118.5	112.1	104.8	115.8	81.1	72.7	72
A0A7N2N4H6	40S ribosomal protein S6 OS=Quercus lobata OX=97700 PE=3 SV=1	26	7	15	1	249	28.3	10.76	53.58	115.9	32.1	39.8	129.6	104.5	105.3	125.8	132.9	114.1
A0A7N2MXH9	Proline iminopeptidase OS=Quercus lobata OX=97700 PE=3 SV=1	28	11	15	11	401	45.4	5.94	41.92	102.1	110.5	111.9	94.9	103.1	99.1	89.4	92	96.9
A0A7N2MYY1	Ribosomal_L2_C domain-containing protein OS=Quercus lobata OX=97700 PE=3 SV=1	35	8	23	8	260	28.1	10.78	82.42	111.5	47.1	51	116.9	114.5	110.3	119.1	121.8	107.8
A0A7N2RCA1	Uncharacterized protein OS=Quercus lobata OX=97700 PE=3 SV=1	17	11	16	5	612	68	4.83	46.1	141.2	58.4	59.7	95.4	121.5	103.6	105.1	112.2	102.8
A0A2N9HH88	Aminopeptidase OS=Fagus sylvatica OX=28930 GN=FSB_LOCUS39170 PE=3 SV=1	10	10	17	1	826	93.4	5.4	43.35	98.8	37.9	51.3	144.9	92.4	117.4	118.3	114.9	124.1
A0A2N9H302	Eukaryotic translation initiation factor 3 subunit I OS=Fagus sylvatica OX=28930 GN=FSB_LOCUS33903 PE=3 SV=1	19	7	12	1	408	44.4	8.22	39.6	95.5	96.8	109.6	104.3	98.1	97.4	94.3	104.8	99.2
A0A7N2MUK9	Uncharacterized protein OS=Quercus lobata OX=97700 PE=4 SV=1	19	6	15	0	361	40.1	7.08	37.21
A0A7N2L1G4	Protein kinase domain-containing protein OS=Quercus lobata OX=97700 PE=4 SV=1	13	8	13	7	654	71	8.35	35.14	94.1	94.9	110.6	96.5	98.4	95.4	95.5	113.1	101.5
A0A7N2LH88	Uncharacterized protein OS=Quercus lobata OX=97700 PE=4 SV=1	14	10	15	10	626	66.6	9.42	33.36	91.2	66.3	63.3	91.9	78.7	108	129.7	139.9	130.9
A0A7N2L287	Coatomer subunit delta OS=Quercus lobata OX=97700 PE=3 SV=1	19	8	12	2	533	58.1	5.81	28.06	118.5	74.2	79.7	109.2	98.3	94.5	106.6	113.5	105.5
A0A7N2MZ89	Amidase domain-containing protein OS=Quercus lobata OX=97700 PE=4 SV=1	16	8	19	2	540	58	4.96	49.33	101.1	95	98.6	92.6	113.8	116.8	83	95.2	103.8
A0A7N2M0M3	Inositol-3-phosphate synthase OS=Quercus lobata OX=97700 PE=3 SV=1	18	9	14	1	510	56.3	5.64	39.57	69.7	75.8	73	103.6	63.7	45.8	151.4	163.3	153.6
A0A7N2R518	Uncharacterized protein OS=Quercus lobata OX=97700 PE=4 SV=1	47	8	13	5	187	20.9	5.4	35.6	91.7	99.7	105.3	113.1	114.9	121.2	78.4	80	95.7
A0A2N9EC67	Uncharacterized protein OS=Fagus sylvatica OX=28930 GN=FSB_LOCUS112 PE=4 SV=1	14	6	15	6	600	64.6	8.6	46.22	98	94.4	99.2	106	98.5	106.4	101.4	98	98.1
A0A2N9EMK7	Uncharacterized protein OS=Fagus sylvatica OX=28930 GN=FSB_LOCUS3782 PE=4 SV=1	15	6	14	0	543	59.9	6.23	43.86	60.6	84.4	89	144.7	133.5	144.5	72.4	85.6	85.2
A0A7N2KNC6	Uncharacterized protein OS=Quercus lobata OX=97700 PE=4 SV=1	17	4	13	4	230	25.6	6.8	56.68	80.4	171.4	158.8	81.4	83.2	89.4	76	76.1	83.4
A0A7N2L2J5	4-diphosphocytidyl-2C-methyl-D-erythritol synthase OS=Quercus lobata OX=97700 PE=3 SV=1	25	7	13	6	318	35.1	8.68	40.73	99.5	114.9	118.2	111	100.1	125.9	80.3	73.5	76.6
A0A7N2RBX4	Pentose-5-phosphate 3-epimerase OS=Quercus lobata OX=97700 PE=3 SV=1	24	4	68	4	282	29.9	8.63	190.09	81.6	158.7	144.5	84.8	90	96.9	79.4	75.3	88.8
A0A7N2KSG4	PCI domain-containing protein OS=Quercus lobata OX=97700 PE=4 SV=1	30	9	12	9	397	45	5.12	40.61	106.6	81	85.4	104.5	96.6	100.6	109.8	106.1	109.4
A0A2N9J7R8	CN hydrolase domain-containing protein OS=Fagus sylvatica OX=28930 GN=FSB_LOCUS60472 PE=4 SV=1	13	4	14	2	308	33.7	6.86	55.17	98.9	95.4	102.6	94.1	112.1	98.1	100.1	97.2	101.5
A0A7N2MNZ5	Peroxin-14 OS=Quercus lobata OX=97700 PE=3 SV=1	14	7	13	7	538	58.7	6.1	41.64	94.8	112.7	116.8	95.3	92.7	95.8	99.6	95.4	96.9
A0A7N2MFB9	Chalcone-flavonone isomerase family protein OS=Quercus lobata OX=97700 PE=3 SV=1	39	7	15	7	233	25.2	5.33	43.22	109	84.7	86.4	100.8	92.2	81.3	116.5	112.9	116.1
A0A2N9IJX7	L-ascorbate peroxidase OS=Fagus sylvatica OX=28930 GN=FSB_LOCUS52640 PE=3 SV=1	20	6	106	1	245	27	6.24	346.8	95.1	93.2	85.2	72.1	109.9	104.3	111	108.7	120.6
A0A7N2MZK8	Methylmalonate-semialdehyde dehydrogenase (CoA acylating) OS=Quercus lobata OX=97700 PE=3 SV=1	17	8	17	8	541	58.2	7.39	58.51	102.7	72.8	81	113.8	105.5	111.7	105.2	103.4	103.9
A0A7N2M8T1	Dihydrolipoyllysine-residue succinyltransferase OS=Quercus lobata OX=97700 PE=3 SV=1	20	11	20	2	481	52.1	9.1	46.17	84.1	110.4	105.6	110	92.8	120.5	91.1	94.1	91.5
A0A7N2R852	Uncharacterized protein OS=Quercus lobata OX=97700 PE=3 SV=1	27	8	14	8	361	40.3	6.2	44.34	90.8	94.7	95	96.1	98.5	89	119.6	109.5	106.7
A0A7N2MZK9	J domain-containing protein OS=Quercus lobata OX=97700 PE=4 SV=1	25	7	13	7	339	38	7.55	45.1	101.2	84.6	92.3	103.9	99.1	100.7	104.3	107.1	106.8
A0A7N2LMF6	AB hydrolase-1 domain-containing protein OS=Quercus lobata OX=97700 PE=4 SV=1	26	7	15	7	389	43.7	6.2	54.1	105.4	144.1	143.5	95.1	88.4	83	81.1	76.8	82.5
A0A2N9I027	Adenylosuccinate synthetase, chloroplastic OS=Fagus sylvatica OX=28930 GN=PURA PE=3 SV=1	16	7	10	1	583	63.8	7.14	38.26	94.4	92.2	92.2	95.5	106.9	90.8	104.7	106.2	117.1
A0A7N2N0X0	PCI domain-containing protein OS=Quercus lobata OX=97700 PE=3 SV=1	19	8	19	2	387	44.4	5.58	53.81	104	99.7	99.8	99.5	101.5	96.2	98.1	99.6	101.7
A0A7N2MB89	Uncharacterized protein OS=Quercus lobata OX=97700 PE=4 SV=1	11	6	17	3	593	69.3	6.47	58.04	46.3	51.4	50.8	90.6	55.9	46	189.5	198.5	171
A0A7N2MZE2	Adenylyl cyclase-associated protein OS=Quercus lobata OX=97700 PE=3 SV=1	19	9	15	9	473	50.8	6.55	42.04	108.5	69.3	76.1	101.7	113.6	102.2	108.1	111.3	109.1
A0A7N2MKA1	Uncharacterized protein OS=Quercus lobata OX=97700 PE=3 SV=1	22	8	16	7	410	45.1	4.79	45.06	90.8	83	92.1	116.3	100.3	124.1	93.4	99	101
A0A7N2M4H5	Aldo_ket_red domain-containing protein OS=Quercus lobata OX=97700 PE=3 SV=1	28	8	16	8	292	32.4	7.49	50.57	121.5	105.7	104.2	90.7	89.7	79.2	101.9	101.8	105.2
A0A2N9FY19	Methionyl-tRNA synthetase OS=Fagus sylvatica OX=28930 GN=FSB_LOCUS19723 PE=3 SV=1	24	10	17	1	478	53.5	6.25	50.38	118.3	51	68	116.9	107.3	101.5	114	117.5	105.4
A0A7N2KMW6	Uncharacterized protein OS=Quercus lobata OX=97700 PE=3 SV=1	15	4	16	4	464	51.3	6.73	69.63	27.3	148.8	180.3	79.1	119.8	88.9	79.7	84.8	91.2
A0A2N9H7U7	Importin N-terminal domain-containing protein OS=Fagus sylvatica OX=28930 GN=FSB_LOCUS35857 PE=4 SV=1	11	10	13	1	872	96.5	4.79	35.84	123	64.5	63.3	123.7	84.1	82.5	114.2	127.3	117.5
A0A7N2MSE4	PsbP domain-containing protein OS=Quercus lobata OX=97700 PE=4 SV=1	20	5	9	5	269	30.2	9.22	39.99	78.3	161.6	155.9	85	97.1	103	69.5	68.4	81.2
A0A7N2MAZ9	HATPase_c domain-containing protein OS=Quercus lobata OX=97700 PE=3 SV=1	25	9	13	4	379	43	8.31	45.01	121.3	56.4	62.6	99.3	74.6	85.9	137.4	142.1	120.4
A0A7N2LRT9	Aldo_ket_red domain-containing protein OS=Quercus lobata OX=97700 PE=4 SV=1	20	5	17	1	331	36.9	5.57	30.37	75.6	75.5	76.1	129.9	113.6	145.9	95.9	95.1	92.4
A0A2N9G883	Coatomer subunit beta OS=Fagus sylvatica OX=28930 GN=FSB_LOCUS23620 PE=4 SV=1	10	8	15	1	978	109.5	5.87	40.98	102.2	78.7	70.3	95.2	71.8	95.3	93.2	144.8	148.5
A0A7N2MNR0	Myb-like domain-containing protein OS=Quercus lobata OX=97700 PE=4 SV=1	12	12	16	12	904	100.2	8.87	36.6	103.3	66.5	67.9	110.9	93.4	99.4	115.6	125.8	117.2
A0A7N2R8R8	Uncharacterized protein OS=Quercus lobata OX=97700 PE=3 SV=1	37	7	18	7	220	25	9.52	48.9	73.4	190.5	174.1	74.9	91.7	84.7	71.6	70.3	68.6
A0A2N9I9I4	Aldedh domain-containing protein OS=Fagus sylvatica OX=28930 GN=FSB_LOCUS48827 PE=3 SV=1	10	9	12	1	942	104.8	7.11	35.56	68.3	159.1	153.2	177	72.7	150.9	31.4	46.9	40.4
A0A7N2LCA7	Uncharacterized protein OS=Quercus lobata OX=97700 PE=3 SV=1	12	8	19	2	601	67.6	6.49	52	55.7	51.2	52.8	107	124.2	125.9	130.2	131.7	121.3
A0A7N2LHK5	Uricase OS=Quercus lobata OX=97700 PE=3 SV=1	37	8	11	8	231	26.4	8.9	37.99	104.3	89.5	93	109.7	103.4	102.4	95.1	102.9	99.6
A0A7N2RBJ7	Pantothenate kinase 2 OS=Quercus lobata OX=97700 PE=3 SV=1	11	9	14	4	912	100.7	5.92	31.27	110	72.4	80.1	108	103.1	96.8	106.5	118.4	104.6
A0A2N9ET99	Dihydrolipoyllysine-residue succinyltransferase OS=Fagus sylvatica OX=28930 GN=FSB_LOCUS5661 PE=3 SV=1	18	10	19	2	468	50.9	9.31	58.2	90.1	110.2	96.9	112.1	94.2	110	92.2	96.6	97.7
A0A2N9I614	TCTP domain-containing protein OS=Fagus sylvatica OX=28930 GN=FSB_LOCUS49328 PE=3 SV=1	40	7	19	1	168	18.9	4.6	58.66	110	128.3	127.2	89	88.4	89.8	84.5	87	95.8
A0A7N2QYH7	Uncharacterized protein OS=Quercus lobata OX=97700 PE=4 SV=1	19	6	24	2	223	26	6.7	70.78	80.5	85.4	88.4	112.2	167.3	139.3	98.3	63.6	65.1
A0A7N2LUX5	Protein-synthesizing GTPase OS=Quercus lobata OX=97700 PE=4 SV=1	24	9	14	9	464	50.9	8.51	42.78	118	48.6	56	114.3	108.3	104.2	115.2	118.7	116.7
A0A7N2KQ58	Uncharacterized protein OS=Quercus lobata OX=97700 PE=4 SV=1	20	8	11	8	475	46.3	8.87	30.24	119.6	51.6	57.3	110.6	98.7	99.5	125.6	124.1	113.1
A0A7N2N7A1	Aldo_ket_red domain-containing protein OS=Quercus lobata OX=97700 PE=4 SV=1	31	9	17	1	256	28.3	6.43	48.68	122.7	72.4	119.8	126.7	117.2	129.4	70.4	69.9	71.4
A0A7N2M433	Glutaredoxin domain-containing protein OS=Quercus lobata OX=97700 PE=3 SV=1	24	7	21	7	301	33.2	7.52	62.18	94.2	114.8	109.1	96.4	93.1	98.7	99.1	95.8	98.8
A0A7N2QXW4	CBM20 domain-containing protein OS=Quercus lobata OX=97700 PE=4 SV=1	17	11	16	11	756	83.9	6.83	44.11	101.4	82.6	84.3	100.4	95.2	91.1	114.9	116.7	113.5
A0A7N2LJ28	SHSP domain-containing protein OS=Quercus lobata OX=97700 PE=3 SV=1	36	7	17	7	163	19	6.8	45.73	63	54.1	50.7	104.6	56.1	102	174.8	148.8	145.7
A0A2N9HYG6	Uncharacterized protein OS=Fagus sylvatica OX=28930 GN=FSB_LOCUS44666 PE=4 SV=1	20	7	15	1	349	36.4	8.88	42.01	101.7	119.9	116.5	94	95.3	101.6	90.8	85.8	94.3
A0A7N2N494	Uncharacterized protein OS=Quercus lobata OX=97700 PE=4 SV=1	33	4	21	4	162	18.3	8.97	85.18	112.3	87.8	98.2	93.2	109.7	99.6	97.3	103.6	98.3
A0A7N2L192	Uncharacterized protein OS=Quercus lobata OX=97700 PE=3 SV=1	17	7	14	7	527	57.2	5.57	47.33	99.7	93.8	98.7	93.1	89	87.7	113.4	109.8	114.9
A0A7N2L060	Pyr_redox_2 domain-containing protein OS=Quercus lobata OX=97700 PE=4 SV=1	20	8	13	8	478	52	7.71	41.23	93.8	84.4	87.5	106.6	104.8	103.3	102.9	109.8	107
A0A2N9J993	TPM_phosphatase domain-containing protein OS=Fagus sylvatica OX=28930 GN=FSB_LOCUS29479 PE=4 SV=1	18	6	23	1	295	32.1	8.18	75.21	77.3	99.8	113.6	89.4	92	81.9	124.1	115.3	106.6
A0A7N2LPQ0	AB hydrolase-1 domain-containing protein OS=Quercus lobata OX=97700 PE=4 SV=1	17	5	22	4	312	35	5.77	58.18	98.9	108.6	110	104.5	107.6	104.4	85.4	85.5	95.2
A0A2N9GR98	Thioredoxin domain-containing protein OS=Fagus sylvatica OX=28930 GN=FSB_LOCUS29656 PE=4 SV=1	47	5	14	4	116	12.8	5.95	48.12	94.4	121.1	115.9	104.2	75.9	100.5	97.9	86.3	103.8
A0A7N2KW45	TPR_REGION domain-containing protein OS=Quercus lobata OX=97700 PE=4 SV=1	29	8	15	8	279	32.1	9.06	48.12	87.2	136.7	125.5	91.9	89.6	96	87.8	90.9	94.4
A0A7N2RBL1	Uncharacterized protein OS=Quercus lobata OX=97700 PE=3 SV=1	17	9	16	9	486	53.7	6.67	47.31	106.3	68.5	79.8	100	94.9	94.3	120	119.9	116.3
A0A7N2LXB2	Fe2OG dioxygenase domain-containing protein OS=Quercus lobata OX=97700 PE=3 SV=1	29	8	17	8	363	40.8	5.94	44.45	102	81.3	68.3	90	61.5	61.7	149.1	147.6	138.4
A0A2N9EEN9	Ribose-5-phosphate isomerase OS=Fagus sylvatica OX=28930 GN=FSB_LOCUS941 PE=3 SV=1	20	6	22	6	283	30.5	7.97	71.07	72.6	218.3	181.4	74.9	78.8	82	60.4	59.6	72
A0A7N2LPY7	DUF1995 domain-containing protein OS=Quercus lobata OX=97700 PE=4 SV=1	29	7	10	7	287	32.7	5.16	29.85	87	131.4	136	88.8	101.5	95.7	85.5	87	87.1
A0A7N2KZ36	Acetate--CoA ligase OS=Quercus lobata OX=97700 PE=3 SV=1	11	8	11	2	766	84.9	6.49	33.5	114	58.8	63.7	113.3	124.8	108.2	107.3	109.6	100.2
A0A7N2R149	40S ribosomal protein S3a OS=Quercus lobata OX=97700 PE=3 SV=1	29	9	20	1	263	30	9.8	63.3	105.7	73.2	77	107.7	93.1	107.5	117.8	117.9	100.1
A0A7N2N4M3	Purple acid phosphatase OS=Quercus lobata OX=97700 PE=3 SV=1	17	9	17	7	616	69.4	6.44	47.18	100.9	91.8	100.2	136.5	84.3	149.4	74.7	80.8	81.4
A0A7N2N4X1	40S ribosomal protein S6 OS=Quercus lobata OX=97700 PE=3 SV=1	26	7	14	1	249	28.3	10.76	52.86	90.1	33.7	58.7	134.4	101.8	111.7	128.6	126.7	114.2
A0A7N2LL11	Uncharacterized protein OS=Quercus lobata OX=97700 PE=3 SV=1	23	10	17	1	468	51.8	8.85	37.15	89.7	112.3	112.7	94	103.8	95.2	100	98.9	93.4
A0A7N2M4T9	Carboxypeptidase OS=Quercus lobata OX=97700 PE=3 SV=1	16	6	16	4	482	53.8	5.25	48.35	130	91.6	103.1	95.7	103.7	91	92	93.6	99.2
A0A7N2LQB2	Glycerol kinase OS=Quercus lobata OX=97700 PE=3 SV=1	16	8	13	4	528	57	6.54	38.7	106.8	59.7	70.9	100.1	121.9	101.7	113.3	117.7	107.9
A0A7N2M824	Uncharacterized protein OS=Quercus lobata OX=97700 PE=3 SV=1	61	5	15	5	74	8.3	8.5	47.15	80.7	170.3	133.1	87.8	89.6	90.7	76.6	84.4	86.8
A0A2N9H0L8	ATP-dependent 6-phosphofructokinase OS=Fagus sylvatica OX=28930 GN=PFK PE=3 SV=1	18	7	18	1	475	52.2	7.17	56.42	109.5	73.9	83.4	109.5	92.2	102.7	108.1	111.2	109.8
A0A7N2N3N0	Glycerol-3-phosphate 1-O-acyltransferase OS=Quercus lobata OX=97700 PE=3 SV=1	15	6	19	6	571	64.3	7.17	58.8	94.5	130.4	132.2	100.5	96.4	107.7	73.2	77.9	87.1
A0A7N2RAU0	Uncharacterized protein OS=Quercus lobata OX=97700 PE=4 SV=1	32	7	19	7	275	29	9.61	53.18	102.7	94.4	90.5	104.3	104.6	118.8	93.5	93.4	97.9
A0A2N9FJ25	Chlorophyll a-b binding protein, chloroplastic OS=Fagus sylvatica OX=28930 GN=FSB_LOCUS14803 PE=3 SV=1	10	6	34	4	284	31.2	7.43	101.42	79.5	171.2	159.6	80.3	99.8	92.5	74.7	68	74.5
A0A7N2R1A7	H15 domain-containing protein OS=Quercus lobata OX=97700 PE=4 SV=1	32	6	15	6	191	20	11.11	35.74	135.3	56	62.3	99.9	122.1	105	105.8	106.8	106.8
A0A7N2R926	Probable bifunctional methylthioribulose-1-phosphate dehydratase/enolase-phosphatase E1 OS=Quercus lobata OX=97700 PE=3 SV=1	17	9	20	9	525	57.4	6.23	57.79	96.5	128.7	120.6	103.5	82	103.2	82.8	91.1	91.6
A0A7N2R301	Uncharacterized protein OS=Quercus lobata OX=97700 PE=4 SV=1	5	9	11	9	2400	265.1	5.95	32.18	127.1	50.1	50.6	111.5	92.4	81.6	130.2	135.3	121.2
A0A2N9EHB8	Uncharacterized protein OS=Fagus sylvatica OX=28930 GN=FSB_LOCUS2027 PE=3 SV=1	21	10	16	1	516	57	7.18	42.22	107.3	78.6	83.3	101.2	104.7	102.7	108.8	109.9	103.5
A0A7N2KT59	DLH domain-containing protein OS=Quercus lobata OX=97700 PE=4 SV=1	27	6	15	6	324	35.4	5.78	44.5	119.1	100.8	114.9	83	136.4	95.1	76.7	82.3	91.7
A0A7N2KTG1	Protein kinase domain-containing protein OS=Quercus lobata OX=97700 PE=4 SV=1	10	6	14	6	718	80.3	8.5	49.09	93.2	93.5	95.8	93.5	101.9	99.4	106.1	111.6	105
A0A7N2LAE2	Proteasome subunit alpha type OS=Quercus lobata OX=97700 PE=3 SV=1	22	5	14	3	250	27.4	6.24	35.39	102.8	91.9	97.2	102.2	101.1	107.1	104	98.9	94.8
A0A7N2M4K0	Uncharacterized protein OS=Quercus lobata OX=97700 PE=4 SV=1	17	8	12	1	618	66.9	8.28	25.39	94.7	108.6	76	109.2	118.9	78.5	104.6	107.2	102.2
A0A7N2MW19	AICAR transformylase OS=Quercus lobata OX=97700 PE=3 SV=1	15	11	19	11	617	66.7	6.73	45.74	106.1	71.1	80.7	97.1	102.7	91.4	116.9	117.5	116.5
A0A161FZ74	Cytosol aminopeptidase (Fragment) OS=Quercus rubra OX=3512 GN=CAP PE=4 SV=1	34	4	16	1	161	16.4	6.81	65.46	91.8	80.6	91.8	101.4	102.9	103.8	113.4	109.4	104.9
A0A7N2MEJ3	Uncharacterized protein OS=Quercus lobata OX=97700 PE=4 SV=1	23	5	13	4	408	44.1	4.49	51.26	98.1	117.8	122.2	101.7	85.5	99.6	93.3	92.2	89.6
A0A7N2LHR5	HIT domain-containing protein OS=Quercus lobata OX=97700 PE=4 SV=1	45	6	14	6	129	14.1	6.07	45.74	97.3	123.4	121.2	92.9	99.5	95.3	87.5	85.1	97.9
A0A7N2MN51	Uncharacterized protein OS=Quercus lobata OX=97700 PE=3 SV=1	20	9	12	5	555	59.3	9.73	27.3	108.4	82.6	82	111.9	103.9	96.3	105.8	105.1	104.1
A0A7N2L1E4	Uncharacterized protein OS=Quercus lobata OX=97700 PE=4 SV=1	27	5	20	5	231	25	8.4	68.45	82.4	170.2	149.5	85.4	101.8	99.8	68.3	63.8	78.7
A0A7N2R8F1	Uncharacterized protein OS=Quercus lobata OX=97700 PE=3 SV=1	20	7	12	2	404	44.4	5.02	41.16	103.5	92.3	95.3	101.3	99.1	99.6	100.2	105.7	103
A0A7N2RF36	Uncharacterized protein OS=Quercus lobata OX=97700 PE=3 SV=1	16	11	14	11	725	83.6	8.81	36.29	104.9	55.9	63.3	108.1	94	99.4	130.6	126	117.8
A0A7N2KNV3	Uncharacterized protein OS=Quercus lobata OX=97700 PE=3 SV=1	22	6	18	4	303	33.3	8.88	52.18	104.3	97.5	115	93.5	103.4	103.6	95.9	93.4	93.4
A0A7N2MNJ0	Uncharacterized protein OS=Quercus lobata OX=97700 PE=4 SV=1	24	9	12	9	418	46.1	5.72	37.36	97.6	57	67.9	145.8	118.4	159.2	83.2	85.6	85.2
A0A7N2LV07	Uncharacterized protein OS=Quercus lobata OX=97700 PE=3 SV=1	20	7	31	3	226	24.3	9.57	86.25	79.2	188.6	154.1	80.9	100.8	112.3	54.5	56.6	73
A0A7N2M0M5	Nuclear pore protein OS=Quercus lobata OX=97700 PE=3 SV=1	14	11	17	11	863	95.8	7.27	38.87	108.2	81.7	86.2	96.6	99.5	91.6	117.2	111.6	107.5
A0A7N2R7R2	Uncharacterized protein OS=Quercus lobata OX=97700 PE=4 SV=1	22	7	27	3	223	25.6	8.19	81.24	61.2	48.2	51.9	58	145.5	75.3	168	167.7	124.2
A0A7N2LJE9	Uncharacterized protein OS=Quercus lobata OX=97700 PE=4 SV=1	23	7	25	3	219	25.6	6.92	73.42	110.4	84.3	88.3	96.6	110.3	91	99.7	116.3	103.2
A0A7N2MAL8	Uncharacterized protein OS=Quercus lobata OX=97700 PE=4 SV=1	15	6	15	6	337	37.8	6.8	50.84	106	99.8	109.9	95.7	128	100.9	84.9	84.5	90.3
A0A7N2MV40	Aspartokinase OS=Quercus lobata OX=97700 PE=3 SV=1	14	11	13	11	914	99.6	7.85	29.91	122.9	74.6	72.5	108.1	99.3	90.9	111.6	113.5	106.7
A0A7N2KTE6	J domain-containing protein OS=Quercus lobata OX=97700 PE=4 SV=1	33	6	13	6	215	24.2	4.78	42.92	74.2	189.8	155.5	73.2	83.2	81.7	79.1	76.4	86.9
A0A7N2N0V7	NmrA domain-containing protein OS=Quercus lobata OX=97700 PE=4 SV=1	18	9	18	9	396	44.1	8.48	48.84	94.6	88.4	95.4	102.6	100.7	104.8	101	99.3	113.2
A0A7N2M1C4	VWFA domain-containing protein OS=Quercus lobata OX=97700 PE=3 SV=1	20	7	15	7	405	42.9	4.64	40.68	98.1	105.1	104.8	91.7	105.7	104.7	100.6	93.2	96.1
A0A7N2KUU6	Uncharacterized protein OS=Quercus lobata OX=97700 PE=3 SV=1	18	6	16	2	370	41.8	6.62	58.65	118.9	103.5	111.3	106	113.9	100.5	77.9	83.7	84.3
A0A7N2MNV0	PKS_ER domain-containing protein OS=Quercus lobata OX=97700 PE=4 SV=1	13	7	19	4	462	49.7	10.15	54.86	123.9	80.2	91.8	96.1	104.2	98.2	93.1	103.5	109
A0A7N2LG83	MI domain-containing protein OS=Quercus lobata OX=97700 PE=4 SV=1	6	9	12	7	1935	209.4	6.86	30.26	117.2	70.7	70.3	111.9	93.7	91.8	112.9	125.1	106.4
A0A7N2LTU5	Aldo_ket_red domain-containing protein OS=Quercus lobata OX=97700 PE=4 SV=1	22	8	14	5	344	38.1	5.96	36.53	93.5	85.9	99.4	71.5	108.5	77.4	125.6	118.6	119.6
A0A7N2N2E1	FAD_binding_3 domain-containing protein OS=Quercus lobata OX=97700 PE=3 SV=1	23	8	14	8	447	49.5	9.03	37.31	91.1	91.4	87.6	88.6	111	87.6	113.5	114.4	114.7
A0A7N2M634	Uncharacterized protein OS=Quercus lobata OX=97700 PE=3 SV=1	28	7	17	7	330	36.7	8.59	54.59	111	103.2	107	101.1	95.9	107.3	90.5	90	94
A0A2U8U2A4	Translationally-controlled tumor protein OS=Quercus robur OX=38942 PE=2 SV=1	40	7	17	2	168	18.9	4.73	47.79	96.2	106.8	96	104.3	109.9	109.7	84.1	95.9	97.1
A0A7N2N0H1	AIG1-type G domain-containing protein OS=Quercus lobata OX=97700 PE=3 SV=1	10	10	13	10	1198	130.9	4.93	35.36	110.9	74.5	75.2	103.1	95.7	93	121.1	118.9	107.6
A0A7N2M5M6	Uncharacterized protein OS=Quercus lobata OX=97700 PE=4 SV=1	22	8	14	5	432	47.7	6.4	44.27	104.9	57.4	62.9	106.4	110.3	103	120	121.4	113.6
A0A7N2LBM1	Uncharacterized protein OS=Quercus lobata OX=97700 PE=4 SV=1	31	5	16	5	143	15.8	4.67	54.4	80.7	106.8	99.9	117.4	115.2	126.2	81.1	80.1	92.5
A0A7N2LU54	Uncharacterized protein OS=Quercus lobata OX=97700 PE=4 SV=1	25	7	13	7	418	46.5	7.01	49.98	99.1	97.7	95.6	97.2	94.4	104.2	103.7	104.7	103.4
A0A7N2MVW1	Uncharacterized protein OS=Quercus lobata OX=97700 PE=4 SV=1	22	6	18	6	254	28.3	4.94	49.56	107.1	162.4	144.6	84.4	85.7	78.4	78.5	76	82.8
A0A2N9FTX2	Uncharacterized protein OS=Fagus sylvatica OX=28930 GN=FSB_LOCUS22008 PE=3 SV=1	25	7	13	2	397	43	7.62	35.01	114.8	92.8	90.9	102.3	86.2	81.9	105.7	114	111.3
A0A2N9F812	Uncharacterized protein OS=Fagus sylvatica OX=28930 GN=FSB_LOCUS11160 PE=4 SV=1	17	7	11	1	539	60.8	6.99	33.5	104.9	82.2	82	112.5	97.6	116	98.5	101.1	105
A0A7N2MSE6	MlaD domain-containing protein OS=Quercus lobata OX=97700 PE=4 SV=1	28	9	11	9	381	41.7	8.5	30.83	97.9	119.4	107.1	97.3	88.2	91.2	99.6	98.9	100.2
A0A7N2LFU3	zf-RVT domain-containing protein OS=Quercus lobata OX=97700 PE=4 SV=1	7	10	14	10	1651	174.6	9.33	38.36	115.6	62.2	71.5	112.9	96.9	98.9	119.7	116.6	105.7
A0A7N2N0N9	WD_REPEATS_REGION domain-containing protein OS=Quercus lobata OX=97700 PE=4 SV=1	18	7	13	4	392	42.7	7.74	38.45	104.3	72.2	77.7	109.9	98.5	111.2	109.7	108.3	108.2
A0A7N2MUJ2	LeuA_dimer domain-containing protein OS=Quercus lobata OX=97700 PE=4 SV=1	9	5	16	5	604	67.5	6.58	53.67	125	67.2	66.3	105.6	99.5	98.5	115.2	115.5	107.2
A0A2N9IQG8	Peptidase_S9 domain-containing protein OS=Fagus sylvatica OX=28930 GN=FSB_LOCUS54487 PE=4 SV=1	9	8	13	2	923	102.4	5.82	43.35	143	61.9	71.8	119.3	115.7	102.6	94.8	94.6	96.2
A0A7N2KWD6	Uncharacterized protein OS=Quercus lobata OX=97700 PE=3 SV=1	46	6	17	1	152	17.6	10.56	53.54	109.3	59.9	65.7	118.9	114.5	122	103.9	106.6	99.2
A0A7N2R3A1	Uncharacterized protein OS=Quercus lobata OX=97700 PE=3 SV=1	24	8	18	8	353	39.2	9.14	55.8	103.4	110.7	120	104.6	96.2	102.9	88.8	86.5	87
A0A7N2KLG8	TOG domain-containing protein OS=Quercus lobata OX=97700 PE=4 SV=1	8	8	13	3	1116	123.3	4.84	35.85	118.3	50.5	50.9	112.5	95.3	93	130.2	135.8	113.5
A0A7N2L175	Uncharacterized protein OS=Quercus lobata OX=97700 PE=3 SV=1	23	10	17	4	376	42.5	6.55	47.21	104.4	71.5	80.1	104.7	104.4	98.9	112.3	111.9	111.7
A0A2N9H534	Ubiquitinyl hydrolase 1 OS=Fagus sylvatica OX=28930 GN=FSB_LOCUS37458 PE=4 SV=1	14	8	14	1	591	68.3	5.91	40.53	116.6	48.8	52.3	128.4	96.7	103.3	115.8	113.4	124.8
A0A7N2L0R1	40S ribosomal protein S12 OS=Quercus lobata OX=97700 PE=3 SV=1	57	8	16	3	143	15.2	5.78	38.8	86.1	108.6	105.2	104.1	106.6	114	83.6	89.3	102.6
A0A7N2RCN7	Methylenetetrahydrofolate reductase OS=Quercus lobata OX=97700 PE=3 SV=1	22	11	12	11	593	66.7	6.2	24.24	122.4	56.6	60.7	110.5	106.3	84.7	119.4	126.8	112.6
A0A7N2L2Z0	Uncharacterized protein OS=Quercus lobata OX=97700 PE=3 SV=1	25	6	20	6	276	29.5	9.04	60.51	103.7	125.8	126.4	98.3	93	109.1	78.7	79.4	85.7
A0A7N2RDA2	Peroxidase OS=Quercus lobata OX=97700 PE=3 SV=1	16	4	15	3	326	35.4	7.44	54.88	100.5	111.8	107.6	97.5	114.2	116	81.1	82.9	88.5
A0A2N9EXP2	Uncharacterized protein OS=Fagus sylvatica OX=28930 GN=FSB_LOCUS7495 PE=3 SV=1	13	5	14	1	466	51.1	7.72	47.22	106.8	58.5	67.5	114.7	101.4	110.9	122.8	108.5	109
A0A2N9F400	Uncharacterized protein OS=Fagus sylvatica OX=28930 GN=FSB_LOCUS9396 PE=4 SV=1	21	6	13	0	305	33.3	6.3	36.94
A0A7N2R0N9	Uncharacterized protein OS=Quercus lobata OX=97700 PE=3 SV=1	19	7	13	1	433	46.4	5.38	50.04	100.4	82.7	91	154.4	85.7	163	71.1	73.1	78.6
A0A7N2MCU4	NADPH-protochlorophyllide oxidoreductase OS=Quercus lobata OX=97700 PE=3 SV=1	21	8	17	6	400	43.4	9.16	51.1	86.7	79.2	85.8	99.2	125	124.9	103.1	97.5	98.6
A0A2N9FUP9	PKS_ER domain-containing protein OS=Fagus sylvatica OX=28930 GN=FSB_LOCUS18850 PE=3 SV=1	22	7	18	2	364	39.1	6.4	48.38	94.3	68.6	71.5	124.2	114.2	124.3	103.7	100.2	98.9
A0A7N2KRH3	Serine hydroxymethyltransferase OS=Quercus lobata OX=97700 PE=3 SV=1	16	8	14	4	529	57.3	7.78	31.53	99.9	104	105.4	92.8	101.9	99.5	99.8	99.1	97.6
A0A7N2L1G0	Uncharacterized protein OS=Quercus lobata OX=97700 PE=4 SV=1	8	10	12	5	1131	124.7	7.05	34.97	122.3	47.3	49.2	120.7	98.9	94.9	122.7	128.7	115.2
A0A7N2N153	N-acyl-L-amino-acid amidohydrolase OS=Quercus lobata OX=97700 PE=3 SV=1	30	7	9	6	450	50.4	5.44	37.35	101.8	114.2	119.3	106.4	99.6	117.9	77	82.2	81.5
A0A7N2KZU1	Uncharacterized protein OS=Quercus lobata OX=97700 PE=4 SV=1	52	8	20	2	175	19.7	4.96	52.06	124.8	78.5	83.8	91.9	118.3	111.6	96.3	96.9	97.9
A0A7N2MF67	Diaminohydroxyphosphoribosylaminopyrimidine deaminase OS=Quercus lobata OX=97700 PE=4 SV=1	19	7	12	7	434	47.5	6.79	38.46	100.5	115.5	119.2	97.4	95.2	95.5	89.9	93.3	93.6
A0A2N9IVS0	Probable 6-phosphogluconolactonase OS=Fagus sylvatica OX=28930 GN=FSB_LOCUS56192 PE=3 SV=1	28	8	11	2	323	34.9	7.85	35.14	96.3	134.5	132.3	91.9	97.7	92.7	80.5	82	92.2
A0A7N2M8E0	Uncharacterized protein OS=Quercus lobata OX=97700 PE=4 SV=1	14	5	13	4	452	50	5.24	45.63	91.2	140.3	134.2	84.8	96	85.7	93.5	87.5	87
A0A7N2MCI0	NEDD8-activating enzyme E1 regulatory subunit OS=Quercus lobata OX=97700 PE=3 SV=1	17	7	13	7	523	57.8	5.27	38.35	106.5	68.4	76	111.8	98.8	110.4	110.9	110.4	106.8
A0A7N2N181	S5 DRBM domain-containing protein OS=Quercus lobata OX=97700 PE=3 SV=1	32	9	16	3	272	29.9	10.33	50.62	109.3	45.1	47.7	120.1	106.7	106.5	123.6	125.5	115.5
A0A7N2LVD1	Pyruvate kinase OS=Quercus lobata OX=97700 PE=3 SV=1	13	6	11	6	583	64.4	5.57	36.34	108	74.5	82.5	102	93.6	94.9	120.9	117.3	106.4
A0A2N9F938	OTU domain-containing protein OS=Fagus sylvatica OX=28930 GN=FSB_LOCUS11166 PE=3 SV=1	10	8	20	1	698	76.3	6.33	53.33	94.6	78.5	94.6	104.6	88.7	109.7	115.4	103.7	110.3
A0A7N2L6G3	Peptidyl-prolyl cis-trans isomerase OS=Quercus lobata OX=97700 PE=3 SV=1	45	8	16	5	174	18.9	8.15	35.1	93.7	112.8	111.5	102	103.4	111.9	83.9	87.8	92.9
A0A7N2M5E5	Uncharacterized protein OS=Quercus lobata OX=97700 PE=3 SV=1	15	9	14	6	528	59.1	5.14	40.37	118.8	63.2	70.4	103.1	119.1	111.3	102.4	106.8	104.9
A0A7N2KNU5	Eukaryotic translation initiation factor 3 subunit G OS=Quercus lobata OX=97700 PE=3 SV=1	26	8	16	8	297	32.7	8.92	36.07	107.8	89.3	88.4	102.3	99.2	103.9	102.4	104.8	101.9
A0A7N2KTF1	Ubiquitin-like domain-containing protein OS=Quercus lobata OX=97700 PE=4 SV=1	10	7	12	7	961	100.1	5.3	38.33	101.1	105.8	108.6	98.4	93.8	94	99	101.3	97.9
A0A7N2MG40	Phenylalanine ammonia-lyase OS=Quercus lobata OX=97700 PE=3 SV=1	11	6	14	5	709	77.2	6.58	40.19	107	45.8	47.5	127.6	122.4	60.4	132.4	140.2	116.6
A0A2N9IES5	Acetolactate synthase OS=Fagus sylvatica OX=28930 GN=FSB_LOCUS50452 PE=3 SV=1	14	8	12	3	665	72.4	6.62	37.64	134.3	97.8	103.3	86.4	100.1	85.2	98	99	95.8
A0A7N2R216	SET domain-containing protein OS=Quercus lobata OX=97700 PE=3 SV=1	14	7	14	7	497	55.9	5.07	46.37	95.2	110.4	111.5	97.6	102	102.3	96	92.4	92.6
A0A7N2KLI8	Selenoprotein O OS=Quercus lobata OX=97700 PE=3 SV=1	16	9	12	9	678	75.6	5.97	33.53	107.8	67.4	70.7	103	91.3	92.7	122.1	126.8	118.1
A0A7N2M8G2	Arginine biosynthesis bifunctional protein ArgJ, chloroplastic OS=Quercus lobata OX=97700 PE=3 SV=1	22	7	12	2	481	50.3	6.79	38.42	85.4	128.8	131	89.2	105.3	100.3	82.6	86.2	91.1
A0A7N2R626	Glutaredoxin-dependent peroxiredoxin OS=Quercus lobata OX=97700 PE=3 SV=1	20	4	20	4	200	21.9	8.9	64.44	75.2	156.2	153.8	89.5	90.6	103.4	76.4	72.8	82
A0A7N2MQL7	UDP-arabinopyranose mutase OS=Quercus lobata OX=97700 PE=3 SV=1	25	8	16	2	357	40.6	6.19	47.69	110.9	70.7	70.9	121.9	105.4	124.6	98.9	97.3	99.5
A0A7N2MCX8	Uncharacterized protein OS=Quercus lobata OX=97700 PE=3 SV=1	22	5	13	4	276	29.7	10.54	51.05	110.7	59.4	69.4	94.4	107.5	100	126.4	120.6	111.6
A0A7N2MHF1	CS domain-containing protein OS=Quercus lobata OX=97700 PE=4 SV=1	24	7	14	5	283	31.4	5.74	41.66	105.1	84.2	95.7	99.6	97.3	98.7	111.4	106.2	101.6
A0A7N2R7E7	ALO domain-containing protein OS=Quercus lobata OX=97700 PE=4 SV=1	19	6	15	3	408	46.8	6.8	49.98	116.9	65.2	72.2	103.3	106.9	97.1	113.5	115.3	109.7
A0A7N2LHY7	Uncharacterized protein OS=Quercus lobata OX=97700 PE=3 SV=1	18	9	13	9	594	67	8.1	38.94	97.4	64.7	71.9	110.8	119.7	118.8	110	105.8	100.9
A0A2N9ETJ4	Proteasome subunit beta OS=Fagus sylvatica OX=28930 GN=FSB_LOCUS9999 PE=3 SV=1	33	7	17	7	204	22.5	6.54	39.27	103	107.8	104.9	98	112.7	103.9	86.8	87.4	95.5
A0A2N9II82	Uncharacterized protein OS=Fagus sylvatica OX=28930 GN=FSB_LOCUS51897 PE=3 SV=1	17	8	9	1	477	51.5	8.81	26.78
A0A7N2LFY3	Glycosyltransferase OS=Quercus lobata OX=97700 PE=3 SV=1	15	8	13	7	486	53.5	6.86	36.12	104.3	58.9	66.7	95.3	89.5	77.1	138	139.3	130.9
A0A7N2KUQ4	TPR_REGION domain-containing protein OS=Quercus lobata OX=97700 PE=4 SV=1	14	8	10	8	603	66.1	5.68	28.23	113.1	59.9	72.9	114.1	112	96.3	112.6	111	108
A0A7N2M0X2	Uncharacterized protein OS=Quercus lobata OX=97700 PE=4 SV=1	26	4	11	4	231	25.1	8.12	41.07	76.6	179.8	150.7	90.8	83.8	94.6	69.5	71.3	83
A0A7N2QYA8	Uncharacterized protein OS=Quercus lobata OX=97700 PE=4 SV=1	13	8	14	8	527	58.9	9.06	47.73	141.1	94.9	98.8	92.5	117.8	86.2	91	88.7	89.1
A0A7N2KWQ4	Allene-oxide cyclase OS=Quercus lobata OX=97700 PE=3 SV=1	35	6	13	6	255	28.3	8.63	43.95	113.1	91	95.4	97.3	118.8	101.8	90.3	87	105.2
A0A7N2MS89	Glycerophosphodiester phosphodiesterase OS=Quercus lobata OX=97700 PE=4 SV=1	11	6	21	1	567	65.1	4.93	68.56	119.3	98.2	113.3	106.4	117.5	113.5	74.8	79.1	77.8
A0A2N9FCL4	Annexin OS=Fagus sylvatica OX=28930 GN=FSB_LOCUS12461 PE=3 SV=1	29	7	12	1	284	31.5	8.98	27.14	110.3	59.8	90.8	105.4	122.8	122.1	98.4	104.9	85.5
A0A7N2LWA8	Pre-mRNA-processing factor 19 OS=Quercus lobata OX=97700 PE=3 SV=1	14	8	15	8	522	56.9	6.71	30.31	129.9	42.2	48	110.7	100.9	91.4	131.2	130.8	114.9
A0A7N2M782	GST N-terminal domain-containing protein OS=Quercus lobata OX=97700 PE=4 SV=1	19	5	18	5	361	40	9.04	47.16	97	86.3	87.9	115.2	113.6	122.8	102.5	86.8	87.9
A0A7N2M4C4	Uncharacterized protein OS=Quercus lobata OX=97700 PE=3 SV=1	14	4	15	2	391	41.5	8.05	49.37	146.2	128.7	119.3	114.6	91.8	71.1	73.6	69.2	85.5
A0A7N2LWA2	Glutamyl-tRNA(Gln) amidotransferase subunit B, chloroplastic/mitochondrial OS=Quercus lobata OX=97700 GN=GATB PE=3 SV=1	16	9	15	6	569	63.3	8.47	51.5	106.4	97.1	101	93.4	96.6	87	107.5	109	101.9
A0A2N9EVA3	Phenylalanine--tRNA ligase OS=Fagus sylvatica OX=28930 GN=FSB_LOCUS10608 PE=4 SV=1	23	7	13	1	393	44.6	5.99	40.57	85.6	110.1	109.5	94.5	97.7	76.5	123.9	100.1	102.1
A0A7N2R3M8	Uncharacterized protein OS=Quercus lobata OX=97700 PE=4 SV=1	40	4	13	2	81	9.5	5.07	34.59	102.5	78.6	92.2	106.7	93.8	104.1	110	105.4	106.6
A0A7N2KXZ1	UDP-arabinopyranose mutase OS=Quercus lobata OX=97700 PE=3 SV=1	25	9	16	2	362	41.1	6.13	46.64	106.9	76.1	78.7	128.2	99.5	117.1	97.7	95.7	100.1
A0A7N2N506	CULLIN_2 domain-containing protein OS=Quercus lobata OX=97700 PE=3 SV=1	11	10	17	6	747	87.3	7.23	44.53	117.2	54.2	58.1	106.2	104.3	88.7	125	131	115.2
A0A2N9HCF5	Uncharacterized protein OS=Fagus sylvatica OX=28930 GN=FSB_LOCUS37242 PE=4 SV=1	13	6	13	0	497	55.3	5.85	31.46
A0A7N2LVX0	Uncharacterized protein OS=Quercus lobata OX=97700 PE=4 SV=1	8	10	15	2	1087	120.5	6.98	37.92	145.1	47.5	45.7	110.8	100.3	81.9	124	131.2	113.5
A0A7N2MI50	RRM domain-containing protein OS=Quercus lobata OX=97700 PE=4 SV=1	22	6	15	6	283	30.2	5.57	50.73	116.8	101.2	107.1	93.5	96.1	85	105.3	97.8	97.3
A0A7N2RD66	Ubiquinol oxidase OS=Quercus lobata OX=97700 PE=3 SV=1	20	7	12	5	342	39.1	8.7	36.34	114.5	86.6	87.4	93.3	108	89.8	108.2	109	103.2
A0A7N2REN8	BURP domain-containing protein OS=Quercus lobata OX=97700 PE=4 SV=1	19	6	12	4	358	38.1	8.75	39.5	83.1	43.2	41.7	101.2	135.7	123.3	118.9	141	111.8
A0A2N9H618	Uncharacterized protein OS=Fagus sylvatica OX=28930 GN=FSB_LOCUS34942 PE=3 SV=1	24	6	17	2	367	40.3	7.71	57.49	75.5	157.5	148.6	91.4	80.5	94.7	80.3	84.1	87.4
A0A7N2R8P1	Prohibitin OS=Quercus lobata OX=97700 PE=3 SV=1	29	7	17	2	290	31.7	9.69	43.06	85.8	129.3	121.5	110.4	92.7	122.1	79.8	76.7	81.7
A0A7N2QXS2	50S ribosomal protein L23, chloroplastic OS=Quercus lobata OX=97700 PE=3 SV=1	34	7	19	7	154	17.4	10.33	47.25	111.5	44.3	49.8	114.4	115.8	111.7	119.9	121.2	111.3
A0A2N9EZ46	Uncharacterized protein OS=Fagus sylvatica OX=28930 GN=FSB_LOCUS7902 PE=4 SV=1	15	6	8	1	438	44.5	7.52	31.65	96.3	114.5	128.6	107.9	97.6	108.1	85.7	76.6	84.7
A0A7N2N337	Protein kinase domain-containing protein OS=Quercus lobata OX=97700 PE=4 SV=1	11	9	12	9	666	75.2	6.24	35.09	88.9	90.3	92.5	101.9	106.3	104.2	105.8	106.9	103.1
A0A7N2LMJ1	Fe2OG dioxygenase domain-containing protein OS=Quercus lobata OX=97700 PE=3 SV=1	20	6	12	6	352	39.9	5.15	35.27	107.1	74.7	78.9	121.1	85.1	96.1	115.1	112.9	108.9
A0A2N9FSG8	Uncharacterized protein OS=Fagus sylvatica OX=28930 GN=FSB_LOCUS21538 PE=4 SV=1	30	9	21	2	240	27.5	9.04	56.24	101.2	124.5	122.4	101.4	92.7	94.3	82.8	91.4	89.3
A0A7N2LX44	ATP-dependent (S)-NAD(P)H-hydrate dehydratase OS=Quercus lobata OX=97700 PE=3 SV=1	17	7	13	4	392	43	8.1	37.13	98.9	80.8	87.3	106.5	113.6	111.1	98.8	99.9	103
A0A7N2L018	Isocitrate dehydrogenase [NADP] OS=Quercus lobata OX=97700 PE=3 SV=1	17	9	15	4	481	54	8.32	38.8	88	90.3	100.4	104.4	96.6	106.5	100	105.3	108.4
A0A7N2RDG7	Uncharacterized protein OS=Quercus lobata OX=97700 PE=3 SV=1	22	6	10	6	477	53.8	6.47	36.52	108.4	109.2	115.1	107.9	114.3	115.1	68.4	74.3	87.4
A0A7N2KN73	Str_synth domain-containing protein OS=Quercus lobata OX=97700 PE=3 SV=1	25	9	14	8	392	43.7	6.7	35.25	116.4	87.4	87.8	112.1	102.2	103.7	94.9	98.8	96.8
A0A2N9FYY3	Aldo_ket_red domain-containing protein OS=Fagus sylvatica OX=28930 GN=FSB_LOCUS23688 PE=4 SV=1	15	6	13	1	408	46.1	8.4	36.23	110.9	135.9	128.1	97.8	96.6	75.3	79.3	92.6	83.5
A0A7N2N6D6	Phosphoenolpyruvate carboxykinase (ATP) OS=Quercus lobata OX=97700 PE=3 SV=1	15	7	12	4	666	73.7	6.76	28.53	92.6	48.9	55.4	145.8	89.7	125.1	121.1	116.8	104.6
A0A7N2LM82	Exocyst subunit Exo70 family protein OS=Quercus lobata OX=97700 PE=3 SV=1	12	8	13	8	639	72.3	5.41	38.55	125.3	60.3	73.4	114.5	107	105.4	104.7	109.4	99.9
A0A7N2R0N4	Uncharacterized protein OS=Quercus lobata OX=97700 PE=4 SV=1	27	8	16	2	326	35.7	6.68	55.63	98.9	89	101.4	137.6	91.8	138.4	77.5	76	89.4
A0A2N9EG88	D-fructose-1,6-bisphosphate 1-phosphohydrolase OS=Fagus sylvatica OX=28930 GN=FSB_LOCUS1572 PE=3 SV=1	22	6	18	3	342	37.5	5.71	61.11	97.2	105.9	116.9	87.3	103.2	91.4	92.1	98.8	107.4
A0A7N2MIX5	Uncharacterized protein OS=Quercus lobata OX=97700 PE=4 SV=1	27	7	10	1	218	24.4	5.01	24.34	93.9	75.6	95	105.8	95.3	112.4	107.1	109.8	105.2
A0A2N9HJK0	S-(hydroxymethyl)glutathione dehydrogenase OS=Fagus sylvatica OX=28930 GN=FSB_LOCUS39815 PE=3 SV=1	13	4	17	1	379	40.5	6.87	48.28	117.2	38	47	118.9	107.7	92.9	128.5	128.5	121.3
A0A7N2R4M4	Uncharacterized protein OS=Quercus lobata OX=97700 PE=4 SV=1	27	6	15	6	199	21.8	5.19	41.28	94.6	125.8	129.9	99.6	92.7	103.3	79.8	79.8	94.6
A0A7N2KTJ1	Uncharacterized protein OS=Quercus lobata OX=97700 PE=4 SV=1	20	9	17	9	551	60.1	8.28	50.65	118.9	79	80.9	89	130.9	94.2	104.8	106	96.4
A0A7N2LM77	MBD domain-containing protein OS=Quercus lobata OX=97700 PE=4 SV=1	30	8	11	7	260	28	4.91	35.01	111.1	93.3	93.8	104.5	103.4	104.1	100.6	95.9	93.3
A0A2N9H607	Lactoylglutathione lyase OS=Fagus sylvatica OX=28930 GN=FSB_LOCUS34932 PE=3 SV=1	22	6	26	1	292	32.8	5.36	76.5	78.2	107.1	112.2	101.6	96.5	95.3	105.6	93.9	109.6
A0A2N9IVW4	Importin N-terminal domain-containing protein OS=Fagus sylvatica OX=28930 GN=FSB_LOCUS56161 PE=4 SV=1	9	7	10	3	928	102.7	4.68	35.98	132	55.5	61.6	114.7	85.2	87.1	119.7	126.5	117.6
A0A2N9HMU2	Uncharacterized protein OS=Fagus sylvatica OX=28930 GN=FSB_LOCUS41167 PE=3 SV=1	14	8	14	2	715	79.5	8.62	41.62	76.6	89.8	102.1	113.1	114.6	147	80.4	77.8	98.6
A0A2N9EWB1	UBA domain-containing protein OS=Fagus sylvatica OX=28930 GN=FSB_LOCUS6766 PE=4 SV=1	20	6	10	1	352	38.4	5.15	35.01	93	88.8	91.5	95.6	95	115.9	103.1	97	120
A0A7N2KPL2	PKS_ER domain-containing protein OS=Quercus lobata OX=97700 PE=4 SV=1	26	7	11	7	366	40.3	8.88	37	82.7	113.8	115.8	98.7	107.4	115.3	88.7	86	91.7
A0A7N2KL20	Lipoxygenase OS=Quercus lobata OX=97700 PE=3 SV=1	9	8	17	1	908	103.1	6.73	53.96
A0A7N2M5U3	MPN domain-containing protein OS=Quercus lobata OX=97700 PE=3 SV=1	20	7	17	7	310	35.1	6.6	44.1	99.6	112.3	113.5	102.2	100	104.5	88.5	88.6	90.9
A0A7N2L240	Lipocln_cytosolic_FA-bd_dom domain-containing protein OS=Quercus lobata OX=97700 PE=3 SV=1	19	4	17	2	185	21.4	6.6	71.22	89.8	79.9	82.2	108.4	112.7	130.6	95.1	99.8	101.4
A0A7N2M2M6	Uncharacterized protein OS=Quercus lobata OX=97700 PE=3 SV=1	32	8	20	8	226	25.2	10.05	51.78	102	106	104.1	98.6	102.7	103.4	94.2	94	95
A0A7N2MTA0	TPR_REGION domain-containing protein OS=Quercus lobata OX=97700 PE=4 SV=1	14	9	12	5	589	64.3	8.63	31.11	117.2	58.1	61.8	112.7	95.5	103.1	118.8	119.9	113
A0A7N2KRE3	Uncharacterized protein OS=Quercus lobata OX=97700 PE=4 SV=1	19	6	15	2	345	39.5	5.48	43.63	103.4	79.8	84.5	102.1	110.8	101	108.2	105.8	104.4
A0A7N2R259	ENT domain-containing protein OS=Quercus lobata OX=97700 PE=4 SV=1	16	8	12	7	572	62.5	7.31	35.01	107.7	85	96	100.2	108.3	105.4	101.1	102	94.3
A0A2N9FR49	Uncharacterized protein OS=Fagus sylvatica OX=28930 GN=FSB_LOCUS11032 PE=4 SV=1	25	6	16	2	241	26.9	8.35	52.8	100.3	137.9	133.8	83.7	103.5	93.3	77.9	81.4	88.3
A0A7N2R7N6	t-SNARE coiled-coil homology domain-containing protein OS=Quercus lobata OX=97700 PE=3 SV=1	24	8	14	6	308	34.5	7.44	35.83	133.1	83.1	95.5	91.2	106.7	88.7	101.4	102.8	97.6
A0A7N2LQN7	Uncharacterized protein OS=Quercus lobata OX=97700 PE=4 SV=1	31	7	14	7	265	29.3	6.54	42.81	88.7	149.2	135.3	77.3	94	80.4	87.6	90.6	96.9
A0A7N2MBN1	Uncharacterized protein OS=Quercus lobata OX=97700 PE=4 SV=1	24	5	19	1	218	24.1	6.23	55.37	104.9	133	121.3	91.9	106.2	109	73.7	78.7	81.3
A0A2N9G554	Arginine biosynthesis bifunctional protein ArgJ, chloroplastic OS=Fagus sylvatica OX=28930 GN=FSB_LOCUS22570 PE=3 SV=1	15	7	12	1	466	48.8	5.72	28.58	82.9	119.2	111.7	85.2	103.9	102	94.5	96.5	104
A0A7N2L6L3	Aldo_ket_red domain-containing protein OS=Quercus lobata OX=97700 PE=4 SV=1	21	7	13	6	317	35.2	6.43	31.66	128.8	82.3	86.6	102.3	124.4	100.1	88.9	90.1	96.4
A0A7N2MVA9	Uncharacterized protein OS=Quercus lobata OX=97700 PE=3 SV=1	14	4	11	4	352	38.9	6.54	40.75	115.7	136.8	150.6	109.7	80.5	118	54.9	64.4	69.4
A0A7N2L1T9	Amino_oxidase domain-containing protein OS=Quercus lobata OX=97700 PE=4 SV=1	13	8	12	2	582	62.9	7.52	34.75	101.9	84.9	90	119.9	93.5	109.6	91.1	98.9	110.1
A0A7N2KSV1	FYVE-type domain-containing protein OS=Quercus lobata OX=97700 PE=4 SV=1	10	7	14	7	814	90.2	7.91	44.8	122.9	54.5	64.6	106.6	103.7	93.5	121.1	118.5	114.4
A0A7N2MXQ5	Uncharacterized protein OS=Quercus lobata OX=97700 PE=3 SV=1	20	8	13	4	459	50.4	7.27	32.97	94	76.7	80.1	106	94.1	99.5	114	117.3	118.3
A0A7N2MB29	Ubiquitinyl hydrolase 1 OS=Quercus lobata OX=97700 PE=3 SV=1	8	7	11	7	977	108.8	5.02	32.3	106.3	61.9	66.2	113.4	106.1	96.1	118	118.4	113.6
A0A2N9GIT0	HABP4_PAI-RBP1 domain-containing protein OS=Fagus sylvatica OX=28930 GN=FSB_LOCUS27355 PE=4 SV=1	11	5	16	3	385	40.3	7.4	43.11	103.5	74.2	80.3	107.8	106.5	111.3	107.1	107.3	102
A0A2N9IUM3	PsbP domain-containing protein OS=Fagus sylvatica OX=28930 GN=FSB_LOCUS55802 PE=4 SV=1	12	4	13	2	250	27.1	6.4	46.04	73.7	172.6	175.3	84.9	111	110.1	51.1	53.7	67.6
A0A2N9HFV6	Reverse transcriptase domain-containing protein OS=Fagus sylvatica OX=28930 GN=FSB_LOCUS38707 PE=4 SV=1	4	8	13	3	2461	273.6	7.03	37.73	109.3	60.1	66.7	106.3	102.1	96.9	122.5	122	114
A0A7N2KX16	Nascent polypeptide-associated complex subunit beta OS=Quercus lobata OX=97700 PE=3 SV=1	53	7	13	2	160	17.6	6.81	49.73	102.3	116.2	119	114.6	88.6	116.6	81.7	77.7	83.3
A0A7N2M0M4	Branched-chain-amino-acid aminotransferase OS=Quercus lobata OX=97700 PE=3 SV=1	15	5	21	1	417	45.8	8.35	62.68	106.3	86.2	82.2	107.5	94.7	103.9	106.9	106.3	106
A0A7N2M3R8	Uncharacterized protein OS=Quercus lobata OX=97700 PE=3 SV=1	49	5	16	5	96	10.4	9.99	46.22	86	153	137.2	104.2	84.6	114	69.6	69.7	81.8
A0A7N2MWJ5	Peptidylprolyl isomerase OS=Quercus lobata OX=97700 PE=4 SV=1	30	3	21	3	112	12.1	7.12	71.77	92	126.4	118	100	107.9	111.2	77.6	76.1	90.8
A0A7N2N8U1	RRM domain-containing protein OS=Quercus lobata OX=97700 PE=4 SV=1	44	6	17	6	154	17	8.54	56.47	82.1	197.1	175.2	83.6	72.1	84.8	68.5	64.5	72.1
A0A126WXI5	Putative LOV domain-containing protein OS=Quercus shumardii OX=262619 PE=2 SV=1	10	9	12	1	1007	113.5	6.99	36.68	118	74	93.1	116.8	119.5	101.7	104.6	79.5	92.7
A0A2N9G622	Uncharacterized protein OS=Fagus sylvatica OX=28930 GN=FSB_LOCUS22817 PE=3 SV=1	19	3	22	1	256	27.4	5.86	65.43	105.5	95.2	88.4	97.1	116.9	98.2	97.3	96.6	104.8
A0A2N9I214	DNA-directed RNA polymerase subunit OS=Fagus sylvatica OX=28930 GN=FSB_LOCUS45932 PE=3 SV=1	4	7	11	7	1844	205.8	6.27	32.69	120.2	51.3	50.9	112.4	99.5	92	126	134.8	112.8
A0A7N2RES3	Aspartate--tRNA ligase OS=Quercus lobata OX=97700 PE=3 SV=1	13	7	15	1	498	56.6	5.35	47.37	113.9	58.7	59.4	110.4	110.4	101.7	120.8	112.6	112.1
A0A7N2MB15	Uncharacterized protein OS=Quercus lobata OX=97700 PE=3 SV=1	20	7	13	6	314	34.8	6.98	34.03	107.5	112.1	118.2	101.4	96.4	98.5	88.2	89.7	88
A0A2N9EWB0	Protein kinase domain-containing protein OS=Fagus sylvatica OX=28930 GN=FSB_LOCUS10939 PE=4 SV=1	14	8	14	1	580	65.1	9.52	33.44	106.8	59.8	78.1	92	185	129.1	82.7	84.9	81.7
A0A7N2L0U3	Alba domain-containing protein OS=Quercus lobata OX=97700 PE=4 SV=1	34	5	15	4	130	14.4	5.35	47.53	95.3	135.9	133.5	98.6	93.2	95.8	80.7	80.5	86.5
A0A2N9IJB0	Uncharacterized protein OS=Fagus sylvatica OX=28930 GN=FSB_LOCUS52420 PE=4 SV=1	8	7	19	2	1040	112.1	8.78	56.29	99.8	81	102.1	91.9	110.7	92.1	108.2	108.2	105.9
A0A7N2L2Z9	Uncharacterized protein OS=Quercus lobata OX=97700 PE=4 SV=1	23	6	9	6	262	29	5.47	33.36	81.3	175.6	160.4	85.4	87.9	81.3	77.4	74.6	76.1
A0A7N2N471	Thioredox_DsbH domain-containing protein OS=Quercus lobata OX=97700 PE=4 SV=1	14	9	12	9	707	79.4	5.86	36.89	104	51.9	59.3	145.4	94.4	117.4	111.5	114.1	102.1
A0A7N2R1Y2	Uncharacterized protein OS=Quercus lobata OX=97700 PE=3 SV=1	22	5	23	5	231	25.7	8.19	73.27	87.8	109.3	111.4	96.1	96.8	83.7	110.4	100	104.4
A0A7N2LBS3	UDP-glucose 6-dehydrogenase OS=Quercus lobata OX=97700 PE=3 SV=1	21	8	11	5	480	52.8	6.65	27.96	102.1	60.6	63.2	126	107.4	115.9	111.3	106.4	107.1
A0A2N9F7L6	FAD-binding PCMH-type domain-containing protein OS=Fagus sylvatica OX=28930 GN=FSB_LOCUS10636 PE=4 SV=1	11	6	12	3	596	67.3	8.88	33.69	119.9	58.5	68.5	107.7	104.1	101.1	116.2	118.1	105.9
A0A2N9E9Q7	Aldo_ket_red domain-containing protein OS=Fagus sylvatica OX=28930 GN=FSB_LOCUS3599 PE=4 SV=1	29	7	16	1	246	27	6.65	44.27	104.3	86.9	108.2	116	93.7	110.8	91.5	95.3	93.3
A0A2N9HQX5	Reverse transcriptase domain-containing protein OS=Fagus sylvatica OX=28930 GN=FSB_LOCUS42290 PE=4 SV=1	11	4	12	1	701	78.1	8.09	36.06	97.7	115.6	104.1	88.2	124.3	121.6	71.5	82	95
A0A7N2LR89	14_3_3 domain-containing protein OS=Quercus lobata OX=97700 PE=3 SV=1	21	6	26	1	266	30.3	4.94	87	95.1	117.1	109.2	79	97.6	93.8	107.2	100.9	100
A0A7N2M1K4	S5 DRBM domain-containing protein OS=Quercus lobata OX=97700 PE=3 SV=1	28	8	16	2	272	29.9	10.21	51.89	123.4	42.2	39.6	99.9	102.6	92.4	130	142.6	127.3
A0A7N2MWT2	PB1 domain-containing protein OS=Quercus lobata OX=97700 PE=4 SV=1	11	4	16	4	477	52.2	5.95	41.24	94.9	107.7	109	101.4	95	115.5	89.8	91.8	94.9
A0A7N2N7S0	Glutathione peroxidase OS=Quercus lobata OX=97700 PE=3 SV=1	26	6	8	6	257	29.2	5.73	28.32	131.4	128.9	162.8	85.9	104.1	107.4	49.4	55.9	74.3
A0A7N2KTR6	Epimerase domain-containing protein OS=Quercus lobata OX=97700 PE=3 SV=1	24	8	12	7	342	38	6.28	36.74	113.7	83.4	88	111.5	101.3	98.4	100.5	103.2	100
A0A7N2RF03	Protoporphyrinogen oxidase OS=Quercus lobata OX=97700 PE=3 SV=1	18	9	11	9	550	58.8	8.76	35.68	89.5	86.2	88.1	103.7	117.6	117.7	101	98.6	97.7
A0A7N2M9N3	Glycerophosphodiester phosphodiesterase OS=Quercus lobata OX=97700 PE=4 SV=1	4	4	19	4	758	82.6	6.87	55.37	45.3	135.5	166.5	66.7	113.3	71.5	94.4	107.1	99.8
A0A7N2KM65	Uncharacterized protein OS=Quercus lobata OX=97700 PE=3 SV=1	17	6	13	3	434	48.3	7.11	40.95	122.6	71.6	78.2	101.5	100.3	95.5	112.4	109.7	108.3
A0A7N2R387	Uncharacterized protein OS=Quercus lobata OX=97700 PE=3 SV=1	21	4	21	3	141	16.1	10.04	50.34	117.3	53.4	57.9	115.4	122.1	121.4	105.5	109.1	97.7
A0A7N2L595	Germin-like protein OS=Quercus lobata OX=97700 PE=3 SV=1	18	5	27	2	218	22.9	9.19	76.63	89.7	144.1	139.6	76.7	108.2	86.1	82	81.8	91.8
A0A7N2QYM2	Glycosyltransferase OS=Quercus lobata OX=97700 PE=3 SV=1	10	4	10	4	455	51.1	5.5	31.88	101.3	53.6	61.8	110.2	116.6	119.2	103.4	115.4	118.4
A0A7N2L6U3	Zeta-carotene desaturase OS=Quercus lobata OX=97700 PE=3 SV=1	16	8	11	8	583	64.5	8.06	27.25	113	74.9	73.9	118.3	95.2	95.8	106.9	115.5	106.4
A0A7N2MGB0	Ferritin OS=Quercus lobata OX=97700 PE=3 SV=1	17	5	12	5	268	30.1	5.54	37.77	59.4	191.8	180.9	60.6	85.8	81.5	84.5	76.7	78.9
A0A7N2MNE7	Purple acid phosphatase OS=Quercus lobata OX=97700 PE=3 SV=1	14	9	10	6	803	89.1	7.4	28.66	105.2	70.6	81	119.9	103.8	116.8	98.3	101.7	102.6
A0A7N2R393	Uncharacterized protein OS=Quercus lobata OX=97700 PE=4 SV=1	28	6	11	6	235	26.1	4.88	29	105.1	95.6	99	103.9	97.2	106.7	100.1	93.5	98.8
A0A7N2L7H0	Aldo_ket_red domain-containing protein OS=Quercus lobata OX=97700 PE=4 SV=1	23	6	13	5	318	35.5	6.81	46.82	74.3	110.9	111.2	99.4	96.4	107.2	95.7	99.3	105.7
A0A7N2R2S9	Uncharacterized protein OS=Quercus lobata OX=97700 PE=4 SV=1	52	5	12	5	109	11.9	5.43	35.91	78.8	170.9	146.8	83.4	78.4	84.7	81.7	86	89.3
A0A2N9GVA3	J domain-containing protein OS=Fagus sylvatica OX=28930 GN=FSB_LOCUS31397 PE=4 SV=1	18	5	16	1	356	38.7	8.92	52.08	88.6	108.5	101.1	92.7	103.2	105.6	96.4	94.1	109.7
A0A2N9FUL6	Valyl-tRNA synthetase OS=Fagus sylvatica OX=28930 GN=FSB_LOCUS18854 PE=3 SV=1	8	7	11	1	1126	127.9	6.93	31.37
A0A2N9GZE8	GrpE protein homolog OS=Fagus sylvatica OX=28930 GN=FSB_LOCUS35528 PE=3 SV=1	14	5	16	1	338	37.3	6.15	43.1	99.8	135.4	129.7	102.1	85.7	105.3	84.8	79.2	78.1
A0A7N2M0B3	Uncharacterized protein OS=Quercus lobata OX=97700 PE=4 SV=1	25	8	16	8	328	40.9	6.65	45.47	113.2	55.4	69.4	108.1	107.2	105.9	116.5	120.5	103.8
A0A2N9GPX9	PKS_ER domain-containing protein OS=Fagus sylvatica OX=28930 GN=FSB_LOCUS29410 PE=3 SV=1	19	5	9	2	356	38.7	6.61	29.68	129.3	63.7	78.2	67.4	132.6	67.5	114.1	118.7	128.5
A0A7N2RFE6	Ferredoxin-thioredoxin reductase catalytic chain, chloroplastic OS=Quercus lobata OX=97700 PE=3 SV=1	48	9	14	9	177	19.6	8.9	36.16	73.5	152.6	151.1	75.3	105.1	90.5	82.1	75.8	93.9
A0A7N2LQ28	CYTH domain-containing protein OS=Quercus lobata OX=97700 PE=4 SV=1	29	4	11	4	202	22.7	5.31	38.59	90.4	128	127.4	102.2	104.2	104.2	78.8	79.6	85.2
A0A7N2LKJ8	Uncharacterized protein OS=Quercus lobata OX=97700 PE=4 SV=1	29	7	15	7	205	22.8	7.2	39.29	115.4	96.8	105.8	103	97.4	104.7	93.4	92.2	91.3
A0A7N2MKC1	Ribosomal_L14e domain-containing protein OS=Quercus lobata OX=97700 PE=3 SV=1	37	5	18	5	134	15.5	10.4	54.27	107.2	102.2	99.2	110.9	95.8	114.8	86.1	92.8	91
A0A6B9QNU6	50S ribosomal protein L14, chloroplastic OS=Quercus phillyraeoides OX=97702 GN=rpl14 PE=3 SV=1	53	5	15	5	122	13.5	9.29	45.69	83.1	165.3	150.1	80.8	84.1	87	82.2	78.6	88.9
A0A2N9FKU5	Coproporphyrinogen oxidase OS=Fagus sylvatica OX=28930 GN=FSB_LOCUS15216 PE=3 SV=1	18	7	15	1	370	40.9	6.81	41.83	104.5	97.6	103.6	96.1	108.6	90.9	97.3	95.7	105.6
A0A7N2KRS6	Uncharacterized protein OS=Quercus lobata OX=97700 PE=3 SV=1	11	9	13	9	735	79	8.59	31.87	110.1	75.9	85.2	98.3	114.9	98.5	114.3	103.4	99.5
A0A7N2M8M0	t-SNARE coiled-coil homology domain-containing protein OS=Quercus lobata OX=97700 PE=4 SV=1	40	8	18	8	233	25.8	8.56	49.55	126.8	100.2	100.9	99.7	102.2	100.2	90.2	92.7	87
A0A7N2M5T8	UBC core domain-containing protein OS=Quercus lobata OX=97700 PE=4 SV=1	51	6	18	6	146	16.6	6.68	41.91	102	124.4	118.9	96.1	95.7	95.7	82.1	87	98
A0A7N2RCH3	Sep15_SelM domain-containing protein OS=Quercus lobata OX=97700 PE=3 SV=1	35	4	13	4	159	17.9	4.98	46.73	97.1	129.7	130.1	98.2	88.7	100.5	80.5	79	96.3
A0A7N2KS95	Patatin OS=Quercus lobata OX=97700 PE=3 SV=1	20	6	11	2	421	45.9	7.11	39.89	113.1	95.9	106.9	95.7	147.9	107.7	79.6	76.6	76.6
A0A7N2QZL1	Cytochrome b-c1 complex subunit Rieske, mitochondrial OS=Quercus lobata OX=97700 PE=3 SV=1	14	4	13	2	279	30.6	8.63	47.03	103.1	102.4	94.9	98.5	99.6	103.8	98.1	95.3	104.3
A0A7N2R701	U2 snRNP auxiliary factor large subunit OS=Quercus lobata OX=97700 PE=3 SV=1	29	6	9	4	369	39.7	5.24	26.1	106.6	72	79	102.7	98.3	100.5	111.7	115.8	113.4
A0A7N2LZF0	PKS_ER domain-containing protein OS=Quercus lobata OX=97700 PE=3 SV=1	16	5	16	2	363	39.3	6.47	41.27	115.2	67	74.4	82.5	103.9	85.6	124.8	127.4	119.1
A0A7N2KNT8	[Acyl-carrier-protein] S-malonyltransferase OS=Quercus lobata OX=97700 PE=4 SV=1	19	7	19	4	402	42.8	8.35	53.69	106.2	89.5	91	107.4	104.5	104.3	95	100.1	102
A0A7N2N1V9	Uncharacterized protein OS=Quercus lobata OX=97700 PE=4 SV=1	14	7	14	7	605	68.1	7.96	40.63	119.7	48	53	111	101.3	96.3	125.3	132.8	112.7
A0A2N9IRZ6	Ribosomal protein OS=Fagus sylvatica OX=28930 GN=FSB_LOCUS55037 PE=3 SV=1	28	7	12	7	216	24.4	9.91	41.67	105.6	79.2	75.6	112.2	101.5	106.5	105.3	112	102.3
A0A2N9EJQ0	Amino_oxidase domain-containing protein OS=Fagus sylvatica OX=28930 GN=FSB_LOCUS6989 PE=4 SV=1	12	7	11	1	581	62.7	7.74	30.25	101.6	79.6	93.3	118.4	101.4	118.9	98.1	95.2	93.4
A0A7N2KXU5	Methyltransf_11 domain-containing protein OS=Quercus lobata OX=97700 PE=4 SV=1	15	4	12	4	320	35.4	6.95	39.61	88.5	208.6	211.4	65.3	100.4	68.5	52.3	50.9	54.1
A0A2N9G0J0	zf-RVT domain-containing protein OS=Fagus sylvatica OX=28930 GN=FSB_LOCUS24169 PE=4 SV=1	10	8	14	8	848	94.6	6.28	36.27	103.6	88	91.4	105.9	104.5	100.5	103.2	103	99.9
A0A7N2MFV4	Oxidored_FMN domain-containing protein OS=Quercus lobata OX=97700 PE=3 SV=1	21	7	14	1	370	41.2	6.96	41.76	104.9	132.9	126.9	86.4	94.6	83.8	81.8	97.1	91.6
A0A7N2L718	Pectinesterase OS=Quercus lobata OX=97700 PE=3 SV=1	10	4	11	4	521	57.8	6.21	42.33	141.7	132.8	163.4	82.3	68.9	52.4	75.4	85.9	97.2
A0A7N2MM61	Purple acid phosphatase OS=Quercus lobata OX=97700 PE=3 SV=1	14	8	16	1	648	73	6.46	40.46	107.7	46.4	66.4	116.1	114.9	123.3	101.9	109.5	113.8
A0A7N2RES5	AB hydrolase-1 domain-containing protein OS=Quercus lobata OX=97700 PE=4 SV=1	19	7	18	6	419	47	7.66	37.16	110	106.8	116.5	95.2	115.7	105.9	81.9	83.3	84.7
A0A7N2MAP7	Histidinol dehydrogenase OS=Quercus lobata OX=97700 PE=3 SV=1	14	5	10	5	493	53.5	6.79	38.03	88.6	94.2	88.4	87	112.5	95.7	121.1	109.2	103.2
A0A7N2KQV6	W2 domain-containing protein OS=Quercus lobata OX=97700 PE=3 SV=1	17	6	15	6	444	51.1	6.13	38.33	122.8	90.6	94.4	91.9	94.8	84.5	106.2	109.7	105.1
A0A7N2MUJ5	Uncharacterized protein OS=Quercus lobata OX=97700 PE=3 SV=1	8	7	12	7	1030	113.2	7.46	37.87	115	67.3	66	115.5	101.5	100.7	110.4	117.5	106.1
A0A7N2N3V1	Eukaryotic translation initiation factor 3 subunit L OS=Quercus lobata OX=97700 PE=3 SV=1	16	8	16	8	523	61.1	6.16	46.58	114.6	64	70.5	112.7	94.4	96	117.9	118.9	111.1
A0A7N2KY43	Beta-galactosidase OS=Quercus lobata OX=97700 PE=3 SV=1	11	7	11	6	733	81.2	8.95	36.51	97.7	108.9	123.5	68.9	151.8	92	86.9	86.9	83.6
A0A7N2L4K1	Amidase domain-containing protein OS=Quercus lobata OX=97700 PE=3 SV=1	20	5	13	3	417	45.3	5.67	36.31	101.4	97.2	120.3	127.2	100.8	119.8	79.8	77.9	75.6
A0A7N2M9Z7	KOW domain-containing protein OS=Quercus lobata OX=97700 PE=3 SV=1	27	7	17	7	191	21.2	9.82	47.26	99.9	119.6	117.6	87.9	97.7	85.1	101.8	98.3	92.2
A0A2N9I7U2	Oxidored_FMN domain-containing protein OS=Fagus sylvatica OX=28930 GN=FSB_LOCUS49939 PE=3 SV=1	23	7	15	1	343	37.9	6.25	43.72	103.7	112.9	104.3	85.2	84.4	79.1	104.2	110.3	115.8
A0A7N2KUP2	BZIP domain-containing protein OS=Quercus lobata OX=97700 PE=4 SV=1	21	5	11	4	332	37	8.84	32.72	100.7	122	123.7	99.9	93.9	101.1	87.9	84.7	86
A0A7N2R358	HMA domain-containing protein OS=Quercus lobata OX=97700 PE=4 SV=1	36	3	15	3	83	8.8	6.61	49.88	71.9	152.6	130.2	91.6	70.7	66.5	118.7	89.4	108.5
A0A7N2N561	Lactoylglutathione lyase OS=Quercus lobata OX=97700 PE=3 SV=1	16	6	18	2	376	41.9	6.92	50.55	93.4	125.4	125	102.4	109.2	95.7	75.5	76.6	96.9
A0A7N2LXQ5	Ribosomal_L14e domain-containing protein OS=Quercus lobata OX=97700 PE=3 SV=1	29	5	25	5	134	15.6	9.99	64.42	101.9	94.1	96.2	105.4	108.9	112.7	93.7	97.7	89.5
A0A7N2LWN9	Uncharacterized protein OS=Quercus lobata OX=97700 PE=3 SV=1	46	6	17	1	152	17.6	10.56	57.55	97.7	81.7	87.5	107.9	114.4	110.7	91.5	111.2	97.3
A0A7N2KYQ0	Uncharacterized protein OS=Quercus lobata OX=97700 PE=3 SV=1	40	7	16	2	143	16	10.18	48.38	103.1	116.4	109.7	85.6	81.6	86.7	103.4	106.4	107.1
A0A7N2M8E5	MPN domain-containing protein OS=Quercus lobata OX=97700 PE=3 SV=1	37	7	11	4	203	22.8	5.91	30.87	113.4	122.5	123.2	91.7	96.7	84.3	90.9	87.1	90.3
A0A7N2RDG8	Uncharacterized protein OS=Quercus lobata OX=97700 PE=4 SV=1	19	9	11	4	571	61.9	8.18	34.14	88.6	56.2	61.5	142	103.1	143.3	111.5	104.9	88.8
A0A7N2KNQ3	ThiC-associated domain-containing protein OS=Quercus lobata OX=97700 PE=3 SV=1	14	8	10	8	650	72.1	6.15	31.22	116.4	89.2	100.2	102.6	96.5	83.2	113.5	103.2	95.3
A0A7N2RBU8	Phenylalanyl-tRNA synthetase beta subunit OS=Quercus lobata OX=97700 PE=3 SV=1	15	9	15	5	601	67.3	5.49	32.23	107.7	56	64.6	107.8	108	97.2	118.5	126	114.3
A0A2N9G064	gag_pre-integrs domain-containing protein OS=Fagus sylvatica OX=28930 GN=FSB_LOCUS20622 PE=4 SV=1	7	3	16	2	616	70.3	8.79	56.13	111.6	104.5	108.8	105.9	106.6	113	86.3	82.6	80.8
A0A7N2L590	Matrin-type domain-containing protein OS=Quercus lobata OX=97700 PE=3 SV=1	22	7	11	6	358	39.4	10.02	32.18	116.6	80.1	86.8	106.4	105.7	99.4	101.1	104.3	99.7
A0A7N2MJE4	Uncharacterized protein OS=Quercus lobata OX=97700 PE=4 SV=1	28	5	13	2	216	24	5.52	42.47	97	81.5	92.9	112.6	107.8	117	97.3	94.4	99.4
A0A7N2MD21	J domain-containing protein OS=Quercus lobata OX=97700 PE=4 SV=1	13	5	16	1	354	38.3	9.04	51.74	58	51.6	44.9	105.4	63.2	95.6	168.7	156.7	156
A0A7N2MGR3	NAC-A/B domain-containing protein OS=Quercus lobata OX=97700 PE=4 SV=1	32	4	9	4	220	24.1	4.45	32.91	109.2	104.1	103.3	94.2	96.6	91.1	100.7	101.8	99
A0A7N2LQT8	Vesicle-fusing ATPase OS=Quercus lobata OX=97700 PE=3 SV=1	13	7	9	2	750	82.6	6.13	30.91	124.3	48.4	55.7	124.8	97.2	98.7	123.8	119.4	107.7
A0A7N2L6H4	Uncharacterized protein OS=Quercus lobata OX=97700 PE=4 SV=1	19	6	11	6	398	42.7	8.98	38.26	101.8	113.3	114.7	81.6	116.6	97.2	88.3	88.6	97.8
A0A7N2MZW6	Uncharacterized protein OS=Quercus lobata OX=97700 PE=4 SV=1	20	4	9	4	370	40.6	4.88	30.97	82.6	86.8	79.9	134.2	87.8	137.7	100.6	93.8	96.5
A0A2N9HKT6	Aminotran_1_2 domain-containing protein OS=Fagus sylvatica OX=28930 GN=FSB_LOCUS40467 PE=4 SV=1	15	7	10	2	471	50.7	8.44	28.39	108.5	83.4	80.1	99.5	111	97.1	103.3	105.8	111.2
A0A7N2R997	Uncharacterized protein OS=Quercus lobata OX=97700 PE=4 SV=1	9	6	17	3	593	69.6	6.55	51.74	47.7	46.8	47.2	94.8	62.9	51.9	180	190.3	178.4
A0A7N2N1F5	DUF1995 domain-containing protein OS=Quercus lobata OX=97700 PE=4 SV=1	38	6	8	6	247	27.4	5.72	29.14	85.3	86.2	91.5	115.9	126.8	132.4	84.2	87.3	90.4
A0A7N2KSV3	Plastocyanin OS=Quercus lobata OX=97700 PE=3 SV=1	28	2	34	2	167	16.8	5.2	144.58	66.4	213.5	183.4	81.3	95.2	101.5	44.5	47.5	66.8
A0A7N2MEL8	Uncharacterized protein OS=Quercus lobata OX=97700 PE=4 SV=1	19	6	9	6	364	39.5	7.53	32.84	99.5	151.3	137.4	89.6	75.8	84.2	84.9	85.5	91.8
A0A2N9I1W7	Phospholipase D OS=Fagus sylvatica OX=28930 GN=FSB_LOCUS45926 PE=3 SV=1	7	5	10	2	810	91.9	7.01	25.81	116.7	55.1	53.3	115.9	110.7	98.8	114.7	123	111.8
A0A7N2M6E7	SHSP domain-containing protein OS=Quercus lobata OX=97700 PE=3 SV=1	33	8	27	3	145	16.3	6.05	75.09	48.4	53.3	45.7	127.9	41.3	124.9	195.7	143.3	119.5
A0A7N2LGC5	Uncharacterized protein OS=Quercus lobata OX=97700 PE=4 SV=1	25	7	12	7	277	30.6	9.25	38.01	95.1	128.9	128.6	96.2	92.1	100.4	86.7	85	87.1
A0A7N2MN34	Uncharacterized protein OS=Quercus lobata OX=97700 PE=3 SV=1	19	6	19	2	214	24.6	7.94	62.53	58.6	54.5	64.5	41.9	198.2	87.8	163.2	144.4	86.9
A0A7N2M1B5	DHQ_synthase domain-containing protein OS=Quercus lobata OX=97700 PE=3 SV=1	17	7	10	7	454	49.3	8	35.12	119.5	89	93.8	111.6	110.4	99	85	97.4	94.2
A0A7N2MXP6	Uncharacterized protein OS=Quercus lobata OX=97700 PE=4 SV=1	52	6	17	4	111	10.2	9.76	44.28	133.5	142	150.2	83.4	102	90.6	66.2	67.9	64.2
A0A7N2L804	Thioredoxin domain-containing protein OS=Quercus lobata OX=97700 PE=4 SV=1	34	6	14	6	181	20.3	8.43	48.9	72.4	167.8	139.9	87.1	87.4	92.7	84.6	78.7	89.4
A0A7N2LW95	DLH domain-containing protein OS=Quercus lobata OX=97700 PE=4 SV=1	12	3	14	2	268	29.4	5.35	46.83	109.8	125.3	125	103.8	96.1	113.1	72.9	76.3	77.5
A0A7N2LGV6	Uncharacterized protein OS=Quercus lobata OX=97700 PE=4 SV=1	4	7	9	4	1851	205	6.73	26.94	101.4	92.1	97.4	106.5	74.5	91	106.4	118.9	111.7
A0A2N9G036	Uncharacterized protein OS=Fagus sylvatica OX=28930 GN=FSB_LOCUS20735 PE=4 SV=1	39	7	17	1	193	21.5	8.66	46.8	90.8	101.3	96.8	101.4	96.9	106.8	100.3	100.4	105.4
A0A7N2LUW1	TCTP domain-containing protein OS=Quercus lobata OX=97700 PE=3 SV=1	40	7	19	3	168	19	4.6	51.83	110.4	139	131.8	86.2	74.6	70.1	91.4	96.1	100.4
A0A7N2MER9	Uncharacterized protein OS=Quercus lobata OX=97700 PE=4 SV=1	10	8	10	8	872	97.9	8.97	29.37	126.8	42.1	45.5	117.6	98.1	89.5	131.7	130.3	118.5
A0A7N2R9U4	Formylglycinamide ribonucleotide amidotransferase OS=Quercus lobata OX=97700 PE=3 SV=1	7	9	13	9	1411	154.6	5.72	32.64	139.5	62.9	72.4	135.8	134.7	117	81.1	81.1	75.6
A0A7N2MEX6	Peroxidase OS=Quercus lobata OX=97700 PE=3 SV=1	18	6	21	5	321	34.7	8.43	56.05	121	101.1	103.2	93.1	121.3	98.3	82.1	88.5	91.3
A0A7N2KND8	Uncharacterized protein OS=Quercus lobata OX=97700 PE=3 SV=1	14	9	9	9	855	94.3	4.63	25.04	107.7	80.7	84.1	106.3	94.4	100.4	107.5	112.1	106.8
A0A7N2MY32	2-Hacid_dh_C domain-containing protein OS=Quercus lobata OX=97700 PE=4 SV=1	25	7	12	1	263	28.5	5.96	36.27	95.3	74.6	78.5	110.9	90.8	106.6	113.7	111.7	117.9
A0A7N2MRS2	Importin N-terminal domain-containing protein OS=Quercus lobata OX=97700 PE=4 SV=1	9	8	11	8	1002	114.8	4.91	28.87	124.9	61.4	69.8	111.7	95.7	94.3	115.1	118.2	108.9
H9T7Q3	Profilin OS=Quercus suber OX=58331 PE=2 SV=1	50	4	12	1	131	14	5.02	38.66	107.1	118.6	125.4	89.2	103	89.1	79.2	82.5	106
A0A7N2QX42	Pyruvate kinase OS=Quercus lobata OX=97700 PE=3 SV=1	22	8	13	5	497	54.1	7.55	35.49	111.1	60.1	66.2	104.7	108.5	96.4	119.3	123.3	110.3
A0A7N2QZ95	PALP domain-containing protein OS=Quercus lobata OX=97700 PE=3 SV=1	17	6	10	6	500	55	7.01	30.51	93.4	99.2	101.9	132.9	96.4	124.4	86.5	81.9	83.4
A0A7N2KL79	Uncharacterized protein OS=Quercus lobata OX=97700 PE=4 SV=1	11	7	15	6	508	54.8	5.41	43.18	118.5	61.9	69.5	106.5	103.7	96.1	113.5	120.7	109.6
A0A7N2LJL3	Glycosyltransferase OS=Quercus lobata OX=97700 PE=3 SV=1	9	4	13	2	520	58.1	5.49	37.36	119.5	75.9	82.6	112.8	95.7	103.3	97.9	105.6	106.7
A0A7N2LFZ7	Uncharacterized protein OS=Quercus lobata OX=97700 PE=3 SV=1	42	7	12	7	155	18.1	5.4	34.78	100.3	123.9	111.2	99.5	95.4	99.4	86.8	86.7	96.7
A0A7N2LUH1	RRM domain-containing protein OS=Quercus lobata OX=97700 PE=4 SV=1	16	6	8	6	424	46.9	8.27	30.83	108.7	99.2	104.1	95.5	101.8	101.7	92.2	92.2	104.5
A0A7N2LRK9	Beta-ketoacyl-[acyl-carrier-protein] synthase I OS=Quercus lobata OX=97700 PE=3 SV=1	6	4	12	4	476	50.7	7.9	36.73	111.4	90.2	92.6	110.4	106.8	98.6	96.9	94	98.9
A0A7N2LJK2	SHSP domain-containing protein OS=Quercus lobata OX=97700 PE=3 SV=1	42	6	12	6	153	17.2	6.58	32.11	62.2	69.2	60.8	114.8	66.2	125.6	130.6	128.9	141.8
A0A411IJN1	NAD(P)H-quinone oxidoreductase subunit J, chloroplastic OS=Fagus crenata OX=28929 GN=ndhJ PE=3 SV=1	32	5	11	5	158	18.5	7.18	41.89	75.4	188.3	169.1	69	94	91.2	70.7	68.1	74.2
A0A7N2MPY2	Pyr_redox_2 domain-containing protein OS=Quercus lobata OX=97700 PE=4 SV=1	13	6	11	6	543	59.1	7.61	35.35	93.9	116.3	115.3	50.3	131.1	70.2	106.3	104	112.5
A0A7N2RA21	Uncharacterized protein OS=Quercus lobata OX=97700 PE=4 SV=1	15	7	15	7	524	59	6.93	42.02	102.7	81	86.1	108.9	110.2	112.5	100.8	100.6	97.2
A0A2N9GDX2	NtCtMGAM_N domain-containing protein OS=Fagus sylvatica OX=28930 GN=FSB_LOCUS25500 PE=3 SV=1	7	6	13	2	894	99.5	6.51	32.89	108.7	112.7	110.2	98.6	101.1	98	90.5	87.7	92.6
A0A7N2MSR7	Uncharacterized protein OS=Quercus lobata OX=97700 PE=4 SV=1	24	6	12	6	297	33.1	7.31	43.01	90.8	155.1	135.5	90.3	89.7	96.2	79.1	76.4	87
A0A7N2R8C9	t-SNARE coiled-coil homology domain-containing protein OS=Quercus lobata OX=97700 PE=3 SV=1	31	8	14	8	269	29.9	5.22	34.07	120.2	93	100.5	93	106.8	93.2	96.6	99.5	97.2
A0A7N2L4Q7	S-adenosylmethionine synthase OS=Quercus lobata OX=97700 PE=3 SV=1	26	7	11	4	393	43.1	5.82	36.64	134.2	74	79.1	137	127.7	76.5	83.3	96.1	92.1
A0A7N2N4I1	Uncharacterized protein OS=Quercus lobata OX=97700 PE=4 SV=1	19	7	15	5	470	52.5	5.25	35.52	116.2	54.8	62.3	102.2	101	94.1	123	130.3	116.2
A0A2N9G000	26S proteasome regulatory subunit RPN11 OS=Fagus sylvatica OX=28930 GN=FSB_LOCUS20286 PE=4 SV=1	23	8	15	8	312	34.8	6.8	41.01	97.2	120	118.6	96.7	97.4	102.5	88.7	91.1	87.7
A0A2N9IWH1	Uncharacterized protein OS=Fagus sylvatica OX=28930 GN=FSB_LOCUS57599 PE=4 SV=1	11	6	26	2	603	68.6	7.37	62.4	284.9	32.2	23.4	184.6	103.6	22.5	106.8	67.7	74.1
A0A2N9J0W9	Rieske domain-containing protein OS=Fagus sylvatica OX=28930 GN=FSB_LOCUS57945 PE=3 SV=1	24	5	39	1	217	23	7.72	79.88	94.5	152.8	133.3	79.5	96.6	86.6	78.3	84.2	94.1
A0A7N2R4J1	Uncharacterized protein OS=Quercus lobata OX=97700 PE=4 SV=1	13	7	11	6	538	60.5	5.31	30.31	113.4	77.3	83.6	111.6	103.7	102.9	99.9	105.4	102.3
A0A7N2MWH5	Coatomer subunit delta OS=Quercus lobata OX=97700 PE=3 SV=1	12	6	10	1	531	58.1	5.62	22.84	99.8	106.3	103.6	109.1	105.2	92.2	92	92.6	99.2
A0A7N2MNZ0	Chlorophyll a-b binding protein, chloroplastic OS=Quercus lobata OX=97700 PE=3 SV=1	25	5	14	2	252	27.8	6.68	42.19	76.2	154.1	126.8	93.3	113.1	112.4	67.8	71.2	85.1
A0A7N2KYL8	Uncharacterized protein OS=Quercus lobata OX=97700 PE=3 SV=1	30	5	19	5	122	14	9.01	55.64	96.9	123.4	122.5	92.4	95.1	96.3	86	90.9	96.5
A0A7N2R5C8	Uncharacterized protein OS=Quercus lobata OX=97700 PE=3 SV=1	8	10	11	8	1369	148.5	5.69	23.55	135.3	52.7	55.2	106.1	101.2	89.7	121.5	123.4	114.9
A0A7N2LZK0	Fe2OG dioxygenase domain-containing protein OS=Quercus lobata OX=97700 PE=3 SV=1	19	6	10	3	371	41.6	6.25	32.2	130.1	90.5	96.9	97.4	87.2	64.7	112	110.7	110.3
A0A7N2L4S5	PUA domain-containing protein OS=Quercus lobata OX=97700 PE=4 SV=1	28	5	8	5	181	20.1	8.38	22.43	104.3	98.8	101.7	102.2	100.3	106.4	91.8	96.3	98.3
A0A7N2KTN8	Cytochrome b5 heme-binding domain-containing protein OS=Quercus lobata OX=97700 PE=4 SV=1	51	5	14	5	100	10.9	6.74	48.74	92.9	145.9	126.7	97	90.1	95	80.5	78.6	93.1
A0A2N9GE67	Diphosphomevalonate decarboxylase OS=Fagus sylvatica OX=28930 GN=FSB_LOCUS28758 PE=3 SV=1	15	5	12	1	349	38.2	7.01	33.69	109.4	79.8	83.7	93.9	112	103.2	114.5	107.1	96.4
A0A2N9HG45	Uncharacterized protein OS=Fagus sylvatica OX=28930 GN=FSB_LOCUS38595 PE=4 SV=1	6	8	13	1	1153	127	6.98	37.76	159	41.1	48	103.9	109.4	82.5	120.6	129.5	106
A0A7N2KTE9	PsbP domain-containing protein OS=Quercus lobata OX=97700 PE=4 SV=1	26	5	8	5	269	29.8	6.68	29.66	78.8	169.8	153.6	97.2	89.1	109.4	61.5	64.6	76
A0A2N9HA89	SHSP domain-containing protein OS=Fagus sylvatica OX=28930 GN=FSB_LOCUS39178 PE=3 SV=1	47	5	159	2	159	17.7	6.21	611.72	74.6	107.9	94.1	101.2	73.5	112.9	105.7	107.1	122.8
A0A7N2KL93	Glucosidase 2 subunit beta OS=Quercus lobata OX=97700 PE=4 SV=1	14	8	15	8	629	71.2	4.73	31.11	106.1	61.4	69.4	111.7	111.9	94.7	121.3	117.6	105.9
A0A2N9IYI0	Epimerase domain-containing protein OS=Fagus sylvatica OX=28930 GN=FSB_LOCUS58288 PE=3 SV=1	16	6	13	1	374	42.3	5.12	38.38	106.1	66.4	75.5	105.3	111.7	102.5	113.8	112	106.8
A0A7N2RD75	Uncharacterized protein OS=Quercus lobata OX=97700 PE=4 SV=1	9	4	13	4	435	48.2	5.1	32.75	110.1	116.4	113	115.1	86.6	95.1	83.9	83.3	96.4
A0A7N2REG8	Uncharacterized protein OS=Quercus lobata OX=97700 PE=4 SV=1	8	8	12	8	999	110.8	7.9	26.51	133	49	52.6	103.5	109.3	91.2	121.3	132.6	107.4
A0A7N2R2E0	Epimerase domain-containing protein OS=Quercus lobata OX=97700 PE=3 SV=1	21	6	11	5	324	35.7	6.05	35.69	104.9	88.8	93.6	98	97.3	88.7	124.4	101.2	103
A0A7N2KQV4	4-hydroxy-4-methyl-2-oxoglutarate aldolase OS=Quercus lobata OX=97700 PE=3 SV=1	37	6	17	6	166	17.7	5.3	49.86	95.7	116	112.2	95.8	102.2	104	89.8	92.1	92.1
A0A7N2KP14	Proliferating cell nuclear antigen OS=Quercus lobata OX=97700 PE=3 SV=1	24	6	17	6	266	29.5	4.79	53.83	103	80.6	92.9	94.9	115.2	98.9	103	104.2	107.4
A0A2N9I5F1	Magnesium chelatase OS=Fagus sylvatica OX=28930 GN=FSB_LOCUS47135 PE=3 SV=1	10	7	10	1	799	88.2	6.34	28.85	84.2	136.5	140.2	80.3	72.7	72.8	105.8	101.3	106.1
A0A2N9ELK9	Aldo_ket_red domain-containing protein OS=Fagus sylvatica OX=28930 GN=FSB_LOCUS3595 PE=4 SV=1	12	5	12	1	483	55.3	9.13	34.6	110.8	77.8	87.9	87.9	118.1	96.8	110.5	106.2	104
A0A7N2M0C2	Uncharacterized protein OS=Quercus lobata OX=97700 PE=3 SV=1	28	4	10	4	184	20.4	8.43	29.44	114.5	103	106.6	96.4	98.1	86.7	95.4	100.4	98.9
A0A7N2LJN2	Tr-type G domain-containing protein OS=Quercus lobata OX=97700 PE=3 SV=1	11	10	11	10	996	106.9	8.09	26.78	95.3	75	75.4	102.1	89.9	88	125.2	130.5	118.6
A0A6B7EJA2	Phosphate transporter 9 OS=Castanea mollissima OX=60419 GN=PT9 PE=2 SV=1	12	6	10	6	539	58.6	8.35	27.27	178	51.8	55.1	89.5	116.9	79	107.4	109.7	112.6
A0A7N2N0M4	Uncharacterized protein OS=Quercus lobata OX=97700 PE=3 SV=1	27	6	9	4	346	37.9	5.5	32.79	109	100.8	102.2	95	96.6	90.9	100.6	102.4	102.5
A0A7N2LSU0	TPR_REGION domain-containing protein OS=Quercus lobata OX=97700 PE=4 SV=1	13	10	11	10	930	108.4	6.04	28.08	112.2	80	76	109.9	101	94.8	110.8	113.8	101.4
A0A7N2R712	Asparagine synthetase [glutamine-hydrolyzing] OS=Quercus lobata OX=97700 PE=4 SV=1	16	8	11	6	584	65.8	6.43	32.88	131.5	51	53.6	119.2	103.8	105.6	114	114.4	107
A0A7N2MAW4	14_3_3 domain-containing protein OS=Quercus lobata OX=97700 PE=3 SV=1	23	7	15	5	261	29.9	4.88	48.46	114	96.4	109.2	95.4	109.5	96.5	90.9	92.1	95.9
A0A7N2MZX4	Peptidyl-prolyl cis-trans isomerase OS=Quercus lobata OX=97700 PE=3 SV=1	35	5	31	3	173	18.1	8.46	80.85	84.6	100.8	104.9	103.7	138.1	124.8	78.2	77.9	87
A0A2N9H588	Uncharacterized protein OS=Fagus sylvatica OX=28930 GN=FSB_LOCUS35104 PE=4 SV=1	9	5	13	1	450	50.9	9.48	38.06	139.5	50.3	56.1	123.8	140.3	93.8	102.1	102.1	91.9
A0A7N2KWI8	CS domain-containing protein OS=Quercus lobata OX=97700 PE=4 SV=1	35	6	11	3	192	21.4	4.5	36.95	82	165.9	150.2	94.5	67	93	80.4	78.9	88.1
A0A142EG29	40s ribosomal protein s16 (Fragment) OS=Quercus velutina OX=500452 GN=RPS16 PE=3 SV=1	52	7	13	7	120	13.7	10.04	35.44	105.9	60.3	66.2	114.2	108.5	116	111.4	112	105.5
A0A7N2LBU8	YccV-like domain-containing protein OS=Quercus lobata OX=97700 PE=4 SV=1	21	6	11	6	341	38.6	5.72	32.75	85	172.7	161.1	70.7	84.8	77.3	80.5	82.8	85.1
A0A2N9I9Q8	PSII 6.1 kDa protein OS=Fagus sylvatica OX=28930 GN=FSB_LOCUS48672 PE=3 SV=1	11	5	12	1	589	63.1	6.48	36.63	85.6	106.6	124.5	97	105.3	87.6	88.2	97.7	107.5
A0A7N2KXR1	Uncharacterized protein OS=Quercus lobata OX=97700 PE=4 SV=1	15	7	10	7	506	55.2	6.16	29.6	124.6	125.5	117.1	110.8	99.1	101	70.6	77	74.3
A0A7N2KTP6	MFS domain-containing protein OS=Quercus lobata OX=97700 PE=4 SV=1	13	5	11	4	739	79.5	4.96	23.89	125.1	76.4	73.7	105.9	114.9	105.3	99.5	100.7	98.5
A0A7N2MG88	RRM domain-containing protein OS=Quercus lobata OX=97700 PE=4 SV=1	30	5	14	5	233	25.5	9.01	37.47	104.8	116.5	112.2	95.8	97.4	105.2	91.2	88	88.8
A0A7N2MAV4	Uncharacterized protein OS=Quercus lobata OX=97700 PE=4 SV=1	15	8	10	8	641	72.4	7.84	24.02	126.3	78.8	80.1	103.3	90.7	86.7	109.5	117.2	107.3
A0A2N9ECD2	AA_TRNA_LIGASE_II_ALA domain-containing protein OS=Fagus sylvatica OX=28930 GN=FSB_LOCUS4569 PE=3 SV=1	5	6	11	1	1045	116.9	8.05	22.93	123.2	21.8	33.7	120.1	92.7	94.4	146.6	137.4	130.1
A0A7N2KMI9	Uncharacterized protein OS=Quercus lobata OX=97700 PE=4 SV=1	28	7	12	7	296	33	6.9	33.97	105.8	136.4	130.6	87.5	90.5	84.6	77.1	90.9	96.7
A0A7N2KNE3	eIF2B_5 domain-containing protein OS=Quercus lobata OX=97700 PE=3 SV=1	23	7	12	7	270	30.3	5.87	39.38	107.8	79	83.5	104.9	101.8	105.4	106	107.6	104
A0A7N2LPK3	Uncharacterized protein OS=Quercus lobata OX=97700 PE=4 SV=1	11	9	10	5	726	82.4	5.41	24.5	103.6	79.4	82.6	116.6	98.5	110.1	105.2	104.8	99.2
A0A7N2KR65	Serine/threonine-protein phosphatase 2A 55 kDa regulatory subunit B OS=Quercus lobata OX=97700 PE=3 SV=1	17	7	10	7	516	57.6	6.01	29.06	105.5	71.2	72.6	104.6	105.8	95.5	117.1	122.2	105.6
A0A7N2LUA7	Pyrophosphate--fructose 6-phosphate 1-phosphotransferase subunit beta OS=Quercus lobata OX=97700 GN=PFP-BETA PE=3 SV=1	14	7	14	1	569	62	6.43	37.54	102.7	42.5	56.5	121.7	116.2	117.3	119.2	110.8	113.2
B7TWE6	Fag s 1 pollen allergen OS=Fagus sylvatica OX=28930 PE=1 SV=1	28	5	16	2	160	17.4	5.36	50.87	96.8	56.4	78.2	116.8	92.7	150.4	89.1	92.5	127
A0A7N2KUU3	Uncharacterized protein OS=Quercus lobata OX=97700 PE=4 SV=1	30	3	11	1	113	12.2	9.31	44.39	81.7	86.2	94.1	123.1	104.3	142.2	86.6	84.1	97.8
A0A7N2R8Z5	Uncharacterized protein OS=Quercus lobata OX=97700 PE=4 SV=1	14	9	15	8	668	75.3	7.39	26.69	110.2	81.3	74.8	114.9	83.7	96.6	114.3	113.7	110.4
A0A7N2M9W9	Uncharacterized protein OS=Quercus lobata OX=97700 PE=4 SV=1	27	6	8	3	221	25.1	6.16	23.28	77.1	231.7	196.8	71.6	79.6	76.2	51.6	53.4	62.1
A0A7N2MZR7	ACB domain-containing protein OS=Quercus lobata OX=97700 PE=3 SV=1	51	4	25	4	90	10.1	6.1	52.66	99.4	147.3	135.7	93.5	88	90.8	76.4	77.4	91.6
A0A7N2MKK9	VOC domain-containing protein OS=Quercus lobata OX=97700 PE=4 SV=1	36	5	11	5	173	17.8	4.86	38.02	74.4	108.8	118.1	112.4	112.4	125.1	70.6	74.9	103.3
A0A7N2LEL0	Uncharacterized protein OS=Quercus lobata OX=97700 PE=3 SV=1	8	7	13	5	761	83.6	9.09	29.07	52.5	78.1	78.5	106.3	124.2	108.1	123.9	120.2	108
A0A7N2MYA4	Amidase domain-containing protein OS=Quercus lobata OX=97700 PE=4 SV=1	16	7	17	3	505	53.8	6.11	51.31	89.9	94.7	91.8	80.4	131.3	85.5	104.1	112.2	110.2
A0A7N2MH80	Uncharacterized protein OS=Quercus lobata OX=97700 PE=3 SV=1	13	5	9	1	550	59.1	8.54	29.86	134.3	102.1	95.3	108.1	123.4	77.4	87.8	72.5	99
A0A7N2M6Y4	Uncharacterized protein OS=Quercus lobata OX=97700 PE=3 SV=1	18	7	9	6	485	51.3	5.67	20.47	94.8	105.1	90.7	114.4	112.7	113	93.4	86.8	88.9
A0A7N2R7I8	GrpE protein homolog OS=Quercus lobata OX=97700 PE=3 SV=1	16	5	13	5	391	42.9	4.65	42.17	76.4	187.4	150.7	83.9	80.1	97.5	72.5	70.2	81.3
A0A7N2L6S2	Carboxypeptidase OS=Quercus lobata OX=97700 PE=3 SV=1	14	6	13	6	465	51.3	5.47	37.73	102	116.9	116.3	97.7	96.1	107.7	84.7	88.1	90.4
A0A7N2L8U6	PABS domain-containing protein OS=Quercus lobata OX=97700 PE=3 SV=1	21	7	10	7	341	37.5	5.14	27.34	106.8	73.8	76.9	105.2	85.9	97.5	119.7	117	117.2
A0A7N2KTR8	Protein-serine/threonine phosphatase OS=Quercus lobata OX=97700 PE=3 SV=1	22	8	11	6	364	40.3	5.41	32.73	110.5	90.2	88.7	87.7	121.7	89.6	102.6	101.5	107.6
A0A2N9FNQ9	Ribonuclease OS=Fagus sylvatica OX=28930 GN=FSB_LOCUS16423 PE=4 SV=1	7	7	10	2	1023	111.7	7.06	30.29	125.4	43.8	53.2	124.4	92.9	92.4	127.1	128.2	112.7
A0A2N9HN06	DUF3700 domain-containing protein OS=Fagus sylvatica OX=28930 GN=FSB_LOCUS41237 PE=4 SV=1	20	4	15	4	236	25.1	6.54	46.82	107.4	137.3	145.8	69.2	125.4	79.3	75.2	73.1	87.2
A0A7N2M5M3	Uncharacterized protein OS=Quercus lobata OX=97700 PE=4 SV=1	25	6	17	3	280	29.6	8.15	49.86	100.2	109.2	99.2	93.5	103.1	106	93.2	93.5	102.1
A0A7N2LUN3	XS domain-containing protein OS=Quercus lobata OX=97700 PE=4 SV=1	12	7	11	7	625	68.6	8.88	31.29	116.8	67.6	71.2	102.9	101.9	98.2	117.6	115.4	108.3
A0A7N2MCV0	Serine/threonine-protein phosphatase 5 OS=Quercus lobata OX=97700 PE=3 SV=1	11	8	10	8	704	78.7	5.73	21.6	119.9	57.6	64	96	105.3	91.9	122.4	123.8	119.1
A0A7N2N0Q7	Uncharacterized protein OS=Quercus lobata OX=97700 PE=4 SV=1	27	8	12	8	388	43	4.64	32.26	98	123.9	119.5	96.7	98.1	101.3	86	88.4	88
A0A7N2MF13	Uncharacterized protein OS=Quercus lobata OX=97700 PE=4 SV=1	25	4	8	2	200	21.6	6.2	27.33	125.1	96.1	107.3	96.3	111.9	105.6	76.4	85.2	96.1
A0A7N2N628	Acetyl-CoA carboxylase OS=Quercus lobata OX=97700 PE=4 SV=1	4	9	11	9	2268	252	6.44	28.33	129.3	46.8	50.5	117.9	87.3	71.7	139.7	137.3	119.4
A0A2N9HHW4	Bet_v_1 domain-containing protein OS=Fagus sylvatica OX=28930 GN=FSB_LOCUS39387 PE=3 SV=1	45	5	18	1	139	15.3	5.55	56.04
A0A7N2L747	Lon protease homolog, mitochondrial OS=Quercus lobata OX=97700 PE=3 SV=1	8	6	8	6	987	108.7	5.73	28.41	108.2	70.7	70.3	109.4	88.6	98.7	114.9	124.9	114.2
A0A7N2RAI5	Uncharacterized protein OS=Quercus lobata OX=97700 PE=3 SV=1	29	7	10	3	314	33.2	10.17	26.88	113	64.7	73.2	109.2	96.5	98.1	115	121.6	108.6
A0A7N2R0B4	Uncharacterized protein OS=Quercus lobata OX=97700 PE=4 SV=1	17	3	16	3	190	22	4.6	50.27	102.9	128.4	127.1	95.8	105.4	114.7	73.7	72.4	79.5
A0A7N2MEA8	ArsA_ATPase domain-containing protein OS=Quercus lobata OX=97700 PE=4 SV=1	15	5	11	5	409	44.4	8.75	33.1	88.5	103.5	101	96.1	82.2	94	116.5	109.5	108.7
A0A7N2QZW9	Uncharacterized protein OS=Quercus lobata OX=97700 PE=4 SV=1	18	7	10	7	425	47.1	6.2	23.14	98.5	91.5	93.3	89.2	118.4	111.3	103.3	99.3	95.1
A0A2N9F0X2	Integrase catalytic domain-containing protein OS=Fagus sylvatica OX=28930 GN=FSB_LOCUS8403 PE=4 SV=1	5	8	10	1	1783	197.6	8.75	30.43	108.4	88.9	86.4	116.3	106.2	101.5	102.8	99.9	89.7
A0A7N2N4E9	Uncharacterized protein OS=Quercus lobata OX=97700 PE=4 SV=1	30	6	10	6	173	19.6	10.84	32.8	105.7	72.4	81.4	107.3	112	110.7	106.8	106.5	97.2
A0A7N2N4K8	Methenyltetrahydrofolate cyclohydrolase OS=Quercus lobata OX=97700 PE=3 SV=1	13	6	12	4	565	60.9	6.38	40.25	85.5	112.9	102	96.7	123.1	159.4	63.6	69.8	87.1
A0A2N9HGI9	Epimerase domain-containing protein OS=Fagus sylvatica OX=28930 GN=FSB_LOCUS39134 PE=3 SV=1	11	5	12	1	482	53.6	8.02	39.41	85.6	98.7	105.6	91.3	113.6	104.4	108.5	96.5	95.8
A0A7N2N3S3	G domain-containing protein OS=Quercus lobata OX=97700 PE=4 SV=1	11	8	10	5	916	101.6	5.86	28.14	115.5	71.1	75.2	108.3	107.7	102.7	100.2	110.6	108.7
A0A7N2KR42	Epimerase domain-containing protein OS=Quercus lobata OX=97700 PE=3 SV=1	11	5	12	1	482	54	7.15	37.89	87.4	107.2	104	87.2	105.6	100.6	109.5	100.2	98.3
A0A7N2N7N4	Uncharacterized protein OS=Quercus lobata OX=97700 PE=3 SV=1	18	6	14	6	280	31	5.49	30.5	89.3	122.5	119.3	109.5	94.4	116.7	79.5	82.4	86.5
A0A7N2M9G2	Histone H2A OS=Quercus lobata OX=97700 PE=3 SV=1	46	6	28	3	134	14	10.05	72.04	119.5	88	89.1	90.2	133.5	112.9	87.9	89.4	89.4
A0A7N2MQC7	Uncharacterized protein OS=Quercus lobata OX=97700 PE=4 SV=1	21	5	12	5	185	21.3	5.44	24.06	65.4	200.3	166.6	62.7	87.9	81.6	75.8	71.9	87.6
A0A7N2N6W1	SAM_MPBQ_MSBQ_MT domain-containing protein OS=Quercus lobata OX=97700 PE=3 SV=1	14	4	10	1	340	38.3	8.85	38.49	94.8	103.9	108.2	109.8	91.7	98.9	96.2	99.1	97.4
A0A7N2KRY4	Patatin OS=Quercus lobata OX=97700 PE=3 SV=1	16	5	10	1	419	45.8	6.96	39.41	118.4	96.8	115.8	90.4	155.1	110.5	71.5	71.4	70
A0A7N2M2D7	Rhodanese domain-containing protein OS=Quercus lobata OX=97700 PE=4 SV=1	30	5	15	5	220	24.5	8.81	47.79	92.6	187.6	174.4	85.7	86.1	83.7	52	59.8	78.2
A0A7N2QZA3	Nascent polypeptide-associated complex subunit beta OS=Quercus lobata OX=97700 PE=3 SV=1	41	6	11	1	160	17.6	6.81	30.81	90.2	132.9	100.4	112	92.3	94.7	92.3	94.7	90.5
A0A7N2MIF3	Beta-fructofuranosidase OS=Quercus lobata OX=97700 PE=3 SV=1	12	5	12	5	607	67.8	5	40.5	117.7	102.1	113.1	113.1	99.1	111.8	71.9	81.7	89.5
A0A7N2L780	Bet_v_1 domain-containing protein OS=Quercus lobata OX=97700 PE=3 SV=1	31	4	14	4	151	16.8	5.36	51.21	102.8	99.5	89.7	89.5	114.1	87.7	97.8	100.5	118.3
A0A2N9HAL1	Uncharacterized protein OS=Fagus sylvatica OX=28930 GN=FSB_LOCUS36790 PE=3 SV=1	5	7	12	1	1636	179.8	5.96	31.65	122.1	31.5	33.3	116.2	98.2	93.5	142.3	141.9	121
A0A7N2R9W3	MPN domain-containing protein OS=Quercus lobata OX=97700 PE=3 SV=1	22	7	11	7	310	34.8	6.67	27.65	104.4	117.8	108.5	97.2	91.4	91	93.3	97.7	98.8
A0A7N2MNU8	3-oxoacyl-[acyl-carrier-protein] reductase OS=Quercus lobata OX=97700 PE=3 SV=1	17	7	14	5	318	33.6	9.2	39.98	91.2	127.9	120.3	94.6	102.4	99.3	88.3	88.1	87.8
A0A2N9HQV2	4Fe-4S ferredoxin-type domain-containing protein OS=Fagus sylvatica OX=28930 GN=FSB_LOCUS41923 PE=3 SV=1	20	5	14	1	256	29.5	5.95	37.24
A0A2N9J8B8	PPIase cyclophilin-type domain-containing protein OS=Fagus sylvatica OX=28930 GN=FSB_LOCUS60571 PE=4 SV=1	12	6	9	1	425	46.1	5.66	24.47
A0A7N2LWH0	Uncharacterized protein OS=Quercus lobata OX=97700 PE=3 SV=1	29	3	16	3	143	16.2	9.52	47.63	83.7	171.1	159	76.1	83.5	81.2	82.2	79.5	83.7
A0A2N9FFN2	Uncharacterized protein OS=Fagus sylvatica OX=28930 GN=FSB_LOCUS13593 PE=4 SV=1	18	5	16	1	319	33	7.46	39.47	117.3	156.3	150.1	116.7	70	113.1	53.2	50.8	72.6
A0A7N2LZV3	DAO domain-containing protein OS=Quercus lobata OX=97700 PE=4 SV=1	18	7	11	7	422	44.6	6.92	33.55	74.8	77	84.5	118.4	115.7	126.3	112.1	99.4	91.8
A0A2N9EAV1	Acetate--CoA ligase OS=Fagus sylvatica OX=28930 GN=FSB_LOCUS3989 PE=3 SV=1	9	7	11	1	754	83.6	6.54	31.63	95.9	66.2	76.4	103.3	116.6	116.4	112.1	111.8	101.2
A0A7N2R1L2	PPIase cyclophilin-type domain-containing protein OS=Quercus lobata OX=97700 PE=4 SV=1	8	4	12	3	516	56.9	9.13	33.66	88.1	158.2	146.6	87.1	101.7	92.1	74.3	75.1	76.8
A0A7N2LS38	Uncharacterized protein OS=Quercus lobata OX=97700 PE=4 SV=1	20	4	10	2	225	24.7	7.94	33.43	112.5	107.4	106.2	98.2	105.5	102.7	82.3	89.2	95.9
A0A7N2LBW1	14_3_3 domain-containing protein OS=Quercus lobata OX=97700 PE=3 SV=1	25	5	18	2	259	29.6	4.93	53.06	111.2	97.9	115	103.1	91.8	82	90.9	103.1	104.9
A0A2N9IYL2	SAM_MPBQ_MSBQ_MT domain-containing protein OS=Fagus sylvatica OX=28930 GN=FSB_LOCUS57560 PE=3 SV=1	13	4	10	1	353	40.2	8.03	35.15	97.5	97.2	101.3	106.1	98.5	107.4	97.6	98.3	96.2
A0A7N2RC02	C2 domain-containing protein OS=Quercus lobata OX=97700 PE=3 SV=1	21	4	20	4	190	21.6	8.44	48.42	98.1	93.5	102.1	99.5	114.4	115.8	91.7	92.7	92.2
A0A7N2L296	Tubulin-specific chaperone A OS=Quercus lobata OX=97700 PE=3 SV=1	62	7	15	7	113	12.8	5.1	36.77	89.9	130.7	128.7	110.4	79.8	119.4	74.2	76.9	89.9
A0A7N2M9B1	Uncharacterized protein OS=Quercus lobata OX=97700 PE=4 SV=1	21	6	13	6	285	31.6	5.97	38.87	111.2	94.8	94.8	101.3	96	102.1	101.6	99.1	99
A0A2N9FBT7	40S ribosomal protein S27 OS=Fagus sylvatica OX=28930 GN=FSB_LOCUS12181 PE=3 SV=1	47	4	12	4	86	9.6	8.75	42.21	95.1	85.1	89.3	110.8	112.7	126.7	87.2	89.4	103.6
A0A7N2KUN8	Deubiquitinating enzyme MINDY-3 OS=Quercus lobata OX=97700 PE=3 SV=1	13	7	11	7	743	81.1	5.81	27.04	114.1	71.4	81.5	99.6	108.8	100	106.6	114.4	103.7
A0A2N9HS12	Dihydrolipoyllysine-residue succinyltransferase OS=Fagus sylvatica OX=28930 GN=FSB_LOCUS42333 PE=3 SV=1	12	8	16	1	473	51.3	8.87	39.37	88.4	116.9	111.2	108.8	91	99.1	92.9	102.9	88.7
A0A2N9GXK2	Uncharacterized protein OS=Fagus sylvatica OX=28930 GN=FSB_LOCUS34939 PE=4 SV=1	8	8	13	3	1063	121.5	6.14	36.2	116.3	51.3	63.5	141.1	108.5	102.8	115.6	106.6	94.2
A0A7N2R5P7	MFS domain-containing protein OS=Quercus lobata OX=97700 PE=3 SV=1	13	5	13	5	520	57.6	8.18	42.88	154.8	74.7	78.1	83.1	119.1	83.7	103.6	100	102.8
A0A2N9F667	Uncharacterized protein OS=Fagus sylvatica OX=28930 GN=FSB_LOCUS10500 PE=4 SV=1	34	6	34	3	222	24.8	4.92	66.28	130.1	70.5	82.6	90.3	125.9	97.2	95.6	103.5	104.3
A0A059WQB8	Eukaryotic translation initiation factor 5A OS=Quercus suber OX=58331 PE=2 SV=1	52	7	20	1	159	17.4	5.78	51.23	142.3	85.3	96.2	99.1	105.3	86.5	103.4	94.3	87.7
A0A7N2MCJ6	PPM-type phosphatase domain-containing protein OS=Quercus lobata OX=97700 PE=4 SV=1	23	6	14	3	283	31.1	6.8	38.67	109.7	71.5	83	102	116.3	108.9	100.3	104.5	104
A0A7N2MZR1	Aminotran_1_2 domain-containing protein OS=Quercus lobata OX=97700 PE=3 SV=1	18	6	11	6	460	50.2	8.48	33.44	140.1	79.9	76.5	108.9	100.1	96.9	96.1	104.6	96.9
A0A2N9GCB8	Uncharacterized protein OS=Fagus sylvatica OX=28930 GN=FSB_LOCUS28099 PE=4 SV=1	21	6	22	1	196	22.9	8.65	59.11	100.6	91.2	104.6	92.3	114.2	94.8	91.9	111	99.3
A0A7N2MD03	Lactamase_B domain-containing protein OS=Quercus lobata OX=97700 PE=4 SV=1	28	7	9	7	294	32.4	7.24	22.19	106.3	111.9	103.8	95.9	103.4	83.2	101	94.8	99.7
A0A7N2MCP6	Dolichyl-diphosphooligosaccharide--protein glycosyltransferase subunit 1 OS=Quercus lobata OX=97700 PE=3 SV=1	17	8	11	8	468	52.7	6.98	34.1	123.6	80.1	79.4	100.9	110.2	92.5	102.8	105.2	105.3
A0A7N2R9V4	Uncharacterized protein OS=Quercus lobata OX=97700 PE=4 SV=1	7	7	10	7	1212	134.2	5.38	29.41	118.3	47.9	56.7	114.3	102.3	86.2	127.1	129.9	117.4
A0A7N2KX66	ATP-dependent Clp protease proteolytic subunit OS=Quercus lobata OX=97700 PE=3 SV=1	30	7	13	7	335	36.9	8.27	41.67	80.1	138.2	132.4	87.1	96.2	92.7	94.2	89.6	89.7
A0A7N2MYR5	(1->3)-beta-glucan endohydrolase OS=Quercus lobata OX=97700 PE=3 SV=1	17	7	12	7	469	49.6	5.34	23.8	104.2	87.4	100.6	106.9	112.5	102.9	99.5	90.2	95.9
A0A2N9F3Q5	Uncharacterized protein OS=Fagus sylvatica OX=28930 GN=FSB_LOCUS9644 PE=3 SV=1	8	5	9	2	686	76.7	8.81	26.64	94.5	94	101	117.8	84.9	100.2	103.8	103.9	99.8
A0A7N2M6N0	DNA damage-binding protein 1 OS=Quercus lobata OX=97700 PE=3 SV=1	8	9	11	9	1089	121.6	5.34	28.08	113	56.9	58.1	114.7	96.6	92.1	125.9	126.6	115.9
A0A7N2MDT2	Uncharacterized protein OS=Quercus lobata OX=97700 PE=4 SV=1	16	3	12	3	271	30	9.73	41.92	84	141.3	113.5	94.9	104.1	112.3	75.4	77.2	97.3
A0A7N2KSD0	Ornithine carbamoyltransferase OS=Quercus lobata OX=97700 PE=3 SV=1	9	3	15	3	386	42.2	7.74	38.46	96.1	91.4	91.7	110.9	106.5	104.4	102.9	98.9	97.3
A0A7N2KZT5	Proteasome subunit beta OS=Quercus lobata OX=97700 PE=3 SV=1	11	4	15	4	273	29.5	7.49	42.88	102	77.9	88.1	106.7	113.8	109.3	99.8	98.3	104.1
A0A2N9I7U6	Cytochrome c domain-containing protein OS=Fagus sylvatica OX=28930 GN=FSB_LOCUS47981 PE=3 SV=1	38	4	16	4	113	12.4	9.44	50.66	83.5	160	148.8	85	93.5	92.8	74.9	75.5	85.9
A0A7N2L8H0	Uncharacterized protein OS=Quercus lobata OX=97700 PE=3 SV=1	34	6	10	6	203	22.7	5.45	29.01	108	112.7	111.4	96.1	86.2	90.2	99.1	98.1	98.3
A0A7N2MHY7	Importin N-terminal domain-containing protein OS=Quercus lobata OX=97700 PE=4 SV=1	8	6	9	1	871	96.3	4.72	29.23	106.4	104.9	117.8	97.4	109.6	103.6	81.8	82.9	95.6
A0A7N2LGA8	Mitogen-activated protein kinase OS=Quercus lobata OX=97700 PE=3 SV=1	19	6	12	4	372	42.8	6.47	36.06	102.7	87.5	94	109.5	99	103.8	100	102.5	101
A0A2N9EML8	Uncharacterized protein OS=Fagus sylvatica OX=28930 GN=FSB_LOCUS3792 PE=4 SV=1	20	6	11	0	352	38.8	6.9	25.7
A0A7N2L6R8	NADH dehydrogenase [ubiquinone] 1 beta subcomplex subunit 7 OS=Quercus lobata OX=97700 PE=3 SV=1	46	4	13	4	102	11.8	8.44	35.11	87.2	143.7	135.9	77.8	99.2	85.9	90.6	84.8	95
A0A7N2L3S2	Uncharacterized protein OS=Quercus lobata OX=97700 PE=3 SV=1	19	6	8	3	433	46.4	5.87	26.56	89.5	101.9	114.6	91.6	104.8	104.6	99.6	93.7	99.7
A0A7N2N1E5	Uncharacterized protein OS=Quercus lobata OX=97700 PE=4 SV=1	19	6	9	6	262	29	5.15	26.45	96.9	142.1	128.3	92.5	80.6	89.2	83	89.2	98.2
A0A2N9J289	Uncharacterized protein OS=Fagus sylvatica OX=28930 GN=FSB_LOCUS58451 PE=3 SV=1	10	5	12	1	384	40.9	7.71	42.88	108.9	119.6	120.2	85.4	86.6	75.5	106.7	98.4	98.7
A0A2N9F5C5	NAC-A/B domain-containing protein OS=Fagus sylvatica OX=28930 GN=FSB_LOCUS10214 PE=4 SV=1	31	3	9	1	202	22	4.44	43.59	97.5	107.7	114.3	93.1	96.5	121.1	90.6	89.4	89.8
A0A7N2N1M0	Uncharacterized protein OS=Quercus lobata OX=97700 PE=3 SV=1	33	8	9	8	303	35.8	6.76	25.71	113.2	82.9	86.4	106.2	98	98.9	106.4	110.9	97
A0A7N2KT35	Uncharacterized protein OS=Quercus lobata OX=97700 PE=3 SV=1	14	6	9	4	545	60.5	9.11	29.21	168.9	63.3	72.2	107.2	129.5	92.4	93.9	87.9	84.6
A0A7N2MZJ7	NADH dehydrogenase [ubiquinone] 1 beta subcomplex subunit 9 OS=Quercus lobata OX=97700 PE=3 SV=1	41	4	14	4	140	16.3	7.15	46.35	90	159.8	149.9	85.4	87.6	84.2	80	82	81
A0A7N2LIK9	Indole-3-glycerol-phosphate synthase OS=Quercus lobata OX=97700 PE=3 SV=1	17	6	11	6	397	43.7	6.95	32.84	94.6	131.6	127.2	91.1	89.6	91.4	91.3	93.6	89.8
A0A7N2M514	Uncharacterized protein OS=Quercus lobata OX=97700 PE=4 SV=1	24	6	9	6	295	31.1	9.11	24.87	116.3	54.2	61.8	105.8	104.6	98.2	121.5	122.5	115
A0A7N2MKJ1	Uncharacterized protein OS=Quercus lobata OX=97700 PE=3 SV=1	32	6	8	6	168	18.8	10.4	27.33	104.1	88.1	92.8	100.5	96	99.6	108.8	108.1	101.8
A0A7N2MXN4	Aha1_N domain-containing protein OS=Quercus lobata OX=97700 PE=3 SV=1	30	7	13	7	256	29.5	6.71	35.69	107.5	124.3	115.9	95.8	74.9	78.9	100.4	102.7	99.5
A0A7N2MTQ4	Uncharacterized protein OS=Quercus lobata OX=97700 PE=4 SV=1	23	7	12	7	338	38.3	8.63	36.62	98.2	102	108.7	108.2	86.9	90.8	93.3	105.9	106
A0A7N2MJ36	Uncharacterized protein OS=Quercus lobata OX=97700 PE=3 SV=1	20	8	10	3	393	43.7	4.83	28.6	121.9	87.1	98	105.6	98.3	105.1	93.5	94.2	96.2
A0A7N2R738	Uncharacterized protein OS=Quercus lobata OX=97700 PE=3 SV=1	20	6	9	6	168	19.2	10.21	20.18	76.3	158.4	140.9	87.4	84.2	97.3	87.5	84.6	83.4
A0A7N2KU40	Peptidase A1 domain-containing protein OS=Quercus lobata OX=97700 PE=4 SV=1	10	4	18	3	428	46.4	8.82	51.22	46.4	94.6	83.4	88.6	113.9	99.3	121	119	133.8
A0A7N2RDU0	Uncharacterized protein OS=Quercus lobata OX=97700 PE=3 SV=1	24	7	11	7	282	31.2	7.83	23.65	107.3	88.8	92.3	106.6	96.6	101.8	102.6	103.1	100.9
A0A7N2L2V5	RRM domain-containing protein OS=Quercus lobata OX=97700 PE=4 SV=1	12	10	12	7	840	95.9	5.62	28.32	115.2	52	57.1	109	105.3	95.3	120.9	131.5	113.8
A0A7N2LBB2	Uncharacterized protein OS=Quercus lobata OX=97700 PE=3 SV=1	31	5	13	5	195	22.5	9.64	34.78	69.7	210.1	172.6	69.4	84.2	80.8	69.2	68.5	75.4
A0A7N2KPG6	SHSP domain-containing protein OS=Quercus lobata OX=97700 PE=3 SV=1	17	5	22	2	180	20.4	7.84	66.79	27.1	26.9	23.6	131	29.4	128.8	243.6	161.5	128
A0A2N9J918	Branched-chain-amino-acid aminotransferase OS=Fagus sylvatica OX=28930 GN=FSB_LOCUS60987 PE=3 SV=1	14	5	18	1	385	41.9	6.79	52.7	118.1	87.8	92.6	97.9	99.8	91.1	104.3	103	105.5
A0A7N2MG05	Germin-like protein OS=Quercus lobata OX=97700 PE=3 SV=1	18	4	10	4	226	24.4	6.33	33.29	52.8	48.3	83.7	126.8	133.9	202.5	66.1	72.2	113.8
A0A2N9FXH7	GrpE protein homolog OS=Fagus sylvatica OX=28930 GN=FSB_LOCUS23199 PE=3 SV=1	19	5	10	1	242	27	5.57	31.47	71.4	187	130.7	79.3	68.9	81.8	85.6	84.3	110.8
A0A2N9EZ58	Bet_v_1 domain-containing protein OS=Fagus sylvatica OX=28930 GN=FSB_LOCUS8020 PE=3 SV=1	38	5	18	1	160	17.5	5.38	52.32	129.3	67	59.6	155.9	149.3	69.4	84.9	100.2	84.3
A0A7N2QWX8	Quinolinate phosphoribosyltransferase [decarboxylating] OS=Quercus lobata OX=97700 PE=3 SV=1	7	3	16	3	355	38.7	6.86	41.47	89.9	109.4	112.1	89.8	109.6	96.7	98.2	95.1	99.2
A0A7N2RFJ4	PH domain-containing protein OS=Quercus lobata OX=97700 PE=4 SV=1	13	7	10	3	506	55.9	6.1	28.57	114.8	54.9	66.1	130.3	96.9	115.3	105.8	111.4	104.5
A0A2N9J483	VDE domain-containing protein OS=Fagus sylvatica OX=28930 GN=FSB_LOCUS59202 PE=4 SV=1	10	4	10	4	448	50.6	5.77	31.77	122.9	113.5	161.7	71.4	108.8	86	74.9	76.4	84.2
A0A7N2L8V6	Uncharacterized protein OS=Quercus lobata OX=97700 PE=3 SV=1	37	5	11	1	164	18.8	10.58	31.3	126.6	30.7	29.9	112.8	120.6	107.4	130.1	131.6	110.4
A0A2N9GZT8	Uncharacterized protein OS=Fagus sylvatica OX=28930 GN=FSB_LOCUS32791 PE=3 SV=1	8	3	19	2	590	63.3	6.47	73.11	99.2	128.2	119.2	90.8	105.3	102.5	86.8	85.9	82.2
A0A7N2M435	Prolycopene isomerase OS=Quercus lobata OX=97700 PE=3 SV=1	10	7	8	1	699	77.6	8.24	19.94	80.8	77.4	77.9	113.8	91.8	100.9	113.7	112.9	130.7
A0A7N2LYQ6	PCI domain-containing protein OS=Quercus lobata OX=97700 PE=3 SV=1	18	7	11	7	442	50.5	6.93	35.91	113.8	63.5	70.5	111.8	98.7	97.4	119.2	116.2	108.7
A0A7N2QYM7	Rieske domain-containing protein OS=Quercus lobata OX=97700 PE=4 SV=1	14	7	12	2	546	61.4	8.63	33.36	124.4	63.7	64.4	110.2	98.2	103.5	112.7	116	106.9
A0A7N2LKI8	WD_REPEATS_REGION domain-containing protein OS=Quercus lobata OX=97700 PE=3 SV=1	24	6	8	2	463	50.7	6.11	40.24	116.3	47.1	62.1	101.5	106.4	87.9	133	123.1	122.6
A0A7N2LRM0	cobW domain-containing protein OS=Quercus lobata OX=97700 PE=3 SV=1	35	8	9	8	289	31.7	6.58	24.81	98.9	95.3	103.7	100.6	95.4	104.6	97.1	103.1	101.1
A0A7N2KM98	Carboxypeptidase OS=Quercus lobata OX=97700 PE=3 SV=1	16	4	8	3	383	41.6	5.5	36.02	108.1	123.3	133.1	95.1	94.2	95.5	84.4	80.3	85.9
A0A2R3ZL34	Superoxide dismutase OS=Castanea mollissima OX=60419 PE=2 SV=1	11	3	9	2	226	25.3	8.09	30.66	72.4	113.5	113.3	119.1	109	146.4	74.4	71.6	80.3
A0A2N9IEB4	Uncharacterized protein OS=Fagus sylvatica OX=28930 GN=FSB_LOCUS52068 PE=3 SV=1	17	7	12	1	416	48.8	8.16	39.78	110.6	60.4	78.1	112.8	98.6	101.3	113.9	117.9	106.4
A0A7N2MGQ0	Alpha-galactosidase OS=Quercus lobata OX=97700 PE=3 SV=1	15	5	17	5	435	48	5.47	49.02	122.8	98.5	110.3	118.3	93.9	123.5	73.8	84	75
A0A2N9J727	ANK_REP_REGION domain-containing protein OS=Fagus sylvatica OX=28930 GN=FSB_LOCUS60202 PE=4 SV=1	16	3	19	1	341	36.7	4.54	52.34	152.3	30.4	26.1	209.4	82.1	207.7	41.2	66.1	84.7
A0A7N2LVT5	WPP domain-containing protein OS=Quercus lobata OX=97700 PE=4 SV=1	13	7	9	4	529	57.9	4.84	23.23	104.2	67.2	73.4	101.4	101.5	91.4	121.5	120.4	119
A0A2N9FQT0	Uncharacterized protein OS=Fagus sylvatica OX=28930 GN=FSB_LOCUS17474 PE=3 SV=1	10	5	14	1	510	58.1	7.87	33.92	115.1	60.1	59.3	105.1	98.1	82.8	120.7	128.7	130.2
A0A7N2MAC3	Threonyl-tRNA synthetase OS=Quercus lobata OX=97700 PE=3 SV=1	10	5	9	5	532	61.1	6.87	24.27	114.3	87.9	96.7	100	89.3	90.4	103.4	110.8	107.3
A0A2N9EY42	Uncharacterized protein OS=Fagus sylvatica OX=28930 GN=FSB_LOCUS7401 PE=4 SV=1	21	4	13	1	224	23.7	7.72	39.26	92.8	112.3	110.5	93.7	94	83.5	99.7	106.3	107
A0A7N2KYG2	VOC domain-containing protein OS=Quercus lobata OX=97700 PE=4 SV=1	27	4	10	4	202	22.6	6.64	31.41	73.5	158.7	138.1	72.7	84.3	58.5	111.6	91	111.7
A0A7N2LCQ0	Methyltransferase OS=Quercus lobata OX=97700 PE=3 SV=1	25	6	8	6	346	38.8	6.46	25.66	140.9	79.9	89.8	98.5	113.8	83.8	97.4	97.9	98
A0A7N2M1P0	Carboxypeptidase OS=Quercus lobata OX=97700 PE=3 SV=1	18	6	10	2	413	46.3	9.01	28.92	91.8	160.6	149	75.2	100.5	92.7	68.4	78.3	83.4
A0A2N9EXA6	N-acetyl-glutamate semialdehyde dehydrogenase OS=Fagus sylvatica OX=28930 GN=FSB_LOCUS7365 PE=3 SV=1	2	6	11	1	3303	374.7	5.15	37.62	78.4	116	118.8	108.7	114.9	122.8	70.5	78.2	91.8
A0A7N2QY74	Uncharacterized protein OS=Quercus lobata OX=97700 PE=4 SV=1	12	5	12	1	445	50.2	9.58	38.5	112.2	81.6	88.6	112.3	139.3	122.4	87	84.5	72.1
A0A7N2KS27	Uncharacterized protein OS=Quercus lobata OX=97700 PE=3 SV=1	32	5	8	5	208	22.7	10.58	27.47	105.4	91.5	92.5	105.3	97	103.2	100.5	105.5	99.1
A0A7N2MCV2	Uncharacterized protein OS=Quercus lobata OX=97700 PE=3 SV=1	21	7	15	7	297	33.6	8.27	40.65	86.7	146.4	132.9	91.6	91.5	104.2	77.4	80.3	89
A0A7N2LHB6	Uncharacterized protein OS=Quercus lobata OX=97700 PE=3 SV=1	29	5	11	5	237	27.2	5.49	35.6	74.8	75.7	86.6	74.1	150.5	71.2	129.2	119	118.9
A0A7N2M767	TPR_REGION domain-containing protein OS=Quercus lobata OX=97700 PE=4 SV=1	12	4	14	4	349	40	8.6	36.35	95.5	101.1	103.2	105.1	86.1	96.7	103.4	107.2	101.6
A0A7N2MZJ1	Isochorismatase domain-containing protein OS=Quercus lobata OX=97700 PE=3 SV=1	14	3	11	3	244	26.9	5.81	32.52	78.9	91.6	90	108.9	134.5	132.1	88.1	88.1	87.8
A0A7N2LTX2	Uncharacterized protein OS=Quercus lobata OX=97700 PE=3 SV=1	42	6	10	6	148	16.6	5.48	29.63	108.6	117.6	119.5	98.5	97.5	103.4	86.3	80.8	87.8
A0A7N2L0E1	HMA domain-containing protein OS=Quercus lobata OX=97700 PE=4 SV=1	32	4	11	4	196	21.3	4.79	47.47	116.6	216	159.2	61.1	77.6	53.4	68.1	64.4	83.7
A0A7N2MTV4	Uncharacterized protein OS=Quercus lobata OX=97700 PE=3 SV=1	26	6	19	1	206	23.6	10.4	45.46	116.1	27.7	38.5	125.4	108.6	110	128.4	128.3	117.1
A0A7N2QYS6	Glycosyltransferase OS=Quercus lobata OX=97700 PE=3 SV=1	10	4	13	3	472	52.2	5.49	39.32	92.5	86	90.2	111.7	96.5	114.7	98.3	106.3	103.9
Q9ATF6	Ribosomal protein L17 OS=Castanea sativa OX=21020 PE=2 SV=1	39	5	14	5	140	15	10.48	43.72	104.3	55.9	64.3	117.2	121.6	127.8	101.7	101.1	105.9
A0A1L1ZZZ9	30S ribosomal protein S7, chloroplastic OS=Castanopsis concinna OX=1754207 GN=rps7 PE=3 SV=1	34	5	14	5	155	17.3	11.28	34.16	102.6	100.3	100.3	98.8	95.9	101.6	99.4	105.2	95.8
A0A2N9IYN6	ACB domain-containing protein OS=Fagus sylvatica OX=28930 GN=FSB_LOCUS58329 PE=3 SV=1	10	6	9	6	674	74.1	5.49	28.63	125	64.3	68.2	113.5	101.2	95.1	110.7	113.7	108.3
A0A2N9H8D1	Helicase ATP-binding domain-containing protein OS=Fagus sylvatica OX=28930 GN=FSB_LOCUS35792 PE=3 SV=1	8	7	11	7	1290	140.8	6.8	34.88	115	66.1	67.2	111.1	93.8	94.9	120.7	122.4	108.9
A0A7N2MBA9	AB hydrolase-1 domain-containing protein OS=Quercus lobata OX=97700 PE=4 SV=1	15	5	11	4	340	37.8	5.16	32.42	84.7	115.7	110.9	96.5	120.8	114.7	86	83.2	87.5
A0A2N9EWB2	N-acyl-L-amino-acid amidohydrolase OS=Fagus sylvatica OX=28930 GN=FSB_LOCUS6741 PE=3 SV=1	17	5	10	4	407	45.5	6.48	32.53	98.1	125.4	126	104.1	99.1	113	76.1	78.4	79.8
A0A2N9FPH7	HpcH_HpaI domain-containing protein OS=Fagus sylvatica OX=28930 GN=FSB_LOCUS20509 PE=3 SV=1	7	5	15	1	684	75.1	6.2	49.29	94.2	106.7	101.6	99.1	125.1	109.2	92	88	84.1
A0A7N2L009	UBA domain-containing protein OS=Quercus lobata OX=97700 PE=4 SV=1	7	4	9	4	559	60.9	5.77	30.76	106.7	115.9	118	107.9	89	93.4	89.9	86.4	92.6
A0A2N9HV15	Uncharacterized protein OS=Fagus sylvatica OX=28930 GN=FSB_LOCUS43492 PE=3 SV=1	18	3	29	3	172	18.5	8.97	84.79	83.1	122	125.6	94	119.1	118.9	74.7	73.4	89.1
A0A7N2MFB6	Uncharacterized protein OS=Quercus lobata OX=97700 PE=3 SV=1	8	5	12	4	697	74.2	7.43	34.36	107.8	80.1	93.2	105.3	127.7	139.4	87.1	76.6	82.9
A0A7N2QYV8	Uncharacterized protein OS=Quercus lobata OX=97700 PE=4 SV=1	18	6	13	5	314	34.3	5.36	34.82	88.9	105.9	97	85.3	101.9	101.3	108.8	101.5	109.3
A0A7N2MWF2	Protein kinase domain-containing protein OS=Quercus lobata OX=97700 PE=4 SV=1	6	8	13	7	1280	141.7	5.69	27.16	122.9	54.2	60.2	106.9	107	95.4	119.9	124.5	109
A0A7N2MLC8	Uncharacterized protein OS=Quercus lobata OX=97700 PE=4 SV=1	53	6	11	6	104	11.6	4.15	42.55	129.4	162	149.1	64	70.8	61.8	76.6	83.6	102.7
A0A7N2R931	PKS_ER domain-containing protein OS=Quercus lobata OX=97700 PE=4 SV=1	15	5	9	5	420	45.6	8.48	30.02	94.7	89.4	92.2	113.8	101.8	118.7	100.1	93.4	95.9
A0A7N2L3B4	Methionine S-methyltransferase OS=Quercus lobata OX=97700 PE=3 SV=1	6	7	9	4	1088	120.6	5.8	25.09	124.9	46.9	52.3	104.5	108.1	85.3	130.9	130.8	116.4
A0A7N2MZN7	V-type proton ATPase subunit a OS=Quercus lobata OX=97700 PE=3 SV=1	8	6	9	6	833	94.5	6.3	27.79	122.5	55.8	57.5	113.1	113.5	101.5	110.6	114.4	111
A0A7N2KZ99	Uncharacterized protein OS=Quercus lobata OX=97700 PE=4 SV=1	20	8	13	7	419	45.6	6.76	29.91	111	83.9	91	104.6	93.4	96.9	108.4	105.7	105.1
A0A7N2KTC9	Dolichyl-diphosphooligosaccharide--protein glycosyltransferase subunit 1 OS=Quercus lobata OX=97700 PE=3 SV=1	12	7	10	7	613	68.7	7.27	30.39	125.5	52.3	57.7	106.6	122.2	108.8	111.6	112	103.2
A0A7N2R1N7	ATP:AMP phosphotransferase OS=Quercus lobata OX=97700 PE=3 SV=1	25	6	10	3	245	26.7	7.46	29.66	116.9	146.9	140.6	97.8	83.5	93.5	66.3	74	80.5
A0A2N9FF54	Uncharacterized protein OS=Fagus sylvatica OX=28930 GN=FSB_LOCUS13286 PE=3 SV=1	19	3	23	1	172	19.7	7.43	68.65	113.5	103.6	98.9	83	101.6	105.2	94.6	107.1	92.6
A0A7N2REI2	RmlD_sub_bind domain-containing protein OS=Quercus lobata OX=97700 PE=4 SV=1	20	6	13	5	302	33.9	6.42	34.93	110.3	105.6	101.9	98.3	89.6	75.5	103.9	108.5	106.5
A0A7N2KM88	50S ribosomal protein L9, chloroplastic OS=Quercus lobata OX=97700 PE=3 SV=1	31	6	13	6	195	21.9	9.86	42.09	94.8	119.9	121.6	93.8	91.3	94.8	93.3	96.5	94
A0A7N2R9W8	ADF-H domain-containing protein OS=Quercus lobata OX=97700 PE=3 SV=1	53	5	12	2	139	16	7.14	40.59	102.5	110.6	100.4	105.9	99.9	100.8	85.4	94.9	99.6
A0A2N9FN15	Prolycopene isomerase OS=Fagus sylvatica OX=28930 GN=FSB_LOCUS16534 PE=3 SV=1	12	7	8	1	602	66.4	7.14	19.61	80.9	65.4	78.7	124.6	78.5	117.5	108.1	122.8	123.6
A0A2N9H4E3	Thioredoxin-dependent peroxiredoxin OS=Fagus sylvatica OX=28930 GN=FSB_LOCUS34515 PE=4 SV=1	23	5	12	1	214	23.6	9.41	45.87	95.4	165.2	149.5	75.4	109.7	80.7	71	65.1	88
A0A7N2MD07	Uncharacterized protein OS=Quercus lobata OX=97700 PE=3 SV=1	30	8	13	6	288	31.3	5.12	32.07	100.8	111.1	107.2	109.1	78.3	95.3	101.7	99.1	97.5
A0A7N2LAP3	Uncharacterized protein OS=Quercus lobata OX=97700 PE=4 SV=1	24	5	10	4	228	25.9	6.43	36.05	123.6	50.8	49.9	107.8	155.9	110.8	89.7	110.6	100.9
A0A7N2R6J8	Cytochrome b5 heme-binding domain-containing protein OS=Quercus lobata OX=97700 PE=3 SV=1	30	3	14	2	176	19.9	5.44	48.79	114.9	109.5	109.8	96.8	100.5	84.7	97.9	92.5	93.4
A0A7N2KXU3	Uncharacterized protein OS=Quercus lobata OX=97700 PE=3 SV=1	18	5	10	4	238	26.7	5.38	33.2	85	125.3	133.4	86.2	123.4	111.5	75.1	74.6	85.5
A0A7N2LJP8	Uncharacterized protein OS=Quercus lobata OX=97700 PE=4 SV=1	11	5	12	5	423	46.1	7.78	29.41	112.1	69.5	71.1	110.4	102.6	104.6	110.4	107.9	111.4
A0A7N2MLA2	Uncharacterized protein OS=Quercus lobata OX=97700 PE=4 SV=1	14	5	12	5	441	49.8	5.5	35.84	145.1	47	52.4	92.9	135.9	104.4	104.9	106.1	111.2
A0A7N2RDZ0	Uncharacterized protein OS=Quercus lobata OX=97700 PE=4 SV=1	20	7	8	4	415	44.9	5.44	22.43	122.6	54.8	59	109.1	107.1	96.2	120.4	122.6	108.2
A0A7N2MRW4	ENTH domain-containing protein OS=Quercus lobata OX=97700 PE=4 SV=1	8	6	8	6	936	99.9	5.91	25.55	109.9	125.3	97	101.3	88.6	86.8	95.6	102.8	92.6
A0A7N2N215	Transaldolase OS=Quercus lobata OX=97700 PE=3 SV=1	16	6	9	6	396	42.9	6.65	28.22	84.5	129.1	119.1	90	107.2	100.7	94.7	86.4	88.3
A0A7N2M1I5	Phospholipase D OS=Quercus lobata OX=97700 PE=3 SV=1	9	7	8	4	881	100.2	7.36	24.29	118.5	44.9	49.5	125.6	114.5	99.6	113.3	121.5	112.6
A0A7N2KPH9	Uncharacterized protein OS=Quercus lobata OX=97700 PE=3 SV=1	8	6	11	2	794	88.9	6.48	36.87	155.3	45.3	52.9	111.6	103.1	79.8	121.1	122	108.9
A0A7N2KRE5	Epimerase domain-containing protein OS=Quercus lobata OX=97700 PE=3 SV=1	10	4	11	1	413	46.6	5.5	37.71	96.2	78.4	93.5	111.6	113.1	94.6	101.6	110.1	100.9
A0A7N2MXA4	WD_REPEATS_REGION domain-containing protein OS=Quercus lobata OX=97700 PE=4 SV=1	30	8	10	8	341	37.9	8.25	24.54	116.2	88.6	83.2	105.2	99.9	97.8	101.3	105	103
A0A7N2KXP1	Uncharacterized protein OS=Quercus lobata OX=97700 PE=3 SV=1	8	5	8	5	607	67.4	8.28	20.74	114.1	65.4	71.9	107.6	102.4	103.3	112.8	117.4	105.2
A0A2N9EJ33	Uncharacterized protein OS=Fagus sylvatica OX=28930 GN=FSB_LOCUS2664 PE=3 SV=1	23	6	10	1	408	41.8	6.25	36.99	105	89.8	91.4	106.4	122.4	112.9	85.5	87.7	99
A0A2N9HGC4	CBFD_NFYB_HMF domain-containing protein OS=Fagus sylvatica OX=28930 GN=FSB_LOCUS41239 PE=4 SV=1	22	5	7	3	254	28.3	6.27	22.5	108.2	101.7	109.9	93.5	117.1	101.8	81.4	86.6	99.8
A0A7N2LQV4	DNA-directed RNA polymerase subunit beta OS=Quercus lobata OX=97700 PE=3 SV=1	8	7	10	7	1191	135	7.94	26.59	113.3	54	61.3	109.9	102.6	88.6	127.7	130.6	112
A0A7N2MT00	Uncharacterized protein OS=Quercus lobata OX=97700 PE=3 SV=1	20	3	10	3	148	17	6.67	27.24	97	134.3	126.5	96.1	92.4	103.4	82.7	79.7	87.8
A0A7N2MC78	Glutamyl-tRNA(Gln) amidotransferase subunit A, chloroplastic/mitochondrial OS=Quercus lobata OX=97700 GN=GATA PE=3 SV=1	15	6	8	4	542	57.4	6.16	31.95	102.7	111.7	113	89	93.5	91.6	99.6	100.9	98
A0A7N2R1C7	Aspartate-semialdehyde dehydrogenase OS=Quercus lobata OX=97700 PE=3 SV=1	11	4	10	4	378	41.2	7.14	30.69	102.7	101.2	106.4	109	109.8	103.8	88	88.6	90.4
A0A7N2R1Y0	Uncharacterized protein OS=Quercus lobata OX=97700 PE=4 SV=1	12	5	13	5	442	47.6	5.44	36.16	100.6	80.8	87	99.4	100.4	99.2	113.8	109.4	109.4
A0A7N2L4S1	Uncharacterized protein OS=Quercus lobata OX=97700 PE=4 SV=1	21	5	12	5	181	20.8	9.1	29.59	96.2	118	120.6	94.2	96.5	101.2	88.4	91.1	93.9
A0A7N2R2A0	DUF953 domain-containing protein OS=Quercus lobata OX=97700 PE=4 SV=1	45	8	11	8	175	19.6	6.38	30.08	97.8	125.1	112.1	97.1	94	99.5	91.6	89.3	93.4
A0A7N2R7C3	Uncharacterized protein OS=Quercus lobata OX=97700 PE=4 SV=1	11	3	11	3	258	27.8	6.8	43.62	90.1	124.6	125.2	102.8	106.3	108.9	80.8	75	86.2
A0A7N2R921	Protein disulfide-isomerase OS=Quercus lobata OX=97700 PE=3 SV=1	19	6	9	6	433	46.9	5.59	32.83	96.6	75.1	77.5	104.7	102.9	103.8	112.5	116.5	110.5
A0A7N2MCN1	Uncharacterized protein OS=Quercus lobata OX=97700 PE=3 SV=1	29	4	11	4	182	20.1	10.59	41.83	105.2	79.7	92.5	101.9	99.3	100.2	108.1	109.4	103.6
A0A7N2N4X5	Bet_v_1 domain-containing protein OS=Quercus lobata OX=97700 PE=3 SV=1	36	6	11	4	165	18.5	5.8	29.96	85.8	96.3	101.9	114.2	104.3	126.6	83.6	92.9	94.4
A0A7N2M9E1	Trafficking protein particle complex subunit OS=Quercus lobata OX=97700 PE=3 SV=1	30	5	10	5	186	20.8	4.46	32.36	96.8	118.7	112.9	96	96.6	100.8	86.8	89.8	101.6
A0A7N2KLL4	Dirigent protein OS=Quercus lobata OX=97700 PE=3 SV=1	18	3	10	1	185	20.6	8.97	24.65	94	59	81.1	130.9	132.5	130.4	75.6	97.9	98.7
A0A7N2R9G6	SHSP domain-containing protein OS=Quercus lobata OX=97700 PE=3 SV=1	27	5	9	4	290	32.3	7.64	24.81	85.6	75.9	75.1	98	83.8	95.2	122.2	131.9	132.4
A0A7N2LYA7	Uncharacterized protein OS=Quercus lobata OX=97700 PE=3 SV=1	36	5	11	1	164	18.7	10.52	30.45	112.1	48.6	49.2	117.5	113.3	116.6	113.7	120.6	108.4
A0A7N2LR27	Uncharacterized protein OS=Quercus lobata OX=97700 PE=3 SV=1	18	5	7	3	490	53.5	5.12	24	109	70	76.2	102.4	96.7	94.9	114.6	118.5	117.6
A0A7N2N2K8	ATP-dependent Clp protease proteolytic subunit OS=Quercus lobata OX=97700 PE=3 SV=1	13	5	13	5	290	32.3	9.42	42.06	75.5	167.4	146.2	83.8	90.4	100.8	83	75.8	77.3
Q9ZRP6	Cysteine proteinase inhibitor OS=Castanea sativa OX=21020 PE=2 SV=1	40	5	14	5	102	11.4	7.56	38.9	70.3	175.1	144.6	88.7	96.5	100.3	65.9	72.7	86
A0A7N2REH2	ATP-dependent Clp protease proteolytic subunit OS=Quercus lobata OX=97700 PE=3 SV=1	18	3	12	3	305	33.2	7.94	27.16	72.9	168.8	143.5	81.9	87.9	93.4	87.2	75.7	88.8
A0A2N9GRM3	Eukaryotic translation initiation factor 3 subunit H OS=Fagus sylvatica OX=28930 GN=FSB_LOCUS29951 PE=3 SV=1	13	4	8	4	352	40.3	5.02	33.49	109.2	81.8	82.1	106.4	97.3	99	105.8	106.3	112.3
A0A7N2LEG6	NAD(P)H dehydrogenase (quinone) OS=Quercus lobata OX=97700 PE=4 SV=1	34	4	10	4	196	21.5	7.33	37.91	104.3	131.9	118.4	87.9	113.7	81.6	95.3	80.6	86.3
A0A7N2M5J8	Uncharacterized protein OS=Quercus lobata OX=97700 PE=4 SV=1	9	5	8	5	509	56.2	8.76	27.1	124.7	70.2	69	105.5	111.7	96.7	108.2	109.4	104.5
A0A7N2N2J2	Uncharacterized protein OS=Quercus lobata OX=97700 PE=3 SV=1	13	8	10	2	613	68.5	7.34	22.45	125	69.9	83.2	97	105.2	91.5	103.3	113.1	111.7
A0A7N2MLX7	ADH_N domain-containing protein OS=Quercus lobata OX=97700 PE=4 SV=1	16	4	10	3	330	34.8	9.5	33.72	119.9	92.1	98.3	98.1	87.9	91.4	105.9	100.8	105.6
A0A7N2R155	V-type proton ATPase subunit F OS=Quercus lobata OX=97700 PE=3 SV=1	41	5	8	5	130	14.3	6.57	22.81	90.9	132.2	122.5	99.1	96.8	103.2	80.6	82.1	92.6
A0A7N2N3T3	Thiamine pyrophosphokinase OS=Quercus lobata OX=97700 PE=3 SV=1	24	4	7	4	255	28.7	6.58	21.35	99.7	91.5	93.2	102.3	105.5	100.9	101.2	94.5	111.1
A0A7N2N1D2	Uncharacterized protein OS=Quercus lobata OX=97700 PE=3 SV=1	17	4	7	4	260	28.3	7.96	21.1	109	70.5	78.6	114.4	117.7	135.3	82.9	89.3	102.4
A0A7N2R1A6	AT-hook motif nuclear-localized protein OS=Quercus lobata OX=97700 PE=4 SV=1	19	6	14	6	395	41.3	9.36	42.78	102.4	81.6	83.6	102	103.5	104.1	111.2	105.8	105.8
A0A2N9EQF0	Chlorophyll a-b binding protein, chloroplastic OS=Fagus sylvatica OX=28930 GN=FSB_LOCUS4944 PE=3 SV=1	30	6	18	1	259	27.5	6.04	41.64	101.1	117.1	112.8	96.7	105.7	100.8	85.4	82.6	97.7
A0A7N2MID8	NAD(P)H-hydrate epimerase OS=Quercus lobata OX=97700 PE=3 SV=1	14	6	9	6	568	63.4	7.58	23.48	93.8	91.8	92.8	109	109.5	110.5	94.7	97.6	100.3
A0A7N2R5V8	Uncharacterized protein OS=Quercus lobata OX=97700 PE=4 SV=1	19	6	16	2	288	33.1	6.7	42.6	88.5	134.9	129.9	101.9	89.7	93	86.3	83.9	91.9
A0A7N2L6M6	Uncharacterized protein OS=Quercus lobata OX=97700 PE=3 SV=1	30	6	12	5	297	32.5	8.06	33.78	96.9	84.2	91.3	126.9	85.4	111.6	106	97.8	99.9
A0A7N2RB01	Uncharacterized protein OS=Quercus lobata OX=97700 PE=4 SV=1	26	7	13	7	329	36.5	9.63	31.83	91.4	152.5	138	97.9	94.4	109.7	66	73.7	76.5
A0A7N2KS23	Uncharacterized protein OS=Quercus lobata OX=97700 PE=4 SV=1	21	5	10	4	286	31.7	9.44	32.42	87.9	101.4	104.9	118.6	85.5	127.1	86.9	89.9	97.8
A0A7N2RBC4	Purple acid phosphatase OS=Quercus lobata OX=97700 PE=3 SV=1	11	7	15	1	618	69.6	6.57	39.45	91.1	52.6	61.8	112.5	112.2	121.8	109.1	118	120.8
A0A7N2MYP3	Protein kinase domain-containing protein OS=Quercus lobata OX=97700 PE=3 SV=1	16	7	13	2	363	41.2	5.03	34.6	99.8	75.4	88.2	105.7	109.5	118.6	97	101.8	103.9
A0A7N2L483	ATP citrate synthase OS=Quercus lobata OX=97700 PE=3 SV=1	16	6	10	6	423	46.7	5.57	29.87	118.1	71.2	80.6	122.4	84.4	103.2	98.8	112.3	109.1
A0A7N2M0Y9	Uncharacterized protein OS=Quercus lobata OX=97700 PE=4 SV=1	13	4	12	2	271	29.4	8.41	38.16	99.2	104.3	101.6	118.8	108.6	128.5	81.5	76.2	81.2
A0A2N9EZ41	Uncharacterized protein OS=Fagus sylvatica OX=28930 GN=FSB_LOCUS8004 PE=4 SV=1	12	6	8	1	573	61.9	8.48	26.23	91.7	60.6	77.2	135.5	94.8	130.6	113.9	104.5	91.2
A0A7N2MEX4	Uncharacterized protein OS=Quercus lobata OX=97700 PE=4 SV=1	13	6	9	6	485	53.5	5.07	27.07	126.3	62.1	75.9	99.2	97.7	94.4	118.7	119.2	106.4
A0A7N2N3B9	Glutamyl-tRNA synthetase OS=Quercus lobata OX=97700 PE=3 SV=1	13	6	11	4	568	63.4	7.36	33.36	109.1	86.1	91.4	102.2	103.8	99.3	99.3	103.2	105.5
A0A7N2R9J7	PKS_ER domain-containing protein OS=Quercus lobata OX=97700 PE=3 SV=1	19	6	10	6	337	36.8	5.63	27.89	94.6	149.8	161.6	92.6	89.7	131.5	60.6	59.9	59.8
A0A7N2LZV1	Vacuolar protein sorting-associated protein 35 OS=Quercus lobata OX=97700 PE=3 SV=1	10	6	11	4	790	89.3	5.44	36.88	127.5	49.4	56.2	117.4	91.4	90.1	126.3	128.6	113.2
A0A7N2KUV6	PCI domain-containing protein OS=Quercus lobata OX=97700 PE=3 SV=1	25	6	10	2	267	30.8	5.15	27.63	110.5	93	90.1	101.4	100	99.9	101.4	98.7	105
A0A7N2KNC8	Uncharacterized protein OS=Quercus lobata OX=97700 PE=3 SV=1	21	4	7	4	220	23.3	6.9	30.92	150	47.8	59	82	125	95.7	109.5	110.5	120.5
A0A7N2N3Q5	RF_PROK_I domain-containing protein OS=Quercus lobata OX=97700 PE=3 SV=1	18	7	11	7	464	52.2	6.81	31.73	102.2	99	108.2	103.3	87.3	93.2	106.7	104.1	96.1
A0A7N2KUB2	PKS_ER domain-containing protein OS=Quercus lobata OX=97700 PE=4 SV=1	12	4	6	2	507	56.8	7.03	22.88	87.8	88.1	85.9	120.3	100	127.9	95	98.8	96.1
A0A7N2LWY8	Bet_v_1 domain-containing protein OS=Quercus lobata OX=97700 PE=3 SV=1	18	3	11	1	160	17.7	6.55	38.81	91.9	56.4	91	112.7	92.3	144.3	92.6	94.4	124.2
A0A7N2KR00	Ubiquitin carboxyl-terminal hydrolase OS=Quercus lobata OX=97700 PE=3 SV=1	21	6	10	6	297	34	8.44	31.12	110.3	77.5	77.5	108.9	100.1	101.6	106.7	112.2	105.1
A0A7N2KT12	Thioredoxin domain-containing protein OS=Quercus lobata OX=97700 PE=4 SV=1	47	5	15	4	116	12.9	5.12	49.2	104	113.1	115.5	100.4	98.5	107.5	79	85.9	96.1
A0A2N9IFM2	40S ribosomal protein S12 OS=Fagus sylvatica OX=28930 GN=FSB_LOCUS50745 PE=3 SV=1	45	6	9	1	142	15	6.51	29.79	91.7	106.4	111.6	99.6	103.1	97.7	92.9	91.5	105.6
A0A7N2L3W0	Superoxide dismutase [Cu-Zn] OS=Quercus lobata OX=97700 PE=3 SV=1	25	5	31	4	152	15.3	6.1	70.25	101.5	153.8	138.3	99.8	94	92	62.5	68.9	89.2
A0A7U3I0E9	Photosystem II protein V OS=Fagus sylvatica OX=28930 GN=psbE PE=4 SV=1	47	5	32	2	83	9.4	4.94	99.12	68.5	230	167.5	72.2	83.3	88.7	60.5	59.8	69.5
A0A7N2MRP9	Uncharacterized protein OS=Quercus lobata OX=97700 PE=4 SV=1	7	5	10	4	777	83.3	6.49	27.76	122.3	136.7	145.8	74.5	80.7	58.9	100.6	93.5	86.9
A0A7N2R8X6	TOP4c domain-containing protein OS=Quercus lobata OX=97700 PE=3 SV=1	6	7	13	2	871	99.1	8.72	34.16	108.2	80.5	77.7	110.5	100.9	103.8	97.6	111.5	109.2
A0A7N2R7L5	Uncharacterized protein OS=Quercus lobata OX=97700 PE=3 SV=1	10	9	10	9	1163	126.5	5.81	23.42	112.3	81.4	79.3	107.7	96.8	107.4	108.5	108.7	97.9
A0A7N2MEP8	Uncharacterized protein OS=Quercus lobata OX=97700 PE=3 SV=1	10	5	9	5	465	52.2	6.95	25.26	121.7	65.9	67.2	92.5	110.5	86.5	110.8	121.7	123.3
A0A7N2M3R4	Rhodanese domain-containing protein OS=Quercus lobata OX=97700 PE=4 SV=1	27	4	12	4	233	25.5	8.66	38.55	96.4	150.6	138.5	87.3	107.2	94.9	64.8	70.9	89.4
A0A7N2M3N3	DNA topoisomerase (ATP-hydrolyzing) OS=Quercus lobata OX=97700 PE=3 SV=1	10	7	9	7	733	81.1	8.22	27.49	102.5	72.3	74.7	112.4	98.3	102.9	113.1	120.1	103.6
A0A7N2LRV1	Uncharacterized protein OS=Quercus lobata OX=97700 PE=4 SV=1	12	6	13	4	562	63.6	6.96	32.12	111.8	73.2	79.9	112.2	90.9	105.8	107.1	113.1	106
A0A7N2R8X8	Thioredoxin domain-containing protein OS=Quercus lobata OX=97700 PE=4 SV=1	11	3	19	3	185	19.8	8.95	40.08	90.3	133.3	121.7	91.8	114.7	107.2	76	75.3	89.6
A0A7N2KK39	Prolyl endopeptidase OS=Quercus lobata OX=97700 PE=3 SV=1	9	7	12	3	720	81.7	5.45	37.92	99	60.4	71.4	78.4	144	83.4	132.7	123.4	107.4
A0A2N9G9X3	PDZ domain-containing protein OS=Fagus sylvatica OX=28930 GN=FSB_LOCUS24225 PE=3 SV=1	16	3	8	1	271	28.9	7.91	27.61	109.4	139.5	145.9	71.2	115	74	78	74.8	92.2
A0A7N2R580	SH3 domain-containing protein OS=Quercus lobata OX=97700 PE=4 SV=1	24	8	10	3	348	38.9	6.89	20.54	106.9	90.6	96.2	106.7	106.7	108.2	95.2	96.7	92.8
A0A7N2N8J5	PKS_ER domain-containing protein OS=Quercus lobata OX=97700 PE=3 SV=1	16	4	8	1	362	39.3	7.27	33.28	129.8	66.4	84.7	89.6	116.2	84.8	108	103.2	117.4
A0A2N9H2R2	S-methyl-5-thioribose kinase OS=Fagus sylvatica OX=28930 GN=FSB_LOCUS33955 PE=3 SV=1	16	5	14	1	311	35.1	5.41	44.21	96	93.5	103.3	106.6	102.5	124.8	88.2	96.1	89
A0A7N2MUM8	PPM-type phosphatase domain-containing protein OS=Quercus lobata OX=97700 PE=4 SV=1	20	6	12	6	296	32.3	8.72	35.65	133.8	77.9	84.6	95.1	124.5	109.8	88.1	91.6	94.4
A0A7N2KTN3	Uncharacterized protein OS=Quercus lobata OX=97700 PE=4 SV=1	6	8	12	6	1094	118.9	5.73	32.4	113.4	80.5	82.1	111.4	93	99.1	109.6	110.3	100.5
A0A7N2L4E7	Uncharacterized protein OS=Quercus lobata OX=97700 PE=4 SV=1	15	7	7	3	562	63.4	6.9	24.39	122.6	64.2	71.5	116.6	120.2	118.1	100.2	96.1	90.6
A0A2N9I7X5	CCT-epsilon OS=Fagus sylvatica OX=28930 GN=FSB_LOCUS47833 PE=3 SV=1	9	6	10	1	535	59	5.49	28.81	100.2	39.3	46.3	119.3	109.1	106.8	136.7	126.4	115.8
A0A7N2M0R7	NADH dehydrogenase [ubiquinone] iron-sulfur protein 4, mitochondrial OS=Quercus lobata OX=97700 PE=3 SV=1	35	6	14	6	162	18.3	9.83	35.14	96.5	143.5	145.3	83.8	88.2	85.1	87.5	85	85.2
A0A7N2MAN5	Uncharacterized protein OS=Quercus lobata OX=97700 PE=3 SV=1	26	5	11	4	311	35	4.91	27.66	108.1	75.8	79.2	106.3	89.9	98	119.3	116	107.3
A0A7N2M560	Uncharacterized protein OS=Quercus lobata OX=97700 PE=3 SV=1	37	5	14	4	147	16.7	10.35	34.77	109.8	59.9	63.5	121.6	112.9	129.4	98.4	107	97.5
A0A7N2QYH0	Uncharacterized protein OS=Quercus lobata OX=97700 PE=3 SV=1	16	7	9	7	391	42.6	6.01	29.08	104	79.6	81.3	104.7	93.6	98.3	114.9	115.5	108
A0A2N9HTK1	PKS_ER domain-containing protein OS=Fagus sylvatica OX=28930 GN=FSB_LOCUS42916 PE=4 SV=1	12	4	17	1	325	34	9.31	50.39	122.6	83.6	94.7	102.6	104.3	101	88.6	96.2	106.5
A0A7N2MU36	zf-RVT domain-containing protein OS=Quercus lobata OX=97700 PE=4 SV=1	12	6	10	6	704	77.9	6.7	28.26	107.4	71.7	73.9	106.6	99.4	99.5	116.4	117.3	108
A0A7N2KQB8	Uncharacterized protein OS=Quercus lobata OX=97700 PE=4 SV=1	18	4	7	4	315	33.8	5.99	22.84	90.6	137.7	129.1	101	99.9	111.7	72.5	75.1	82.3
A0A7N2LC14	Uncharacterized protein OS=Quercus lobata OX=97700 PE=4 SV=1	15	4	11	2	280	29.5	6.61	39.57	93.9	72	80.3	65.2	140.2	76.3	127.5	117.9	126.7
A0A7N2RC71	Uncharacterized protein OS=Quercus lobata OX=97700 PE=4 SV=1	17	7	12	4	383	42.4	5.59	34.1	94.5	85.2	89.4	99.5	96.9	102	114.2	112.1	106.2
A0A2N9FDW8	Uncharacterized protein OS=Fagus sylvatica OX=28930 GN=FSB_LOCUS12856 PE=4 SV=1	6	4	8	4	966	110.2	6.76	31.44	110.9	55.6	57.8	111	100.3	92.3	131.8	132	108.3
A0A2N9GFZ5	TPPII domain-containing protein OS=Fagus sylvatica OX=28930 GN=FSB_LOCUS26317 PE=4 SV=1	16	5	11	4	335	37.9	7.87	31.16	124.6	59.1	64.1	109.4	105.9	90.7	119	120	107.2
A0A7N2LR40	Uncharacterized protein OS=Quercus lobata OX=97700 PE=4 SV=1	27	7	7	7	290	32.8	8.82	21.04	80.9	142.3	128.5	87.3	89.9	90.7	93.3	90.9	96.2
A0A7N2L1I0	DUF676 domain-containing protein OS=Quercus lobata OX=97700 PE=4 SV=1	14	7	12	7	448	49	8.56	28.62	102	113	113	93.5	109.9	94.2	90.4	91.5	92.6
A0A2N9HVL3	Protein disulfide-isomerase OS=Fagus sylvatica OX=28930 GN=FSB_LOCUS44007 PE=3 SV=1	8	4	12	1	568	63.3	4.67	40.03	115.4	65.1	82.5	108.1	115.7	102.2	95.1	111.2	104.8
A0A7N2RAA2	Uncharacterized protein OS=Quercus lobata OX=97700 PE=3 SV=1	38	6	18	6	178	19.8	9.72	52.03	84.6	216.3	151	75.9	75.9	77.1	70.6	67.3	81.3
A0A7N2N3H4	MINDY_DUB domain-containing protein OS=Quercus lobata OX=97700 PE=4 SV=1	10	7	11	7	713	78.1	4.61	26.42	122	63.3	65.7	107.9	109.8	99.2	110.8	116.2	105.2
A0A7N2RCD0	Uncharacterized protein OS=Quercus lobata OX=97700 PE=4 SV=1	26	5	8	3	209	23.3	5.85	22.07	102.9	100.7	110.4	97.7	105.4	91.1	93.9	98.9	98.9
A0A7N2M7U3	Uridine kinase OS=Quercus lobata OX=97700 PE=3 SV=1	17	7	8	1	481	54	6.52	22.18	107.8	68.5	71.7	105.7	97.6	102.3	116.6	121	108.8
A0A2N9HQZ3	RRM domain-containing protein OS=Fagus sylvatica OX=28930 GN=FSB_LOCUS41931 PE=4 SV=1	26	4	12	2	174	17.1	8.13	38.47	133.7	155.9	163.1	86.2	90.1	90.4	58.9	61	60.7
A0A7N2KKE0	ABC transporter domain-containing protein OS=Quercus lobata OX=97700 PE=4 SV=1	15	9	10	9	729	80.1	8.98	24.16	109.5	46.4	52.2	113.8	107	103.4	125.3	124.9	117.4
A0A2N9H5M3	D-3-phosphoglycerate dehydrogenase OS=Fagus sylvatica OX=28930 GN=FSB_LOCUS35087 PE=3 SV=1	6	5	12	2	829	88.4	7.33	33.91	104.4	89.7	84.6	115.5	107.5	116	93.9	93.3	95.1
A0A7N2KUZ6	Peptidase S59 domain-containing protein OS=Quercus lobata OX=97700 PE=4 SV=1	8	7	11	5	993	102.2	9.07	25.39	104	78.9	83.4	108.6	102	99.5	110.2	109.7	103.6
A0A7N2RDS6	Amidase domain-containing protein OS=Quercus lobata OX=97700 PE=4 SV=1	13	6	15	1	512	55.2	5.33	36	109.3	82.5	103	82.3	117.4	107.6	87.8	102.3	107.9
A0A7N2MLA0	Uncharacterized protein OS=Quercus lobata OX=97700 PE=4 SV=1	30	6	9	6	268	29.2	9.2	33.01	132.6	85.3	86.9	107.7	111.6	105.1	89.3	88.4	93.1
A0A7N2RDM0	Dolichyl-diphosphooligosaccharide--protein glycosyltransferase 48 kDa subunit OS=Quercus lobata OX=97700 PE=3 SV=1	13	5	10	5	440	48.9	6.13	34.88	115.5	76.6	80.2	108	106	108.7	101.4	101.2	102.4
A0A7N2L1D3	WD_REPEATS_REGION domain-containing protein OS=Quercus lobata OX=97700 PE=4 SV=1	22	7	9	7	350	38.3	5.76	21.15	100.4	87.7	84.2	103.2	97.2	96.6	110.6	115.1	104.9
A0A2N9F806	Eukaryotic translation initiation factor 3 subunit E OS=Fagus sylvatica OX=28930 GN=FSB_LOCUS14959 PE=3 SV=1	13	5	8	1	409	47.9	5.74	22.35	101.1	92	98.7	103.6	98	94.7	104.5	104	103.4
A0A2N9ER63	Ribosomal_S7 domain-containing protein OS=Fagus sylvatica OX=28930 GN=FSB_LOCUS5190 PE=3 SV=1	38	7	17	7	213	23.6	9.67	35.65	97.2	112.5	107.4	100.7	102	104.8	91	94.5	89.8
A0A7N2LSS8	Inositol-1-monophosphatase OS=Quercus lobata OX=97700 PE=3 SV=1	18	6	14	6	270	29.1	5.25	42.08	93.3	106.8	103.9	98.8	91.4	107.4	100.8	95	102.6
A0A7N2LIR5	Uncharacterized protein OS=Quercus lobata OX=97700 PE=3 SV=1	8	6	8	2	624	70	8.27	23.26	116.5	95.1	87.7	107.3	91.9	90.2	106.2	111.2	94.1
A0A2N9GSE5	Uncharacterized protein OS=Fagus sylvatica OX=28930 GN=FSB_LOCUS30474 PE=3 SV=1	19	6	18	2	200	22.2	7.31	49.9	142.4	65.4	73.2	96.4	110	100	97.8	105.4	109.5
A0A7N2MD83	Pyruvate dehydrogenase E1 component subunit alpha OS=Quercus lobata OX=97700 PE=4 SV=1	15	6	10	2	433	48.1	7.37	32.08	102.3	99.9	90.3	102.9	99.5	103.6	103.2	100.1	98.3
A0A2N9HH33	Asparagine synthetase [glutamine-hydrolyzing] OS=Fagus sylvatica OX=28930 GN=FSB_LOCUS41478 PE=4 SV=1	14	7	9	5	574	64.4	6.3	28.19	40	42	44.4	337.8	50.2	259.4	38.6	43.2	44.4
A0A7N2LDS3	Uncharacterized protein OS=Quercus lobata OX=97700 PE=4 SV=1	13	6	13	3	416	45.5	5.11	37.43	99.4	81.9	88	103.4	100.1	94.7	120.6	110.4	101.4
A0A7N2L1C2	J domain-containing protein OS=Quercus lobata OX=97700 PE=4 SV=1	3	7	10	2	2600	283.9	6	27.36	116.2	67.4	74.4	106.1	104.4	89.1	112.6	119.8	109.9
A0A7N2KYV1	M20_dimer domain-containing protein OS=Quercus lobata OX=97700 PE=3 SV=1	12	5	9	1	445	48.6	5.73	35.08	108.5	108	112.4	99.3	95.3	98.7	89	96.4	92.5
A0A2N9FAL9	Pyrophosphate--fructose 6-phosphate 1-phosphotransferase subunit beta OS=Fagus sylvatica OX=28930 GN=PFP-BETA PE=3 SV=1	13	8	13	2	567	61.6	6.43	30.85	105.6	70.4	75.5	113.6	104.8	109.6	107.8	111.4	101.4
A0A2N9F3A2	Uncharacterized protein OS=Fagus sylvatica OX=28930 GN=FSB_LOCUS9484 PE=3 SV=1	10	7	9	1	611	69.1	4.77	28.32	146.2	53.1	51.7	105.3	141.1	110.5	100.6	102.3	89.2
A0A7N2MRG4	Aldose 1-epimerase OS=Quercus lobata OX=97700 PE=3 SV=1	14	4	12	3	338	36.7	6.8	34.34	93.8	107	103.3	78.1	135	95.1	100.8	91.3	95.6
A0A7N2MEM1	Uncharacterized protein OS=Quercus lobata OX=97700 PE=4 SV=1	14	6	8	6	337	38.2	5.16	23.58	110.6	96.3	99.8	108.9	81.3	94.9	103	104	101.2
A0A7N2N334	Protein kinase domain-containing protein OS=Quercus lobata OX=97700 PE=4 SV=1	15	5	9	1	502	56.9	6.1	30.87	122	93.9	89.9	111	103.5	88.9	92.9	115.3	82.7
A0A7N2KTY0	Ribosomal_S17_N domain-containing protein OS=Quercus lobata OX=97700 PE=3 SV=1	15	4	10	4	160	17.8	10.42	35.1	109.2	47	50.2	118.4	107.5	109.9	118.9	127.9	111
A0A7N2MPN7	CAAD domain-containing protein OS=Quercus lobata OX=97700 PE=4 SV=1	12	4	15	4	169	18.3	9.01	49.19	82.7	209.6	160.2	73.7	90.4	75.5	61.6	63.1	83.2
A0A7N2KRE4	Peroxidase OS=Quercus lobata OX=97700 PE=3 SV=1	8	2	13	2	248	26.7	8.15	46.55	56.1	130.6	98.6	82.3	186.1	205.4	45.7	41.9	53.3
A0A2N9FS03	Histone H2A OS=Fagus sylvatica OX=28930 GN=FSB_LOCUS17406 PE=3 SV=1	30	4	21	3	135	14.3	10.39	61.72	119.4	70.1	74.1	101.7	120.5	112	100.1	104.1	97.9
A0A2N9IQP8	Uncharacterized protein OS=Fagus sylvatica OX=28930 GN=FSB_LOCUS54516 PE=4 SV=1	5	5	12	5	1180	129.1	6.24	31.85	125.3	65.3	62.5	104.4	100.3	92.9	117.8	121.7	109.7
A0A7N2KQD6	Usp domain-containing protein OS=Quercus lobata OX=97700 PE=4 SV=1	39	5	11	5	170	18.5	8.29	36.3	101	76.9	82.6	98	119.2	122.2	94.6	94.6	110.8
A0A7N2MYW7	Fe2OG dioxygenase domain-containing protein OS=Quercus lobata OX=97700 PE=3 SV=1	17	6	10	6	347	39.9	5.43	30.8	99.4	102.6	103	116.6	82.3	112.1	100	94.1	89.7
A0A7N2LL76	AAA domain-containing protein OS=Quercus lobata OX=97700 PE=3 SV=1	7	6	9	5	1000	114.7	7.14	21.58	105.8	91.3	91.8	97.5	95.4	96.8	104.4	108.1	108.9
A0A7N2KUA2	Uncharacterized protein OS=Quercus lobata OX=97700 PE=3 SV=1	13	7	11	1	456	51.1	6.4	28.8	102.5	112.7	91.4	106.8	113.2	94	86.4	89	104
A0A7N2MY55	Peptide-methionine (R)-S-oxide reductase OS=Quercus lobata OX=97700 PE=3 SV=1	38	6	8	6	215	23.2	8.65	29.09	80	155.6	142	79.5	83.2	86.9	88.5	83.8	100.7
A0A7N2R1T9	Uncharacterized protein OS=Quercus lobata OX=97700 PE=4 SV=1	29	6	12	6	186	20.8	11.15	35.61	113.1	74.2	88	111.6	93.7	104.9	109.5	105.9	99.2
A0A2N9GA64	AAA domain-containing protein OS=Fagus sylvatica OX=28930 GN=FSB_LOCUS27419 PE=3 SV=1	6	5	8	1	940	101.7	6.37	24.76	112.1	79.2	87.1	104.5	102.4	88.2	108	110.4	108.2
A0A7N2KV59	Trehalase OS=Quercus lobata OX=97700 PE=3 SV=1	11	4	8	3	383	43.4	7.27	25.2	107.1	91.1	97.6	97	102.4	96.4	102.7	107	98.6
A0A7N2RBB6	DEK_C domain-containing protein OS=Quercus lobata OX=97700 PE=4 SV=1	6	4	10	4	663	73.3	5.68	32.5	72.4	55.7	87	93.6	123.6	90.3	118.7	147.2	111.5
A0A7N2LSP3	Uncharacterized protein OS=Quercus lobata OX=97700 PE=4 SV=1	14	5	19	1	286	31.1	6.16	52.35	63.2	228.8	205.3	66.2	72.4	69.8	66.2	60.7	67.5
A0A7N2LVL1	Uncharacterized protein OS=Quercus lobata OX=97700 PE=3 SV=1	22	4	8	4	281	31.5	6.32	30.12	101.2	104.7	114.8	98.2	104.9	99.2	88	93.5	95.5
A0A7N2LHU3	40S ribosomal protein S25 OS=Quercus lobata OX=97700 PE=3 SV=1	52	6	16	4	108	12	10.59	35.28	106.8	61.5	62.9	114.8	106.3	122.5	108.8	113.1	103.2
A0A2N9GA02	ACT domain-containing protein OS=Fagus sylvatica OX=28930 GN=FSB_LOCUS23856 PE=4 SV=1	6	5	18	1	683	75.9	6.51	51.07	69	236.2	188.1	62.2	76.8	75.1	62.5	61.5	68.6
A0A7N2KWN1	Peptidase_S26 domain-containing protein OS=Quercus lobata OX=97700 PE=4 SV=1	25	6	9	5	301	33.3	6.1	31.64	106.6	142.7	136.7	84.9	98.7	81.5	75	84.8	89.1
A0A7N2MQW1	Uncharacterized protein OS=Quercus lobata OX=97700 PE=3 SV=1	17	5	13	1	375	41.6	5.22	31.51	94.2	80.4	80.9	118.2	96.6	101.5	109.6	113.8	104.7
A0A7N2LQI9	Uncharacterized protein OS=Quercus lobata OX=97700 PE=3 SV=1	9	5	11	2	408	47.5	9.29	37.26	103.3	119.6	128.6	97.6	105.7	107.2	79.4	75.2	83.5
A0A7N2R7Z4	Uncharacterized protein OS=Quercus lobata OX=97700 PE=3 SV=1	22	6	7	6	311	33.2	9.5	21.58	112.8	97.6	93.6	98.6	96.8	90.2	102.6	107.8	99.9
A0A7N2KPW8	60S acidic ribosomal protein P0 OS=Quercus lobata OX=97700 PE=3 SV=1	7	3	8	1	321	34.4	5.45	21.98	109.3	92.6	95.8	92.7	103.6	128.5	98.2	77.5	101.7
A0A7N2MTU5	Glycosyltransferase OS=Quercus lobata OX=97700 PE=3 SV=1	7	4	9	2	455	50.6	5.74	25.41	103.2	73.2	82.5	110.3	101	117.7	104.6	104.7	102.7
A0A7N2LN55	Probable 6-phosphogluconolactonase OS=Quercus lobata OX=97700 PE=3 SV=1	25	7	10	1	324	35.3	7.85	31.89	103.5	84.3	92.9	111.2	104.3	104.5	95.3	102.6	101.3
A0A7N2LZY1	Uncharacterized protein OS=Quercus lobata OX=97700 PE=3 SV=1	12	7	9	7	632	70.4	6.35	27.95	129.7	63.9	66	102.2	104.9	87.5	117.4	118.6	109.7
A0A7N2LDK6	Uncharacterized protein OS=Quercus lobata OX=97700 PE=3 SV=1	24	7	10	7	383	42.7	7.64	20.2	88.9	86.4	89.7	89.8	103.6	93	128.8	112.7	107.1
A0A2N9IV07	MBD domain-containing protein OS=Fagus sylvatica OX=28930 GN=FSB_LOCUS56604 PE=4 SV=1	12	4	11	2	305	33.1	4.78	35.86	103.2	100.7	82.7	94.8	123.9	102.9	98.5	93.3	99.9
A0A7N2RC10	Uncharacterized protein OS=Quercus lobata OX=97700 PE=3 SV=1	15	5	14	1	375	41.7	5.3	36.34	99.2	95.4	105.1	108	120.4	112	93.5	84.6	81.8
A0A7N2KVG7	ABC1 domain-containing protein OS=Quercus lobata OX=97700 PE=4 SV=1	7	6	7	6	1066	120.8	7.36	22.74	87.2	95.3	103.2	102.3	109.2	111.4	95.3	99.5	96.6
A0A7N2MSH3	Uncharacterized protein OS=Quercus lobata OX=97700 PE=4 SV=1	26	4	13	4	158	18	9.07	44	70.7	234.2	188.2	58.2	77.8	69.4	65.4	62.8	73.5
A0A7N2KMF3	Glyoxalase I OS=Quercus lobata OX=97700 PE=3 SV=1	37	5	14	1	164	18.3	5.59	39.56	84.5	140	124.6	111.8	100.6	122.6	66.6	67.3	82.1
A0A7N2KRI4	Uncharacterized protein OS=Quercus lobata OX=97700 PE=4 SV=1	6	4	12	1	616	70.4	9.19	35	97.1	69.6	80	106.3	106.6	103.9	109.8	118.5	108.1
A0A7N2QYK7	Protein-serine/threonine phosphatase OS=Quercus lobata OX=97700 PE=3 SV=1	25	7	9	6	351	38.2	6.19	28.74	99.5	118.2	90.2	106.9	90.1	104.7	92	110.1	88.3
A0A7N2L143	Uncharacterized protein OS=Quercus lobata OX=97700 PE=3 SV=1	30	6	9	6	260	29.3	6.73	19.91	95.3	119.9	108.9	105.3	89.5	98.1	89.7	98.8	94.5
A0A7N2MEU8	Oxidored_FMN domain-containing protein OS=Quercus lobata OX=97700 PE=3 SV=1	19	7	11	1	370	41.1	6.95	30.76	93.6	139.5	126.5	73.7	70.7	74.7	96.5	111.8	113
A0A7N2LKQ2	RING-type domain-containing protein OS=Quercus lobata OX=97700 PE=4 SV=1	15	6	10	6	439	47.6	5.43	32.09	128.2	52	61.9	112.7	116.7	116	113.3	99.2	100
A0A7N2RES1	Aspartate--tRNA ligase OS=Quercus lobata OX=97700 PE=3 SV=1	19	6	13	1	284	32.5	5.22	43.17	105.6	60.8	78.5	117.8	118.2	127.9	99.7	91.2	100.3
A0A7N2L122	PDZ domain-containing protein OS=Quercus lobata OX=97700 PE=3 SV=1	11	5	11	3	479	51.2	8.21	34.17	116.3	134.6	134.8	67.8	117.2	69.9	81.5	82.6	95.2
A0A7N2M040	Uncharacterized protein OS=Quercus lobata OX=97700 PE=4 SV=1	17	6	10	6	369	41.2	8.28	34.37	106.7	54.3	54.3	116.5	96.8	108.7	123.6	127.8	111.3
A0A7N2N715	Uncharacterized protein OS=Quercus lobata OX=97700 PE=4 SV=1	8	5	7	5	644	69.3	6.71	19.65	125.7	77.4	79.1	97.1	102.5	89.8	107.8	114.9	105.6
A0A7N2KVM6	Uncharacterized protein OS=Quercus lobata OX=97700 PE=4 SV=1	11	4	13	4	512	57.4	5.67	36.63	111.6	69.3	77.3	112.6	102.4	102.4	109.3	110.9	104.3
A0A7N2REW9	Uncharacterized protein OS=Quercus lobata OX=97700 PE=4 SV=1	12	8	10	8	695	77.3	6.33	22.18	124.8	60.2	61.6	98.4	118.6	98.4	110.4	124.8	102.6
A0A7N2RDS7	Purple acid phosphatase OS=Quercus lobata OX=97700 PE=3 SV=1	9	4	10	4	475	54.6	8.15	26.99	103.7	78.1	83.6	97.1	112.5	105.7	106	107.7	105.7
A0A7N2QXM2	Uncharacterized protein OS=Quercus lobata OX=97700 PE=4 SV=1	13	5	9	5	511	57	7.5	19.71	115.3	59.1	61.3	102.4	102.9	98	123.5	123.8	113.6
A0A7N2L0U7	V-type proton ATPase subunit OS=Quercus lobata OX=97700 PE=3 SV=1	17	5	10	5	351	40.6	4.97	28.37	113.4	71	74.8	108.9	112.7	115.2	99.3	101	103.8
A0A7N2MJ77	NADH dehydrogenase [ubiquinone] 1 alpha subcomplex subunit 12 OS=Quercus lobata OX=97700 PE=3 SV=1	35	6	11	6	157	18.4	9.38	32.63	97.6	136.3	132	85.9	87.5	83.2	90.2	92.7	94.5
A0A7N2MU84	PKS_ER domain-containing protein OS=Quercus lobata OX=97700 PE=4 SV=1	14	4	11	0	353	39.1	6.86	23.81
A0A7N2R249	Uncharacterized protein OS=Quercus lobata OX=97700 PE=4 SV=1	6	3	12	3	470	51.1	6.33	35.32	104.8	93.8	94.2	95.7	107.8	97	98.8	105.8	102
A0A7N2R131	Cysteine synthase OS=Quercus lobata OX=97700 PE=3 SV=1	13	4	12	2	323	34.5	5.76	30.49	83.5	85.4	94.6	127.7	93.7	143.5	84.4	95.5	91.7
A0A7N2R5W9	1,2-dihydroxy-3-keto-5-methylthiopentene dioxygenase OS=Quercus lobata OX=97700 PE=3 SV=1	27	5	13	5	180	21.7	5.64	36.2	86.6	106.4	96.5	80.8	80.3	62.5	131.5	130.9	124.5
A0A7N2R864	Uncharacterized protein OS=Quercus lobata OX=97700 PE=4 SV=1	22	6	8	5	272	30.4	8.92	25.37	99.4	69.6	76	111.5	99.3	106.5	114.9	115.2	107.6
A0A7N2R8P5	GrpE protein homolog OS=Quercus lobata OX=97700 PE=3 SV=1	27	6	10	2	340	37.1	6.46	24.03	94.3	130.4	132.4	102.6	83.4	107.8	83.5	81.9	83.7
A0A2N9EBG1	Vesicle-fusing ATPase OS=Fagus sylvatica OX=28930 GN=FSB_LOCUS4198 PE=3 SV=1	16	6	7	1	462	50.9	5.16	20.43	95	93.7	111.6	118.2	94.6	99.2	99.1	97.2	91.4
A0A7N2M9Q7	Lipocln_cytosolic_FA-bd_dom domain-containing protein OS=Quercus lobata OX=97700 PE=3 SV=1	15	4	11	1	334	37.4	5.24	41.72	86.5	131.6	141.6	97.7	96.3	107.6	74.3	73.8	90.6
A0A7N2L1V7	Uncharacterized protein OS=Quercus lobata OX=97700 PE=4 SV=1	26	4	6	4	253	28.8	5.49	23.09	69.5	225.2	187.3	79.7	67.8	81.9	58	60.6	70.1
A0A7N2RC54	WD_REPEATS_REGION domain-containing protein OS=Quercus lobata OX=97700 PE=4 SV=1	13	8	10	8	610	66	6.43	25.94	120.9	53.9	52.4	108.6	122.1	107	109.8	115.2	110.2
A0A7N2MF07	Methionine--tRNA ligase OS=Quercus lobata OX=97700 PE=3 SV=1	12	6	7	4	614	68.1	6.84	16.91	110.9	87.5	90.2	98.3	96.7	93.4	111.6	108.1	103.3
A0A7N2LLH9	CAAD domain-containing protein OS=Quercus lobata OX=97700 PE=4 SV=1	27	4	9	4	151	16.7	9.57	32.27	100.8	238.8	170.5	63.2	79.8	70	54.1	53.7	69.1
A0A2N9EJQ2	Uncharacterized protein OS=Fagus sylvatica OX=28930 GN=FSB_LOCUS2833 PE=3 SV=1	27	4	17	4	133	15.7	10.7	42.97	109.2	46	51.8	118.6	105.9	109	122.1	126.3	111.1
A0A7N2N5S7	J domain-containing protein OS=Quercus lobata OX=97700 PE=4 SV=1	26	6	9	6	271	31.9	9.23	29.02	93.4	165.1	157.2	83.4	74.5	77.5	83.3	83	82.8
A0A2N9ES49	PKS_ER domain-containing protein OS=Fagus sylvatica OX=28930 GN=FSB_LOCUS5557 PE=3 SV=1	8	3	10	1	489	52.8	6.33	29.12
[truncated: 4,629 more rows]
