# Supplementary material for: Physiological and proteomic changes of Castanopsis fissa in response to drought stress
Source: Sci Rep. 2023 Aug 2;13:12567. doi: 10.1038/s41598-023-39235-x (PMC10397200; doi:10.1038/s41598-023-39235-x)
Supplement: Supplementary file 3 — Supplementary Table S3. [file 41598_2023_39235_MOESM3_ESM.xlsx]

## Sheet: Raw date
Accession	Description	Coverage [%]	# Peptides	# PSMs	# Unique Peptides	# AAs	MW [kDa]	calc. pI	Score Sequest HT: Sequest HT	Abundances (Grouped): F1, 126	Abundances (Grouped): F1, 127N	Abundances (Grouped): F1, 127C	Abundances (Grouped): F1, 128N	Abundances (Grouped): F1, 128C	Abundances (Grouped): F1, 129N	Abundances (Grouped): F1, 129C	Abundances (Grouped): F1, 130N	Abundances (Grouped): F1, 130C	product	GeneName	GO_id	GO_term	pathway	pathway_description	KOG_id	KOG_abbreviation	KOG_description	KOG_function_classification	eggNOG_abbreviation	eggNOG_id	eggNOG_description	eggNOG_function_classification	PFAM_Family	PFAM_Name	PFAM_description
A0A059WQB8	Eukaryotic translation initiation factor 5A OS=Quercus suber OX=58331 PE=2 SV=1	52	7	20	1	159	17.4	5.78	51.23	142.3	85.3	96.2	99.1	105.3	86.5	103.4	94.3	87.7	Eukaryotic translation initiation factor 5A		GO:0043022,GO:0003746,GO:0003743,GO:0045901,GO:0045905	ribosome binding|translation elongation factor activity|translation initiation factor activity|positive regulation of translational elongation|positive regulation of translational termination	--	--	KOG3271	[J]	Translation initiation factor 5A (eIF-5A)	Translation, ribosomal structure and biogenesis
A0A068L553	Ribulose bisphosphate carboxylase large chain (Fragment) OS=Quercus chrysolepis OX=97695 GN=rbcL PE=3 SV=1	31	19	473	1	454	50.4	6.77	1371.48	96.2	107.6	112.2	98.4	105.1	104.8	88.8	90	96.9	Ribulose bisphosphate carboxylase large chain (Fragment)	rbcL	GO:0009507,GO:0000287,GO:0004497,GO:0016984,GO:0009853,GO:0019253	chloroplast|magnesium ion binding|monooxygenase activity|ribulose-bisphosphate carboxylase activity|photorespiration|reductive pentose-phosphate cycle	ko00710|ko01200|ko00630	Carbon fixation in photosynthetic organisms|Carbon metabolism|Glyoxylate and dicarboxylate metabolism
A0A068L698	Ribulose bisphosphate carboxylase large chain (Fragment) OS=Quercus tomentella OX=60424 GN=rbcL PE=3 SV=1	40	18	567	2	448	49.6	6.67	1680.35	110.7	101.4	112.2	84.8	105.4	94.8	108.4	97.7	84.6	Ribulose bisphosphate carboxylase large chain (Fragment)	rbcL	GO:0009507,GO:0000287,GO:0004497,GO:0016984,GO:0009853,GO:0019253	chloroplast|magnesium ion binding|monooxygenase activity|ribulose-bisphosphate carboxylase activity|photorespiration|reductive pentose-phosphate cycle	ko00710|ko01200|ko00630	Carbon fixation in photosynthetic organisms|Carbon metabolism|Glyoxylate and dicarboxylate metabolism
A0A078BND6	Ribulose bisphosphate carboxylase large chain (Fragment) OS=Quercus incana OX=262620 GN=rbcL PE=3 SV=1	34	9	148	1	247	27.4	7.27	425.12	135.4	120.3	103.1	84.5	102.4	80.5	79.2	83.2	111.4	Ribulose bisphosphate carboxylase large chain (Fragment)	rbcL	GO:0009507,GO:0000287,GO:0004497,GO:0016984,GO:0009853,GO:0019253	chloroplast|magnesium ion binding|monooxygenase activity|ribulose-bisphosphate carboxylase activity|photorespiration|reductive pentose-phosphate cycle	ko00710|ko01200|ko00630	Carbon fixation in photosynthetic organisms|Carbon metabolism|Glyoxylate and dicarboxylate metabolism
A0A078BQR3	Maturase K (Fragment) OS=Quercus coccifera OX=58335 GN=matK PE=3 SV=1	7	1	1	1	101	12	7.56	2.68	101.1	80.7	94.6	111.1	98.6	87.2	115.5	109.2	102.1	Maturase K (Fragment)	matK	GO:0009507,GO:0006397	chloroplast|mRNA processing	--	--
A0A0C5BX50	Photosystem I iron-sulfur center OS=Lithocarpus balansae OX=478946 GN=psaC PE=3 SV=1	83	8	44	8	81	9	7.08	140.95	75	117.4	124	93.2	115.5	118.1	75.1	74.6	107	Photosystem I iron-sulfur center	psaC	GO:0009522,GO:0009536,GO:0042651,GO:0051539,GO:0009055,GO:0046872,GO:0009773	photosystem I|plastid|thylakoid membrane|4 iron, 4 sulfur cluster binding|electron transfer activity|metal ion binding|photosynthetic electron transport in photosystem I	ko00195	Photosynthesis
A0A0E3JWC4	50S ribosomal protein L2, chloroplastic OS=Quercus spinosa OX=167439 GN=rpl2 PE=3 SV=1	31	7	16	6	275	29.9	10.62	55.04	105.6	68.7	75.4	107.4	96	97.5	118.6	119.4	111.5	50S ribosomal protein L2, chloroplastic	rpl2	GO:0009507,GO:0015934,GO:0019843,GO:0003735,GO:0016740,GO:0006412	chloroplast|large ribosomal subunit|rRNA binding|structural constituent of ribosome|transferase activity|translation	ko03010	Ribosome	KOG0438	[J]	Mitochondrial/chloroplast ribosomal protein L2	Translation, ribosomal structure and biogenesis
A0A0F7G5K0	Ribulose bisphosphate carboxylase large chain (Fragment) OS=Quercus geminata OX=97697 GN=rbcL PE=3 SV=1	54	30	891	1	434	48	6.68	2563.82	94.8	109.7	103.5	92.3	122.2	114	80.7	84.6	98.1	Ribulose bisphosphate carboxylase large chain (Fragment)	rbcL	GO:0009507,GO:0000287,GO:0004497,GO:0016984,GO:0009853,GO:0019253	chloroplast|magnesium ion binding|monooxygenase activity|ribulose-bisphosphate carboxylase activity|photorespiration|reductive pentose-phosphate cycle	ko00710|ko01200|ko00630	Carbon fixation in photosynthetic organisms|Carbon metabolism|Glyoxylate and dicarboxylate metabolism
A0A0F7G6S2	Ribulose bisphosphate carboxylase large chain (Fragment) OS=Quercus falcata OX=167422 GN=rbcL PE=3 SV=1	57	34	1054	1	439	48.6	6.58	3029.51	78	94.6	125.7	104.5	112.5	133.7	76.7	73.5	100.8	Ribulose bisphosphate carboxylase large chain (Fragment)	rbcL	GO:0009507,GO:0000287,GO:0004497,GO:0016984,GO:0009853,GO:0019253	chloroplast|magnesium ion binding|monooxygenase activity|ribulose-bisphosphate carboxylase activity|photorespiration|reductive pentose-phosphate cycle	ko00710|ko01200|ko00630	Carbon fixation in photosynthetic organisms|Carbon metabolism|Glyoxylate and dicarboxylate metabolism
A0A0K0LFR4	ATP synthase CF0 subunit I OS=Castanea pumila var. pumila OX=265499 GN=atpF PE=3 SV=1	58	14	60	14	184	21	9.31	154.67	75.3	191.7	160.2	82.3	85.9	89.2	69.5	70.9	74.9	ATP synthase CF0 subunit I	atpF	GO:0016021,GO:0009536,GO:0045263,GO:0015078,GO:0015986	integral component of membrane|plastid|proton-transporting ATP synthase complex, coupling factor F(o)|proton transmembrane transporter activity|ATP synthesis coupled proton transport	ko00190|ko00195	Oxidative phosphorylation|Photosynthesis
A0A0K0LFR5	ATP synthase subunit alpha OS=Castanea pumila var. pumila OX=265499 GN=atpA PE=3 SV=1	56	23	300	3	507	55.4	5.41	828.87	84.1	146.5	140.4	86.3	94.8	94.8	82.3	84.4	86.4	ATP synthase subunit alpha	atpA	GO:0005743,GO:0009536,GO:0045261,GO:0005524,GO:0046933	mitochondrial inner membrane|plastid|proton-transporting ATP synthase complex, catalytic core F(1)|ATP binding|proton-transporting ATP synthase activity, rotational mechanism	ko00190|ko00195	Oxidative phosphorylation|Photosynthesis	KOG1353	[C]	F0F1-type ATP synthase, alpha subunit	Energy production and conversion
A0A0K0LFR6	Ribosomal protein S16 OS=Castanea pumila var. pumila OX=265499 GN=rps16 PE=3 SV=1	33	4	4	4	89	10.4	10.33	11.54	103.4	83.1	82.8	98.7	93	95.9	116.1	119	107.9	Ribosomal protein S16	rps16	GO:0009507,GO:0005840,GO:0003735,GO:0006412	chloroplast|ribosome|structural constituent of ribosome|translation	ko03010	Ribosome	KOG3419	[J]	Mitochondrial/chloroplast ribosomal protein S16	Translation, ribosomal structure and biogenesis
A0A0K0LFR9	DNA-directed RNA polymerase OS=Castanea pumila var. pumila OX=265499 GN=rpoC2 PE=3 SV=1	1	1	1	1	1395	158.5	9.41	0										DNA-directed RNA polymerase	rpoC2	GO:0009536,GO:0003677,GO:0003899,GO:0046872,GO:0006351	plastid|DNA binding|DNA-directed 5'-3' RNA polymerase activity|metal ion binding|transcription, DNA-templated	ko00230|ko00240|ko03020	Purine metabolism|Pyrimidine metabolism|RNA polymerase
A0A0K0LFS9	Ribosomal protein S2 OS=Castanea pumila var. pumila OX=265499 GN=rps2 PE=3 SV=1	12	3	7	3	236	27.1	9.32	17.48	105.9	86.3	87.7	97.9	97.9	97.1	111.6	113.6	102	Ribosomal protein S2	rps2	GO:0009536,GO:0015935,GO:0003735,GO:0006412	plastid|small ribosomal subunit|structural constituent of ribosome|translation	ko03010	Ribosome	KOG0832	[J]	Mitochondrial/chloroplast ribosomal protein S2	Translation, ribosomal structure and biogenesis
A0A0K0LFU4	NADH-quinone oxidoreductase subunit B OS=Castanea pumila var. pumila OX=265499 GN=ndhK PE=3 SV=1	27	5	9	5	255	28.7	8.66	20.9	93	123.5	122.4	88.6	107.3	97.2	88.3	87.9	91.8	NADH-quinone oxidoreductase subunit B	ndhK	GO:0005886,GO:0009536,GO:0051539,GO:0005506,GO:0008137,GO:0048038	plasma membrane|plastid|4 iron, 4 sulfur cluster binding|iron ion binding|NADH dehydrogenase (ubiquinone) activity|quinone binding	ko00190	Oxidative phosphorylation	KOG1687	[C]	NADH-ubiquinone oxidoreductase, NUFS7/PSST/20 kDa subunit	Energy production and conversion
A0A0K0LGF4	ATP-dependent Clp protease proteolytic subunit OS=Castanea pumila var. pumila OX=265499 GN=clpP PE=3 SV=1	41	6	34	1	196	21.8	4.64	114.14	84	152.4	122.1	88.4	91.8	94.4	86	90.2	90.6	ATP-dependent Clp protease proteolytic subunit	clpP	GO:0009536,GO:0004176,GO:0004252	plastid|ATP-dependent peptidase activity|serine-type endopeptidase activity	ko04112	Cell cycle - Caulobacter	KOG0840	[O]	ATP-dependent Clp protease, proteolytic subunit	Posttranslational modification, protein turnover, chaperones
A0A0K1NZJ1	Structural maintenance of chromosomes protein 1 (Fragment) OS=Quercus glauca OX=103489 PE=2 SV=1	15	18	28	1	1063	123.1	7.36	57.87	129.8	51.2	40.4	106.6	111	103.5	133.5	122.1	101.9	Structural maintenance of chromosomes protein 1 (Fragment)		GO:0008278,GO:0005634,GO:0005524,GO:0016887,GO:0051321,GO:0007064	cohesin complex|nucleus|ATP binding|ATPase activity|meiotic cell cycle|mitotic sister chromatid cohesion	ko04113|ko04111|ko04114|ko04110	Meiosis - yeast|Cell cycle - yeast|Oocyte meiosis|Cell cycle	KOG0018	[D]	Structural maintenance of chromosome protein 1 (sister chromatid cohesion complex Cohesin, subunit SMC1)	Cell cycle control, cell division, chromosome partitioning
A0A126WXI5	Putative LOV domain-containing protein OS=Quercus shumardii OX=262619 PE=2 SV=1	10	9	12	1	1007	113.5	6.99	36.68	118	74	93.1	116.8	119.5	101.7	104.6	79.5	92.7	Putative LOV domain-containing protein		GO:0005524,GO:0009881,GO:0004672,GO:0018298,GO:0050896	ATP binding|photoreceptor activity|protein kinase activity|protein-chromophore linkage|response to stimulus	--	--
A0A126WZT3	Putative LOV domain-containing protein OS=Castanea crenata OX=103480 PE=2 SV=1	11	10	14	2	1013	113.9	7.2	41.09	114.4	50.3	56.6	96	175.1	126.5	89.5	94.6	97	Putative LOV domain-containing protein		GO:0005524,GO:0009881,GO:0004672,GO:0018298,GO:0050896	ATP binding|photoreceptor activity|protein kinase activity|protein-chromophore linkage|response to stimulus	--	--
A0A126X2L7	Putative LOV domain-containing protein OS=Castanea pumila OX=167378 PE=2 SV=1	14	10	13	10	975	109.3	7.62	42.2	90.6	46.4	47.7	128.6	108.2	109.5	135.9	122	111	Putative LOV domain-containing protein		GO:0005524,GO:0009881,GO:0004672,GO:0018298,GO:0050896	ATP binding|photoreceptor activity|protein kinase activity|protein-chromophore linkage|response to stimulus
A0A142EG29	40s ribosomal protein s16 (Fragment) OS=Quercus velutina OX=500452 GN=RPS16 PE=3 SV=1	52	7	13	7	120	13.7	10.04	35.44	105.9	60.3	66.2	114.2	108.5	116	111.4	112	105.5	40s ribosomal protein s16 (Fragment)	RPS16	GO:0005840,GO:0003735,GO:0006412	ribosome|structural constituent of ribosome|translation	ko03010	Ribosome	KOG1753	[J]	40S ribosomal protein S16	Translation, ribosomal structure and biogenesis
A0A142EG32	Chlorophyll a-b binding protein, chloroplastic (Fragment) OS=Quercus velutina OX=500452 PE=3 SV=1	28	3	8	3	114	12.8	4.61	34.37	65.5	213.3	146	83.8	97.1	95.3	57.8	63.4	77.8	Chlorophyll a-b binding protein, chloroplastic (Fragment)		GO:0009535,GO:0009522,GO:0009523,GO:0016168,GO:0046872,GO:0009765,GO:0018298	chloroplast thylakoid membrane|photosystem I|photosystem II|chlorophyll binding|metal ion binding|photosynthesis, light harvesting|protein-chromophore linkage	ko00196	Photosynthesis - antenna proteins
A0A161FZ74	Cytosol aminopeptidase (Fragment) OS=Quercus rubra OX=3512 GN=CAP PE=4 SV=1	34	4	16	1	161	16.4	6.81	65.46	91.8	80.6	91.8	101.4	102.9	103.8	113.4	109.4	104.9	Cytosol aminopeptidase (Fragment)	CAP	GO:0005737,GO:0030145,GO:0070006	cytoplasm|manganese ion binding|metalloaminopeptidase activity	ko00480	Glutathione metabolism	KOG2597	[R]	Predicted aminopeptidase of the M17 family	General function prediction only
A0A191UPV5	Scarecrow-like 3 OS=Castanea sativa OX=21020 GN=SCL3 PE=2 SV=1	6	2	2	2	580	64.9	5.1	6.17	97.2	77	64.9	109.5	100.9	115	111.9	115.5	107.9	Scarecrow-like 3	SCL3	GO:0005634,GO:0003700	nucleus|DNA-binding transcription factor activity
A0A1B0ZDN0	30S ribosomal protein S19, chloroplastic OS=Quercus edithiae OX=1815914 GN=rps19 PE=3 SV=1	33	3	4	3	94	10.9	11.08	11.63	107.3	70.8	74.3	102.1	106.4	112.7	107.5	111	108.1	30S ribosomal protein S19, chloroplastic	rps19	GO:0009507,GO:0015935,GO:0019843,GO:0003735,GO:0006412	chloroplast|small ribosomal subunit|rRNA binding|structural constituent of ribosome|translation	ko03010	Ribosome	KOG0899	[J]	Mitochondrial/chloroplast ribosomal protein S19	Translation, ribosomal structure and biogenesis
A0A1L1W5A3	Glutamine synthetase (Fragment) OS=Quercus suber OX=58331 GN=GS PE=4 SV=1	17	2	12	2	59	6.5	9.25	38.08	113.8	105.5	116.6	75	108.9	81.6	97.6	98.1	103	Glutamine synthetase (Fragment)	GS	GO:0004356	glutamate-ammonia ligase activity	ko00910|ko00630|ko02020|ko01230|ko00250|ko00220	Nitrogen metabolism|Glyoxylate and dicarboxylate metabolism|Two-component system|Biosynthesis of amino acids|Alanine, aspartate and glutamate metabolism|Arginine biosynthesis	KOG0683	[E]	Glutamine synthetase	Amino acid transport and metabolism
A0A1L1ZZZ9	30S ribosomal protein S7, chloroplastic OS=Castanopsis concinna OX=1754207 GN=rps7 PE=3 SV=1	34	5	14	5	155	17.3	11.28	34.16	102.6	100.3	100.3	98.8	95.9	101.6	99.4	105.2	95.8	30S ribosomal protein S7, chloroplastic	rps7	GO:0009507,GO:0015935,GO:0019843,GO:0003735,GO:0006412	chloroplast|small ribosomal subunit|rRNA binding|structural constituent of ribosome|translation	ko03010	Ribosome	KOG3291	[J]	Ribosomal protein S7	Translation, ribosomal structure and biogenesis
A0A1N7TDW7	NAD(P)H-quinone oxidoreductase subunit 2, chloroplastic OS=Castanopsis concinna OX=1754207 GN=ndhB PE=3 SV=1	3	2	2	2	524	58.4	5.83	5.13	92.2	55.9	57.3	106.4	132.2	103.7	113.9	115.3	123.1	NAD(P)H-quinone oxidoreductase subunit 2, chloroplastic	ndhB	GO:0009535,GO:0016021,GO:0008137,GO:0048038,GO:0042773,GO:0019684	chloroplast thylakoid membrane|integral component of membrane|NADH dehydrogenase (ubiquinone) activity|quinone binding|ATP synthesis coupled electron transport|photosynthesis, light reaction	ko00190	Oxidative phosphorylation	KOG4668	[C]	NADH dehydrogenase subunits 2, 5, and related proteins	Energy production and conversion
A0A1N7TDY3	Photosystem II protein D1 OS=Castanopsis concinna OX=1754207 GN=psbA PE=3 SV=1	31	11	212	6	359	39.7	5.15	695.62	92	116.7	110.1	92.7	120.6	110	80.2	79.9	97.8	Photosystem II protein D1	psbA	GO:0009535,GO:0016021,GO:0009523,GO:0016168,GO:0045156,GO:0005506,GO:0016682,GO:0010242,GO:0009772,GO:0018298,GO:0009635	chloroplast thylakoid membrane|integral component of membrane|photosystem II|chlorophyll binding|electron transporter, transferring electrons within the cyclic electron transport pathway of photosynthesis activity|iron ion binding|oxidoreductase activity, acting on diphenols and related substances as donors, oxygen as acceptor|oxygen evolving activity|photosynthetic electron transport in photosys…	ko00195	Photosynthesis
A0A1P8D7Z4	Photosystem II CP47 reaction center protein OS=Castanea henryi OX=168165 GN=psbB PE=3 SV=1	37	15	394	3	508	56.1	6.77	1205.33	99	88.3	91.5	102.2	133.1	121.6	86.1	87	91.3	Photosystem II CP47 reaction center protein	psbB	GO:0009535,GO:0016021,GO:0009523,GO:0016168,GO:0045156,GO:0009772,GO:0018298	chloroplast thylakoid membrane|integral component of membrane|photosystem II|chlorophyll binding|electron transporter, transferring electrons within the cyclic electron transport pathway of photosynthesis activity|photosynthetic electron transport in photosystem II|protein-chromophore linkage	ko00195	Photosynthesis
A0A1Y0K3X2	Superoxide dismutase OS=Castanea mollissima OX=60419 GN=SOD PE=2 SV=1	13	3	11	3	234	26	7.4	35.34	82.7	142	122.9	95.1	91.3	102.3	87.7	83.5	92.5	Superoxide dismutase	SOD	GO:0046872,GO:0004784	metal ion binding|superoxide dismutase activity	ko04146|ko04013|ko04068	Peroxisome|MAPK signaling pathway - fly|FoxO signaling pathway	KOG0876	[P]	Manganese superoxide dismutase	Inorganic ion transport and metabolism
A0A1Z2X6Y9	Ribulose bisphosphate carboxylase large chain (Fragment) OS=Quercus imbricaria OX=39469 GN=rbcL PE=3 SV=1	16	2	21	1	123	13.4	4.63	67.89	94.3	104.8	109.8	91.4	107	111.4	91.5	87.1	102.7	Ribulose bisphosphate carboxylase large chain (Fragment)	rbcL	GO:0009507,GO:0004497,GO:0016984,GO:0009853,GO:0019253	chloroplast|monooxygenase activity|ribulose-bisphosphate carboxylase activity|photorespiration|reductive pentose-phosphate cycle	ko00710|ko01200|ko00630	Carbon fixation in photosynthetic organisms|Carbon metabolism|Glyoxylate and dicarboxylate metabolism
A0A219X5Q2	Ribosomal protein L32 (Fragment) OS=Castanopsis tibetana OX=212656 GN=rpl32 PE=4 SV=1	31	2	4	2	32	3.6	9.7	14.47	107.8	75.6	81.5	99.4	96.3	103.5	112.6	117.4	105.8	Ribosomal protein L32 (Fragment)	rpl32	GO:0009507,GO:0005840	chloroplast|ribosome	ko03010	Ribosome
A0A220NV44	1,4-alpha-glucan branching enzyme OS=Castanea mollissima OX=60419 GN=SBEI PE=2 SV=1	6	6	7	6	820	93	5.45	21.69	108.7	69.3	64.3	121.2	99.8	118.6	90.7	114.6	112.8	1,4-alpha-glucan branching enzyme	SBEI	GO:0009501,GO:0003844,GO:0102752,GO:0043169,GO:0004553,GO:0005978,GO:0019252	amyloplast|1,4-alpha-glucan branching enzyme activity|1,4-alpha-glucan branching enzyme activity (using a glucosylated glycogenin as primer for glycogen synthesis)|cation binding|hydrolase activity, hydrolyzing O-glycosyl compounds|glycogen biosynthetic process|starch biosynthetic process	ko00500	Starch and sucrose metabolism	KOG0470	[G]	1,4-alpha-glucan branching enzyme/starch branching enzyme II	Carbohydrate transport and metabolism
A0A220NV46	1,4-alpha-glucan branching enzyme OS=Castanea mollissima OX=60419 GN=SBEII PE=2 SV=1	19	14	25	5	865	98.7	6.02	83.01	134.1	65.1	78.3	102.4	114.5	95.6	104.5	105.2	100.3	1,4-alpha-glucan branching enzyme	SBEII	GO:0009501,GO:0003844,GO:0102752,GO:0043169,GO:0004553,GO:0005978,GO:0019252	amyloplast|1,4-alpha-glucan branching enzyme activity|1,4-alpha-glucan branching enzyme activity (using a glucosylated glycogenin as primer for glycogen synthesis)|cation binding|hydrolase activity, hydrolyzing O-glycosyl compounds|glycogen biosynthetic process|starch biosynthetic process	ko00500	Starch and sucrose metabolism	KOG0470	[G]	1,4-alpha-glucan branching enzyme/starch branching enzyme II	Carbohydrate transport and metabolism
A0A286T9C8	Ribulose bisphosphate carboxylase large chain (Fragment) OS=Quercus braianensis OX=2029994 GN=rbcL PE=3 SV=1	58	16	364	1	231	25.7	7.75	1123.42	103.7	103.9	116.9	93.6	108.8	93.4	95.3	89.6	94.9	Ribulose bisphosphate carboxylase large chain (Fragment)	rbcL	GO:0009507,GO:0000287,GO:0004497,GO:0016984,GO:0009853,GO:0019253	chloroplast|magnesium ion binding|monooxygenase activity|ribulose-bisphosphate carboxylase activity|photorespiration|reductive pentose-phosphate cycle
A0A286TAT5	Ribulose bisphosphate carboxylase large chain (Fragment) OS=Quercus austrocochinchinensis OX=1608375 GN=rbcL PE=3 SV=1	58	16	390	1	232	25.8	7.77	1190.97	95.6	108.3	115.5	98.1	109.7	96.8	92.2	88.7	95.3	Ribulose bisphosphate carboxylase large chain (Fragment)	rbcL	GO:0009507,GO:0000287,GO:0004497,GO:0016984,GO:0009853,GO:0019253	chloroplast|magnesium ion binding|monooxygenase activity|ribulose-bisphosphate carboxylase activity|photorespiration|reductive pentose-phosphate cycle
A0A2I7YXL4	Cytochrome f OS=Quercus sichourensis OX=2029655 GN=petA PE=3 SV=1	41	14	71	3	321	35.2	7.27	244.63	87.2	158.5	139.7	77.6	97.9	85.1	83.6	81.1	89.3	Cytochrome f	petA	GO:0031361,GO:0009536,GO:0009055,GO:0020037,GO:0005506,GO:0015979	integral component of thylakoid membrane|plastid|electron transfer activity|heme binding|iron ion binding|photosynthesis	ko00195	Photosynthesis
A0A2N9E117	UBC core domain-containing protein OS=Fagus sylvatica OX=28930 GN=FSB_LOCUS9 PE=3 SV=1	43	3	3	3	152	17.3	5.58	8.9	93.2	129.3	128.1	97.2	81.1	91.9	89.9	93.3	95.9	UBC core domain-containing protein	FSB_LOCUS9	GO:0005524,GO:0016740	ATP binding|transferase activity	ko04120	Ubiquitin mediated proteolysis	KOG0419	[O]	Ubiquitin-protein ligase	Posttranslational modification, protein turnover, chaperones
A0A2N9E119	Uncharacterized protein OS=Fagus sylvatica OX=28930 GN=FSB_LOCUS18 PE=3 SV=1	30	8	46	1	276	29.6	7.66	146.63	94.4	132.3	128	98.9	96.2	103.3	81.7	79.2	86	Uncharacterized protein	FSB_LOCUS18	GO:0005741,GO:0008308	mitochondrial outer membrane|voltage-gated anion channel activity	ko04020|ko04022	Calcium signaling pathway|cGMP-PKG signaling pathway	KOG3126	[P]	Porin/voltage-dependent anion-selective channel protein	Inorganic ion transport and metabolism
A0A2N9E143	OTU domain-containing protein OS=Fagus sylvatica OX=28930 GN=FSB_LOCUS139 PE=3 SV=1	1	2	2	2	1732	195.7	9	3.07	134.8	77.9	95.1	106.8	115	97.1	92.4	95.3	85.6	OTU domain-containing protein	FSB_LOCUS139	GO:0003690,GO:0006353,GO:0006355	double-stranded DNA binding|DNA-templated transcription, termination|regulation of transcription, DNA-templated			KOG2606	[TO]	OTU (ovarian tumor)-like cysteine protease	Signal transduction mechanisms |Posttranslational modification, protein turnover, chaperones
A0A2N9E180	Gal_mutarotas_2 domain-containing protein OS=Fagus sylvatica OX=28930 GN=FSB_LOCUS318 PE=3 SV=1	4	3	4	1	776	88.9	5.4	9.73	119.5	69.4	61.3	117.5	108.6	111.7	99.5	105.2	107.3	Gal_mutarotas_2 domain-containing protein	FSB_LOCUS318	GO:0030246,GO:0004553,GO:0005975	carbohydrate binding|hydrolase activity, hydrolyzing O-glycosyl compounds|carbohydrate metabolic process	ko00510|ko04141	N-Glycan biosynthesis|Protein processing in endoplasmic reticulum	KOG1066	[GMO]	Glucosidase II catalytic (alpha) subunit and related enzymes, glycosyl hydrolase family 31	Carbohydrate transport and metabolism |Cell wall/membrane/envelope biogenesis |Posttranslational modification, protein turnover, chaperones
A0A2N9E1C0	Formate dehydrogenase, mitochondrial OS=Fagus sylvatica OX=28930 GN=FSB_LOCUS528 PE=3 SV=1	23	8	45	2	384	42	7.58	133.73	101.8	72.4	80.7	112.3	133.6	115.1	94.5	96.5	93.1	Formate dehydrogenase, mitochondrial	FSB_LOCUS528	GO:0009326,GO:0005739,GO:0008863,GO:0051287,GO:0016616,GO:0042183	formate dehydrogenase complex|mitochondrion|formate dehydrogenase (NAD+) activity|NAD binding|oxidoreductase activity, acting on the CH-OH group of donors, NAD or NADP as acceptor|formate catabolic process	ko00680|ko00630|ko01200	Methane metabolism|Glyoxylate and dicarboxylate metabolism|Carbon metabolism	KOG0069	[C]	Glyoxylate/hydroxypyruvate reductase (D-isomer-specific 2-hydroxy acid dehydrogenase superfamily)	Energy production and conversion
A0A2N9E1C5	HMG box domain-containing protein OS=Fagus sylvatica OX=28930 GN=FSB_LOCUS539 PE=3 SV=1	9	3	3	2	186	21.2	5.11	2.51	49	68.9	92.4	79.8	114.7	94.4	121.1	162.6	117.2	HMG box domain-containing protein	FSB_LOCUS539	GO:0005634	nucleus	ko03410	Base excision repair	KOG0381	[R]	HMG box-containing protein	General function prediction only
A0A2N9E1D4	Uncharacterized protein OS=Fagus sylvatica OX=28930 GN=FSB_LOCUS578 PE=3 SV=1	26	7	29	1	296	30.3	9.51	91.14	95.5	106.9	106.8	89.2	99.5	96.7	98.1	103.6	103.6	Uncharacterized protein	FSB_LOCUS578	GO:0016021	integral component of membrane	--	--	KOG0758	[C]	Mitochondrial carnitine-acylcarnitine carrier protein	Energy production and conversion
A0A2N9E233	Uncharacterized protein OS=Fagus sylvatica OX=28930 GN=FSB_LOCUS849 PE=4 SV=1	1	1	1	1	606	69	7.83	2.31	122.5	84.9	71.5	89.1	102.4	81.1	127.5	126	95	Uncharacterized protein	FSB_LOCUS849	GO:0046872	metal ion binding			KOG4198	[R]	RNA-binding Ran Zn-finger protein and related proteins	General function prediction only
A0A2N9E251	Uncharacterized protein OS=Fagus sylvatica OX=28930 GN=FSB_LOCUS869 PE=4 SV=1	0	1	1	1	2851	323.9	8.82	2.71	113.4	80.2	85.5	99.6	95.7	92.6	114.7	111.3	107.1	Uncharacterized protein	FSB_LOCUS869	GO:0003676,GO:0008270,GO:0015074	nucleic acid binding|zinc ion binding|DNA integration			KOG0017	[R]	FOG: Transposon-encoded proteins with TYA, reverse transcriptase, integrase domains in various combinations	General function prediction only
A0A2N9E3C4	Uncharacterized protein OS=Fagus sylvatica OX=28930 GN=FSB_LOCUS1258 PE=4 SV=1	5	2	4	2	339	39.3	6.71	5.51	109.5	78.9	72.6	89	145	105.6	101.8	105.6	92	Uncharacterized protein	FSB_LOCUS1258					KOG1192	[GC]	UDP-glucuronosyl and UDP-glucosyl transferase	Carbohydrate transport and metabolism |Energy production and conversion
A0A2N9E4U5	Uncharacterized protein OS=Fagus sylvatica OX=28930 GN=FSB_LOCUS1858 PE=4 SV=1	7	3	5	1	530	59.5	6.2	10.67	111.2	102.9	79.3	107.7	84.2	116.6	89.2	113.6	95.3	Uncharacterized protein	FSB_LOCUS1858	GO:0016788	hydrolase activity, acting on ester bonds	ko00562|ko02024|ko00565|ko00564	Inositol phosphate metabolism|Quorum sensing|Ether lipid metabolism|Glycerophospholipid metabolism
A0A2N9E4Z7	Uncharacterized protein OS=Fagus sylvatica OX=28930 GN=FSB_LOCUS1909 PE=3 SV=1	3	1	2	1	311	35.3	6.67	4.22	131.1	104.1	115.3	79	146	97.6	73.1	68.4	85.4	Uncharacterized protein	FSB_LOCUS1909	GO:0020037,GO:0005506,GO:0004497,GO:0016705	heme binding|iron ion binding|monooxygenase activity|oxidoreductase activity, acting on paired donors, with incorporation or reduction of molecular oxygen	ko00940|ko00945|ko00941	Phenylpropanoid biosynthesis|Stilbenoid, diarylheptanoid and gingerol biosynthesis|Flavonoid biosynthesis	KOG0156	[Q]	Cytochrome P450 CYP2 subfamily	Secondary metabolites biosynthesis, transport and catabolism
A0A2N9E520	Beta-N-acetylhexosaminidase OS=Fagus sylvatica OX=28930 GN=FSB_LOCUS1929 PE=3 SV=1	28	5	7	2	186	20.8	7.01	29.31	110.6	119.8	123.5	88.8	109.6	112.9	73.7	77.6	83.6	Beta-N-acetylhexosaminidase	FSB_LOCUS1929	GO:0004563,GO:0102148,GO:0005975	beta-N-acetylhexosaminidase activity|N-acetyl-beta-D-galactosaminidase activity|carbohydrate metabolic process	ko00520|ko00604|ko00511|ko00603|ko00531|ko04142	Amino sugar and nucleotide sugar metabolism|Glycosphingolipid biosynthesis - ganglio series|Other glycan degradation|Glycosphingolipid biosynthesis - globo series|Glycosaminoglycan degradation|Lysosome	KOG2499	[G]	Beta-N-acetylhexosaminidase	Carbohydrate transport and metabolism
A0A2N9E6A2	Aldose 1-epimerase OS=Fagus sylvatica OX=28930 GN=FSB_LOCUS2349 PE=3 SV=1	6	2	7	1	339	37	6.1	15.71	99.8	89.5	100	86.5	152.1	100.4	88.1	86.4	97.2	Aldose 1-epimerase	FSB_LOCUS2349	GO:0004034,GO:0030246,GO:0019318	aldose 1-epimerase activity|carbohydrate binding|hexose metabolic process	ko00052|ko00010	Galactose metabolism|Glycolysis / Gluconeogenesis	KOG1604	[G]	Predicted mutarotase	Carbohydrate transport and metabolism
A0A2N9E7J8	Uncharacterized protein OS=Fagus sylvatica OX=28930 GN=FSB_LOCUS2819 PE=3 SV=1	17	2	4	2	115	13.1	5.63	8.54	91.9	129.9	123.4	99.6	103.4	110.3	82.1	74.3	85	Uncharacterized protein	FSB_LOCUS2819	GO:0003677	DNA binding	--	--	KOG3431	[D]	Apoptosis-related protein/predicted DNA-binding protein	Cell cycle control, cell division, chromosome partitioning
A0A2N9E8A5	RNase H domain-containing protein OS=Fagus sylvatica OX=28930 GN=FSB_LOCUS3089 PE=4 SV=1	1	1	2	1	1299	148.4	9.52	4.79	107.8	123.3	115.4	93.7	101.5	99.1	78	86.6	94.6	RNase H domain-containing protein	FSB_LOCUS3089	GO:0005634,GO:0003676,GO:0004523	nucleus|nucleic acid binding|RNA-DNA hybrid ribonuclease activity			KOG0017	[R]	FOG: Transposon-encoded proteins with TYA, reverse transcriptase, integrase domains in various combinations	General function prediction only
A0A2N9E8F9	AAA domain-containing protein OS=Fagus sylvatica OX=28930 GN=FSB_LOCUS3138 PE=4 SV=1	4	4	6	1	1285	140.4	7.21	7.45	103.8	93.7	103.7	99.9	80.6	94.8	106.3	115.7	101.5	AAA domain-containing protein	FSB_LOCUS3138	GO:0005524,GO:0016887	ATP binding|ATPase activity			KOG0737	[O]	AAA+-type ATPase	Posttranslational modification, protein turnover, chaperones
A0A2N9E8H1	Component of oligomeric Golgi complex 2 OS=Fagus sylvatica OX=28930 GN=FSB_LOCUS3139 PE=3 SV=1	1	1	2	1	762	84.6	6.51	5.17	135.2	43.6	49.4	126.8	84.8	84.5	129.1	133	113.6	Component of oligomeric Golgi complex 2	FSB_LOCUS3139	GO:0005794,GO:0016020,GO:0007030,GO:0015031	Golgi apparatus|membrane|Golgi organization|protein transport	--	--	KOG2307	[U]	Low density lipoprotein receptor	Intracellular trafficking, secretion, and vesicular transport
A0A2N9E8N3	Uncharacterized protein OS=Fagus sylvatica OX=28930 GN=FSB_LOCUS3208 PE=3 SV=1	5	1	8	1	138	15.3	4.56	19.17	65.4	65.4	64.1	201.6	68	203.1	72.4	74.1	85.9	Uncharacterized protein	FSB_LOCUS3208	GO:0016021,GO:0022857	integral component of membrane|transmembrane transporter activity
A0A2N9E9Q7	Aldo_ket_red domain-containing protein OS=Fagus sylvatica OX=28930 GN=FSB_LOCUS3599 PE=4 SV=1	29	7	16	1	246	27	6.65	44.27	104.3	86.9	108.2	116	93.7	110.8	91.5	95.3	93.3	Aldo_ket_red domain-containing protein	FSB_LOCUS3599	GO:0047834	D-threo-aldose 1-dehydrogenase activity			KOG1575	[C]	Voltage-gated shaker-like K+ channel, subunit beta/KCNAB	Energy production and conversion
A0A2N9EA88	Importin N-terminal domain-containing protein OS=Fagus sylvatica OX=28930 GN=FSB_LOCUS3768 PE=4 SV=1	4	1	3	1	416	47.4	9.01	10.32	112.6	83	78.1	112.2	114.5	97.3	100.7	96.6	104.9	Importin N-terminal domain-containing protein	FSB_LOCUS3768	GO:0016021,GO:0031267,GO:0006886	integral component of membrane|small GTPase binding|intracellular protein transport	--	--	KOG2081	[U]	Nuclear transport regulator	Intracellular trafficking, secretion, and vesicular transport
A0A2N9EAV1	Acetate--CoA ligase OS=Fagus sylvatica OX=28930 GN=FSB_LOCUS3989 PE=3 SV=1	9	7	11	1	754	83.6	6.54	31.63	95.9	66.2	76.4	103.3	116.6	116.4	112.1	111.8	101.2	Acetate--CoA ligase	FSB_LOCUS3989	GO:0003987,GO:0016208,GO:0005524,GO:0019427	acetate-CoA ligase activity|AMP binding|ATP binding|acetyl-CoA biosynthetic process from acetate	ko00680|ko01200|ko00620|ko00720|ko00640|ko00010	Methane metabolism|Carbon metabolism|Pyruvate metabolism|Carbon fixation pathways in prokaryotes|Propanoate metabolism|Glycolysis / Gluconeogenesis	KOG1175	[I]	Acyl-CoA synthetase	Lipid transport and metabolism
A0A2N9EB14	Uncharacterized protein OS=Fagus sylvatica OX=28930 GN=FSB_LOCUS4049 PE=4 SV=1	4	6	6	2	1328	151	7.15	12.65	124	58.5	64.9	108.4	95.2	94.1	117.8	126.1	110.9	Uncharacterized protein	FSB_LOCUS4049	GO:0045292	mRNA cis splicing, via spliceosome	ko03040	Spliceosome	KOG0152	[A]	Spliceosomal protein FBP11/Splicing factor PRP40	RNA processing and modification
A0A2N9EBA5	Uncharacterized protein OS=Fagus sylvatica OX=28930 GN=FSB_LOCUS4128 PE=3 SV=1	16	1	1	1	92	9.8	5.4	3.54	69.2	137.3	151	98.6	89.3	89.6	80.2	84.7	100.1	Uncharacterized protein	FSB_LOCUS4128	GO:0047429,GO:0009143	nucleoside-triphosphate diphosphatase activity|nucleoside triphosphate catabolic process	ko00230|ko00240|ko00983	Purine metabolism|Pyrimidine metabolism|Drug metabolism - other enzymes	KOG3222	[F]	Inosine triphosphate pyrophosphatase	Nucleotide transport and metabolism
A0A2N9EBG1	Vesicle-fusing ATPase OS=Fagus sylvatica OX=28930 GN=FSB_LOCUS4198 PE=3 SV=1	16	6	7	1	462	50.9	5.16	20.43	95	93.7	111.6	118.2	94.6	99.2	99.1	97.2	91.4	Vesicle-fusing ATPase	FSB_LOCUS4198	GO:0005737,GO:0005524,GO:0016887,GO:0016787,GO:0046872,GO:0015031,GO:0035494	cytoplasm|ATP binding|ATPase activity|hydrolase activity|metal ion binding|protein transport|SNARE complex disassembly			KOG0741	[O]	AAA+-type ATPase	Posttranslational modification, protein turnover, chaperones
A0A2N9EBH8	ADP/ATP translocase OS=Fagus sylvatica OX=28930 GN=FSB_LOCUS4218 PE=3 SV=1	5	2	2	1	409	45.5	9.51	5.62	102.7	64.5	73.8	107.3	109.7	122.5	110.8	112.5	96.1	ADP/ATP translocase	FSB_LOCUS4218	GO:0016021,GO:0005743,GO:0005471,GO:0140021,GO:1990544	integral component of membrane|mitochondrial inner membrane|ATP:ADP antiporter activity|mitochondrial ADP transmembrane transport|mitochondrial ATP transmembrane transport	ko04020|ko04022	Calcium signaling pathway|cGMP-PKG signaling pathway	KOG0749	[C]	Mitochondrial ADP/ATP carrier proteins	Energy production and conversion
A0A2N9EBT0	Reverse transcriptase domain-containing protein OS=Fagus sylvatica OX=28930 GN=FSB_LOCUS4349 PE=3 SV=1	1	1	1	1	1095	124.8	6.89	1.9	51.4	213.6	185.4	37.2	120.2	80.4	64.3	71.2	76.3	Reverse transcriptase domain-containing protein	FSB_LOCUS4349	GO:0016021,GO:0016765	integral component of membrane|transferase activity, transferring alkyl or aryl (other than methyl) groups			KOG1381	[H]	Para-hydroxybenzoate-polyprenyl transferase	Coenzyme transport and metabolism
A0A2N9EBT2	PHB domain-containing protein OS=Fagus sylvatica OX=28930 GN=FSB_LOCUS20 PE=4 SV=1	54	15	49	8	286	31.5	5.43	139.59	131.9	104.5	114.3	98.9	107.7	110.2	66.9	77.8	87.8	PHB domain-containing protein	FSB_LOCUS20					KOG2620	[C]	Prohibitins and stomatins of the PID superfamily	Energy production and conversion
A0A2N9EC00	Era-type G domain-containing protein OS=Fagus sylvatica OX=28930 GN=FSB_LOCUS4429 PE=3 SV=1	9	4	9	1	451	51.5	6.05	22.8	107.9	97.9	94.3	111.9	90.7	98.9	100.7	100.1	97.8	Era-type G domain-containing protein	FSB_LOCUS4429	GO:0005525,GO:0003723	GTP binding|RNA binding	--	--	KOG1423	[DT]	Ras-like GTPase ERA	Cell cycle control, cell division, chromosome partitioning |Signal transduction mechanisms
A0A2N9EC67	Uncharacterized protein OS=Fagus sylvatica OX=28930 GN=FSB_LOCUS112 PE=4 SV=1	14	6	15	6	600	64.6	8.6	46.22	98	94.4	99.2	106	98.5	106.4	101.4	98	98.1	Uncharacterized protein	FSB_LOCUS112					KOG4308	[S]	LRR-containing protein	Function unknown
A0A2N9EC77	Uncharacterized protein OS=Fagus sylvatica OX=28930 GN=FSB_LOCUS51 PE=4 SV=1	2	1	1	1	447	51	6.54	1.77	112	70.3	83.1	118.1	89.7	101.9	115.6	105.9	103.5	Uncharacterized protein	FSB_LOCUS51					KOG2610	[S]	Uncharacterized conserved protein	Function unknown
A0A2N9ECA2	Serine/threonine-protein phosphatase OS=Fagus sylvatica OX=28930 GN=FSB_LOCUS81 PE=3 SV=1	23	5	6	2	306	35	5.01	17.08	112.7	64	76.9	105.4	104.4	110.8	105.5	105.1	115.2	Serine/threonine-protein phosphatase	FSB_LOCUS81	GO:0106306,GO:0106307	protein serine phosphatase activity|protein threonine phosphatase activity	ko03015|ko04390|ko04530|ko04391|ko04114|ko04152|ko04350|ko04071|ko04151|ko04111|ko04013|ko04113	mRNA surveillance pathway|Hippo signaling pathway|Tight junction|Hippo signaling pathway - fly|Oocyte meiosis|AMPK signaling pathway|TGF-beta signaling pathway|Sphingolipid signaling pathway|PI3K-Akt signaling pathway|Cell cycle - yeast|MAPK signaling pathway - fly|Meiosis - yeast	KOG0371	[T]	Serine/threonine protein phosphatase 2A, catalytic subunit	Signal transduction mechanisms
A0A2N9ECC5	Uncharacterized protein OS=Fagus sylvatica OX=28930 GN=FSB_LOCUS213 PE=3 SV=1	34	3	10	1	89	9.9	4.41	28.72	118	147.4	134.5	98.4	84.3	83.9	74.3	69.1	90.3	Uncharacterized protein	FSB_LOCUS213	GO:0003714	transcription corepressor activity
A0A2N9ECD2	AA_TRNA_LIGASE_II_ALA domain-containing protein OS=Fagus sylvatica OX=28930 GN=FSB_LOCUS4569 PE=3 SV=1	5	6	11	1	1045	116.9	8.05	22.93	123.2	21.8	33.7	120.1	92.7	94.4	146.6	137.4	130.1	AA_TRNA_LIGASE_II_ALA domain-containing protein	FSB_LOCUS4569	GO:0005739,GO:0004813,GO:0005524,GO:0003676,GO:0006419	mitochondrion|alanine-tRNA ligase activity|ATP binding|nucleic acid binding|alanyl-tRNA aminoacylation	ko00970	Aminoacyl-tRNA biosynthesis	KOG0188	[J]	Alanyl-tRNA synthetase	Translation, ribosomal structure and biogenesis
A0A2N9ECF5	NTP_transferase domain-containing protein OS=Fagus sylvatica OX=28930 GN=FSB_LOCUS4538 PE=4 SV=1	2	1	1	1	357	39.6	6.92	2.49	76.7	114.6	125.6	110.5	83	105.3	104.9	91.8	87.6	NTP_transferase domain-containing protein	FSB_LOCUS4538	GO:0009507,GO:0016779,GO:0009058	chloroplast|nucleotidyltransferase activity|biosynthetic process	ko00520|ko00500	Amino sugar and nucleotide sugar metabolism|Starch and sucrose metabolism	KOG1322	[M]	GDP-mannose pyrophosphorylase/mannose-1-phosphate guanylyltransferase	Cell wall/membrane/envelope biogenesis
A0A2N9ECH2	Alpha-mannosidase OS=Fagus sylvatica OX=28930 GN=FSB_LOCUS327 PE=3 SV=1	7	6	9	1	933	105.1	6.74	18.54	97.4	83.1	83.4	122.2	128.5	83.4	91.5	131.3	79.1	Alpha-mannosidase	FSB_LOCUS327	GO:0004559,GO:0030246,GO:0046872,GO:0006013	alpha-mannosidase activity|carbohydrate binding|metal ion binding|mannose metabolic process	ko00511	Other glycan degradation	KOG1959	[G]	Glycosyl hydrolase, family 38 - alpha-mannosidase	Carbohydrate transport and metabolism
A0A2N9ECR5	TPR_REGION domain-containing protein OS=Fagus sylvatica OX=28930 GN=FSB_LOCUS211 PE=4 SV=1	10	4	6	1	463	51.6	9.36	20.17	87.6	131.6	125.4	96	94.8	96	91.4	86.7	90.6	TPR_REGION domain-containing protein	FSB_LOCUS211	GO:0016021	integral component of membrane
A0A2N9ECV4	TPR_REGION domain-containing protein OS=Fagus sylvatica OX=28930 GN=FSB_LOCUS4739 PE=3 SV=1	13	6	21	1	407	44	5.03	71.77	93.5	95.2	105.8	103.3	97.8	108.3	102.4	93.9	99.8	TPR_REGION domain-containing protein	FSB_LOCUS4739	GO:0046983	protein dimerization activity	--	--	KOG1308	[OT]	Hsp70-interacting protein Hip/Transient component of progesterone receptor complexes and an Hsp70-binding protein	Posttranslational modification, protein turnover, chaperones |Signal transduction mechanisms
A0A2N9ED04	Tr-type G domain-containing protein OS=Fagus sylvatica OX=28930 GN=FSB_LOCUS443 PE=4 SV=1	3	3	6	3	1626	178.8	5.26	14.92	118.4	57.9	60	112.6	95.7	89.6	120.5	131.1	114.1	Tr-type G domain-containing protein	FSB_LOCUS443	GO:0005525,GO:0003924,GO:0003743	GTP binding|GTPase activity|translation initiation factor activity	ko03013	RNA transport	KOG1144	[J]	Translation initiation factor 5B (eIF-5B)	Translation, ribosomal structure and biogenesis
A0A2N9ED18	Uncharacterized protein OS=Fagus sylvatica OX=28930 GN=FSB_LOCUS505 PE=4 SV=1	13	5	5	1	445	49.7	6.35	18.19	126.8	64.3	80.8	114.8	100.3	116.2	97.8	105.9	93.1	Uncharacterized protein	FSB_LOCUS505	GO:0003824	catalytic activity			KOG0975	[E]	Branched chain aminotransferase BCAT1, pyridoxal phosphate enzymes type IV superfamily	Amino acid transport and metabolism
A0A2N9ED43	LEA_2 domain-containing protein OS=Fagus sylvatica OX=28930 GN=FSB_LOCUS490 PE=4 SV=1	4	1	1	1	212	23.6	9.96	0										LEA_2 domain-containing protein	FSB_LOCUS490	GO:0016021	integral component of membrane
A0A2N9ED54	Uncharacterized protein OS=Fagus sylvatica OX=28930 GN=FSB_LOCUS545 PE=4 SV=1	2	1	2	1	569	62.9	4.68	5.72	101.4	111.9	100.6	103.1	87.9	95.9	100.7	98.6	99.8	Uncharacterized protein	FSB_LOCUS545	GO:0005524,GO:0004672,GO:2001070	ATP binding|protein kinase activity|starch binding
A0A2N9EDA2	Chlorophyll a-b binding protein, chloroplastic OS=Fagus sylvatica OX=28930 GN=FSB_LOCUS540 PE=3 SV=1	24	8	50	2	289	31.5	5.69	160.5	84.9	137.8	137.5	85.8	111.5	97	80.3	75.9	89.3	Chlorophyll a-b binding protein, chloroplastic	FSB_LOCUS540	GO:0009535,GO:0009522,GO:0009523,GO:0016168,GO:0046872,GO:0009765,GO:0018298	chloroplast thylakoid membrane|photosystem I|photosystem II|chlorophyll binding|metal ion binding|photosynthesis, light harvesting|protein-chromophore linkage	ko00196	Photosynthesis - antenna proteins
A0A2N9EDA6	Clathrin light chain OS=Fagus sylvatica OX=28930 GN=FSB_LOCUS543 PE=3 SV=1	7	1	2	1	183	20.5	4.58	8.9	104.4	87.1	94.5	98.1	106.2	102.5	105.9	102.8	98.4	Clathrin light chain	FSB_LOCUS543	GO:0030132,GO:0030130,GO:0005198,GO:0006886,GO:0016192	clathrin coat of coated pit|clathrin coat of trans-Golgi network vesicle|structural molecule activity|intracellular protein transport|vesicle-mediated transport
A0A2N9EDA7	Uncharacterized protein OS=Fagus sylvatica OX=28930 GN=FSB_LOCUS421 PE=4 SV=1	30	8	13	2	417	45.9	5.27	53.39	104.4	82.5	90.4	86.6	130.4	93	101.2	105.9	105.5	Uncharacterized protein	FSB_LOCUS421	GO:0016811	hydrolase activity, acting on carbon-nitrogen (but not peptide) bonds, in linear amides	ko00460|ko01200|ko00630|ko00910	Cyanoamino acid metabolism|Carbon metabolism|Glyoxylate and dicarboxylate metabolism|Nitrogen metabolism
A0A2N9EDB1	Usp domain-containing protein OS=Fagus sylvatica OX=28930 GN=FSB_LOCUS4899 PE=4 SV=1	14	3	3	3	191	20.7	8.76	8.64	71.3	84	82.8	107.8	95.9	160.1	93.2	101.9	103	Usp domain-containing protein	FSB_LOCUS4899
A0A2N9EDC0	Uncharacterized protein OS=Fagus sylvatica OX=28930 GN=FSB_LOCUS560 PE=3 SV=1	1	1	1	1	534	60.8	6.1	0	101.5	54	56.6	113.7	98.2	97	133.3	130.9	114.9	Uncharacterized protein	FSB_LOCUS560	GO:0006914	autophagy	ko04140|ko04215	Regulation of autophagy|Apoptosis - multiple species	KOG2751	[T]	Beclin-like protein	Signal transduction mechanisms
A0A2N9EDI8	Serine/threonine-protein phosphatase OS=Fagus sylvatica OX=28930 GN=FSB_LOCUS586 PE=3 SV=1	12	10	16	9	1009	107.7	6.21	44.39	112.3	51.9	61.3	109.7	102.6	100	126.5	124.2	111.5	Serine/threonine-protein phosphatase	FSB_LOCUS586	GO:0005634,GO:0046872,GO:0106306,GO:0106307,GO:0009742	nucleus|metal ion binding|protein serine phosphatase activity|protein threonine phosphatase activity|brassinosteroid mediated signaling pathway			KOG0379	[R]	Kelch repeat-containing proteins	General function prediction only
A0A2N9EDN5	Uncharacterized protein OS=Fagus sylvatica OX=28930 GN=FSB_LOCUS774 PE=4 SV=1	14	5	12	2	336	37.3	5.58	39.83	87.9	109.1	98.7	95.9	103.7	94	103.5	102	105.3	Uncharacterized protein	FSB_LOCUS774					KOG0907	[O]	Thioredoxin	Posttranslational modification, protein turnover, chaperones
A0A2N9EDP1	Ribonuclease H OS=Fagus sylvatica OX=28930 GN=FSB_LOCUS642 PE=4 SV=1	1	1	1	1	1774	199.5	9.55	2.41	94.3	151.9	134.8	66.8	122.7	130.7	64.9	63.6	70.3	Ribonuclease H	FSB_LOCUS642	GO:0046872,GO:0003676,GO:0004523,GO:0015074	metal ion binding|nucleic acid binding|RNA-DNA hybrid ribonuclease activity|DNA integration			KOG0017	[R]	FOG: Transposon-encoded proteins with TYA, reverse transcriptase, integrase domains in various combinations	General function prediction only
A0A2N9EDQ6	C3H1-type domain-containing protein OS=Fagus sylvatica OX=28930 GN=FSB_LOCUS693 PE=4 SV=1	2	1	1	1	435	46.6	6.8	0										C3H1-type domain-containing protein	FSB_LOCUS693	GO:0046872	metal ion binding
A0A2N9EDQ7	Uncharacterized protein OS=Fagus sylvatica OX=28930 GN=FSB_LOCUS794 PE=4 SV=1	5	4	4	4	666	73.1	6.54	11.08	133.5	95.6	77.6	115.7	110	105.5	84.4	93.4	84.3	Uncharacterized protein	FSB_LOCUS794	GO:0070006	metalloaminopeptidase activity	--	--	KOG2413	[E]	Xaa-Pro aminopeptidase	Amino acid transport and metabolism
A0A2N9EDR9	Uncharacterized protein OS=Fagus sylvatica OX=28930 GN=FSB_LOCUS682 PE=3 SV=1	1	1	1	1	1091	120.9	5.19	0	109.8	94.3	114.6	101.1	85	92.5	93.5	104.9	104.4	Uncharacterized protein	FSB_LOCUS682
A0A2N9EDS4	Hexokinase OS=Fagus sylvatica OX=28930 GN=FSB_LOCUS666 PE=3 SV=1	6	4	11	3	668	74.2	6.39	31.49	119.3	101.5	104.1	94	100.4	89.5	95.7	99.1	96.3	Hexokinase	FSB_LOCUS666	GO:0005524,GO:0005536,GO:0004396,GO:0001678,GO:0006096,GO:0019318	ATP binding|glucose binding|hexokinase activity|cellular glucose homeostasis|glycolytic process|hexose metabolic process	ko04066|ko00524|ko00052|ko01200|ko00051|ko00010|ko00520|ko00500|ko00521	HIF-1 signaling pathway|Neomycin, kanamycin and gentamicin biosynthesis|Galactose metabolism|Carbon metabolism|Fructose and mannose metabolism|Glycolysis / Gluconeogenesis|Amino sugar and nucleotide sugar metabolism|Starch and sucrose metabolism|Streptomycin biosynthesis	KOG1369	[G]	Hexokinase	Carbohydrate transport and metabolism
A0A2N9EDT7	Histone H3 OS=Fagus sylvatica OX=28930 GN=FSB_LOCUS10040 PE=3 SV=1	26	6	29	3	136	15.4	11.15	77.87	134.8	33.8	37.5	106.6	131	112	118	121.4	104.8	Histone H3	FSB_LOCUS10040	GO:0000786,GO:0005634,GO:0003677,GO:0046982	nucleosome|nucleus|DNA binding|protein heterodimerization activity			KOG1745	[B]	Histones H3 and H4	Chromatin structure and dynamics
A0A2N9EDV6	Uncharacterized protein OS=Fagus sylvatica OX=28930 GN=FSB_LOCUS797 PE=3 SV=1	4	4	6	1	1052	118.9	6.48	12.51	117.1	73.6	82.8	121.9	98	117.3	95.5	92.3	101.3	Uncharacterized protein	FSB_LOCUS797	GO:0033947,GO:0005975	mannosylglycoprotein endo-beta-mannosidase activity|carbohydrate metabolic process	--	--	KOG2230	[G]	Predicted beta-mannosidase	Carbohydrate transport and metabolism
A0A2N9EDW7	LRRNT_2 domain-containing protein OS=Fagus sylvatica OX=28930 GN=FSB_LOCUS651 PE=4 SV=1	1	1	2	1	1024	113.4	5.47	5.7	96.7	138.1	132.1	95.8	96.9	102.2	74.7	78.8	84.6	LRRNT_2 domain-containing protein	FSB_LOCUS651					KOG0619	[R]	FOG: Leucine rich repeat	General function prediction only
A0A2N9EE74	Uncharacterized protein OS=Fagus sylvatica OX=28930 GN=FSB_LOCUS852 PE=4 SV=1	1	1	1	1	642	73.3	5.99	2.59	88.2	75.9	74.6	105.9	96.4	123.4	102.4	119.9	113.4	Uncharacterized protein	FSB_LOCUS852	GO:0043531,GO:0006952	ADP binding|defense response			KOG4658	[T]	Apoptotic ATPase	Signal transduction mechanisms
A0A2N9EEE2	MHD domain-containing protein OS=Fagus sylvatica OX=28930 GN=FSB_LOCUS997 PE=4 SV=1	5	3	3	1	654	70.7	5.16	9.57	123.5	62.8	75.1	106	97.1	106.2	111.2	107.2	110.9	MHD domain-containing protein	FSB_LOCUS997					KOG2398	[D]	Predicted proline-serine-threonine phosphatase-interacting protein (PSTPIP)	Cell cycle control, cell division, chromosome partitioning
A0A2N9EEE7	Uncharacterized protein OS=Fagus sylvatica OX=28930 GN=FSB_LOCUS1014 PE=4 SV=1	4	2	2	1	416	47.4	6.27	5.08	122.8	71.4	90.5	94.3	107.9	99.4	113.7	97.7	102.3	Uncharacterized protein	FSB_LOCUS1014	GO:0016042	lipid catabolic process			KOG2088	[IOT]	Predicted lipase/calmodulin-binding heat-shock protein	Lipid transport and metabolism |Posttranslational modification, protein turnover, chaperones |Signal transduction mechanisms
A0A2N9EEI3	AAI domain-containing protein OS=Fagus sylvatica OX=28930 GN=FSB_LOCUS1054 PE=3 SV=1	11	2	3	2	181	17.6	5.29	5.94	69.3	148.2	134.3	81.3	101.9	98.4	84.6	87.8	94.1	AAI domain-containing protein	FSB_LOCUS1054	GO:0031225,GO:0005886,GO:0008289,GO:0006869	anchored component of membrane|plasma membrane|lipid binding|lipid transport
A0A2N9EEJ5	Uncharacterized protein OS=Fagus sylvatica OX=28930 GN=FSB_LOCUS972 PE=3 SV=1	12	3	4	2	291	32.4	6.71	7.68	109.9	98.9	100.9	106.8	105.2	96.3	96.7	93.1	92.2	Uncharacterized protein	FSB_LOCUS972			--	--	KOG3086	[R]	Predicted dioxygenase	General function prediction only
A0A2N9EEM9	60S ribosomal protein L36 OS=Fagus sylvatica OX=28930 GN=FSB_LOCUS1013 PE=3 SV=1	9	1	1	1	110	12.5	11.31	2.64	98.6	56.6	58.5	128.2	102.5	110.3	103.2	126.9	115.1	60S ribosomal protein L36	FSB_LOCUS1013	GO:0005840,GO:0003735,GO:0006412	ribosome|structural constituent of ribosome|translation	ko03010	Ribosome	KOG3452	[J]	60S ribosomal protein L36	Translation, ribosomal structure and biogenesis
A0A2N9EEN1	Uncharacterized protein OS=Fagus sylvatica OX=28930 GN=FSB_LOCUS1012 PE=4 SV=1	7	5	8	2	954	104.3	4.81	28.26	117.8	88.7	89.4	104	92.6	98.7	107.8	109.5	91.4	Uncharacterized protein	FSB_LOCUS1012	GO:0016021	integral component of membrane
A0A2N9EEN9	Ribose-5-phosphate isomerase OS=Fagus sylvatica OX=28930 GN=FSB_LOCUS941 PE=3 SV=1	20	6	22	6	283	30.5	7.97	71.07	72.6	218.3	181.4	74.9	78.8	82	60.4	59.6	72	Ribose-5-phosphate isomerase	FSB_LOCUS941	GO:0004751,GO:0009052	ribose-5-phosphate isomerase activity|pentose-phosphate shunt, non-oxidative branch	ko00710|ko01200|ko00030|ko01230	Carbon fixation in photosynthetic organisms|Carbon metabolism|Pentose phosphate pathway|Biosynthesis of amino acids	KOG3075	[G]	Ribose 5-phosphate isomerase	Carbohydrate transport and metabolism
A0A2N9EEP3	Uncharacterized protein OS=Fagus sylvatica OX=28930 GN=FSB_LOCUS1097 PE=3 SV=1	14	2	4	1	123	14.4	10.93	10.92	118.8	60.8	61.6	112	99.3	92.5	114.6	142.7	97.6	Uncharacterized protein	FSB_LOCUS1097	GO:0005840,GO:0003735,GO:0006412	ribosome|structural constituent of ribosome|translation	ko03010	Ribosome	KOG3436	[J]	60S ribosomal protein L35	Translation, ribosomal structure and biogenesis
A0A2N9EES2	Mediator of RNA polymerase II transcription subunit 13 OS=Fagus sylvatica OX=28930 GN=FSB_LOCUS1062 PE=3 SV=1	1	1	1	1	1995	214.9	5.94	0	92.5	100.9	103	99.8	98.1	89.3	108.8	101.9	105.7	Mediator of RNA polymerase II transcription subunit 13	FSB_LOCUS1062	GO:0016592,GO:0003712,GO:0006357	mediator complex|transcription coregulator activity|regulation of transcription by RNA polymerase II			KOG1175	[I]	Acyl-CoA synthetase	Lipid transport and metabolism
A0A2N9EEU8	Uncharacterized protein OS=Fagus sylvatica OX=28930 GN=FSB_LOCUS1110 PE=4 SV=1	6	1	4	1	193	20.8	9.61	8.49	93.2	112.6	115.5	103.1	100.2	103.8	86.2	92.7	92.8	Uncharacterized protein	FSB_LOCUS1110	GO:0009536	plastid			KOG0552	[O]	FKBP-type peptidyl-prolyl cis-trans isomerase	Posttranslational modification, protein turnover, chaperones
A0A2N9EEW3	LisH domain-containing protein OS=Fagus sylvatica OX=28930 GN=FSB_LOCUS1135 PE=4 SV=1	10	3	3	3	266	29.9	5.63	5.11	99.9	112.7	109.1	99.5	103.1	91	92.4	93.7	98.6	LisH domain-containing protein	FSB_LOCUS1135			--	--
A0A2N9EF85	Uncharacterized protein OS=Fagus sylvatica OX=28930 GN=FSB_LOCUS1314 PE=4 SV=1	1	1	1	1	713	84.2	5.15	0	103.8	70.5	62.1	122.7	84.3	111.2	115.6	117.2	112.5	Uncharacterized protein	FSB_LOCUS1314
A0A2N9EF98	Non-specific serine/threonine protein kinase OS=Fagus sylvatica OX=28930 GN=FSB_LOCUS5528 PE=4 SV=1	1	3	4	1	4658	522.4	7.3	3.07	128.7	41.2	45	117	97.4	76.3	139.8	139.2	115.5	Non-specific serine/threonine protein kinase	FSB_LOCUS5528	GO:0016021,GO:0005524,GO:0106310,GO:0106311	integral component of membrane|ATP binding|protein serine kinase activity|protein threonine kinase activity			KOG0889	[TBLD]	Histone acetyltransferase SAGA, TRRAP/TRA1 component, PI-3 kinase superfamily	Signal transduction mechanisms |Chromatin structure and dynamics |Replication, recombination and repair |Cell cycle control, cell division, chromosome partitioning
A0A2N9EFB2	CCT-theta OS=Fagus sylvatica OX=28930 GN=FSB_LOCUS1242 PE=3 SV=1	27	10	13	1	543	58.4	6.09	43.92	90	92.6	90.7	104	104.4	101.9	102.9	113.7	99.7	CCT-theta	FSB_LOCUS1242	GO:0005737,GO:0005524,GO:0016887,GO:0051082,GO:0006457	cytoplasm|ATP binding|ATPase activity|unfolded protein binding|protein folding	--	--	KOG0362	[O]	Chaperonin complex component, TCP-1 theta subunit (CCT8)	Posttranslational modification, protein turnover, chaperones
A0A2N9EFD2	DNA helicase OS=Fagus sylvatica OX=28930 GN=FSB_LOCUS1364 PE=3 SV=1	6	4	7	2	1083	119.6	7.12	23	90.6	107	96.7	91.5	114.9	120.8	90.6	87.5	100.4	DNA helicase	FSB_LOCUS1364	GO:0016021,GO:0042555,GO:0005634,GO:0005524,GO:0003677,GO:0003678,GO:0016787,GO:0006270	integral component of membrane|MCM complex|nucleus|ATP binding|DNA binding|DNA helicase activity|hydrolase activity|DNA replication initiation	ko04113|ko04111|ko03030|ko04110	Meiosis - yeast|Cell cycle - yeast|DNA replication|Cell cycle	KOG0479	[L]	DNA replication licensing factor, MCM3 component	Replication, recombination and repair
A0A2N9EFD7	DUF2470 domain-containing protein OS=Fagus sylvatica OX=28930 GN=FSB_LOCUS1253 PE=4 SV=1	12	3	4	1	311	34.2	7.06	17.28	90.4	135.7	138.9	78.3	94.4	84.3	90.5	83.5	104	DUF2470 domain-containing protein	FSB_LOCUS1253
A0A2N9EFH9	Integrase catalytic domain-containing protein OS=Fagus sylvatica OX=28930 GN=FSB_LOCUS5608 PE=4 SV=1	0	1	2	1	1809	201.6	8.18	4.1	148.6	67.7	81	124.4	94.3	116.6	88.1	92.1	87.2	Integrase catalytic domain-containing protein	FSB_LOCUS5608	GO:0020037,GO:0005506,GO:0003676,GO:0016705,GO:0015074	heme binding|iron ion binding|nucleic acid binding|oxidoreductase activity, acting on paired donors, with incorporation or reduction of molecular oxygen|DNA integration			KOG0017	[R]	FOG: Transposon-encoded proteins with TYA, reverse transcriptase, integrase domains in various combinations	General function prediction only
A0A2N9EFJ7	Protein phosphatase OS=Fagus sylvatica OX=28930 GN=FSB_LOCUS1313 PE=3 SV=1	7	2	3	1	380	40.5	5.43	2.07										Protein phosphatase	FSB_LOCUS1313	GO:0046872,GO:0106306,GO:0106307	metal ion binding|protein serine phosphatase activity|protein threonine phosphatase activity	--	--	KOG1379	[T]	Serine/threonine protein phosphatase	Signal transduction mechanisms
A0A2N9EFV6	Uncharacterized protein OS=Fagus sylvatica OX=28930 GN=FSB_LOCUS1423 PE=3 SV=1	4	6	7	1	1190	136.1	5.22	18.48	135.2	32.4	40.6	98.8	112.8	87.4	136.8	134.1	121.9	Uncharacterized protein	FSB_LOCUS1423	GO:0005634,GO:0006997	nucleus|nucleus organization
A0A2N9EG88	D-fructose-1,6-bisphosphate 1-phosphohydrolase OS=Fagus sylvatica OX=28930 GN=FSB_LOCUS1572 PE=3 SV=1	22	6	18	3	342	37.5	5.71	61.11	97.2	105.9	116.9	87.3	103.2	91.4	92.1	98.8	107.4	D-fructose-1,6-bisphosphate 1-phosphohydrolase	FSB_LOCUS1572	GO:0042132,GO:0046872,GO:0005975	fructose 1,6-bisphosphate 1-phosphatase activity|metal ion binding|carbohydrate metabolic process	ko00710|ko00680|ko01200|ko04152|ko00030|ko00051|ko00010	Carbon fixation in photosynthetic organisms|Methane metabolism|Carbon metabolism|AMPK signaling pathway|Pentose phosphate pathway|Fructose and mannose metabolism|Glycolysis / Gluconeogenesis	KOG1458	[G]	Fructose-1,6-bisphosphatase	Carbohydrate transport and metabolism
A0A2N9EGG1	Uncharacterized protein OS=Fagus sylvatica OX=28930 GN=FSB_LOCUS5928 PE=3 SV=1	3	2	3	1	558	61.4	6.49	4.9	91.4	124.2	111	100.3	98.9	83.9	88.9	101	100.5	Uncharacterized protein	FSB_LOCUS5928	GO:0016021,GO:0008289,GO:0006869,GO:0006355	integral component of membrane|lipid binding|lipid transport|regulation of transcription, DNA-templated			KOG1012	[R]	Ca2+-dependent lipid-binding protein CLB1/vesicle protein vp115/Granuphilin A, contains C2 domain	General function prediction only
A0A2N9EGH0	Uncharacterized protein OS=Fagus sylvatica OX=28930 GN=FSB_LOCUS1744 PE=4 SV=1	7	1	1	1	179	20	9.58	2.63	122.6	142.9	140.4	98.3	89.1	91.8	59.5	90.2	65.2	Uncharacterized protein	FSB_LOCUS1744
A0A2N9EGJ3	Peroxidase OS=Fagus sylvatica OX=28930 GN=FSB_LOCUS1767 PE=3 SV=1	13	3	3	2	328	35.9	7.91	11.73	102.4	128.5	107.5	92.1	106.2	94.4	80.6	84.8	103.3	Peroxidase	FSB_LOCUS1767	GO:0005576,GO:0020037,GO:0046872,GO:0004601,GO:0042744,GO:0006979	extracellular region|heme binding|metal ion binding|peroxidase activity|hydrogen peroxide catabolic process|response to oxidative stress	ko00940	Phenylpropanoid biosynthesis
A0A2N9EGK6	Plug_translocon domain-containing protein OS=Fagus sylvatica OX=28930 GN=FSB_LOCUS1683 PE=3 SV=1	7	4	12	1	546	60.7	8.75	31.56	113.5	65	66.5	114.2	111.9	112.3	104.5	105.1	107	Plug_translocon domain-containing protein	FSB_LOCUS1683	GO:0009535,GO:0016021,GO:0015031	chloroplast thylakoid membrane|integral component of membrane|protein transport	ko04145|ko04141|ko03060	Phagosome|Protein processing in endoplasmic reticulum|Protein export	KOG1373	[UO]	Transport protein Sec61, alpha subunit	Intracellular trafficking, secretion, and vesicular transport |Posttranslational modification, protein turnover, chaperones
A0A2N9EGR3	t-SNARE coiled-coil homology domain-containing protein OS=Fagus sylvatica OX=28930 GN=FSB_LOCUS1752 PE=3 SV=1	4	1	3	1	291	33	6.29	11.35	116.1	80	94.2	103.3	115.8	113	89.3	94.1	94.1	t-SNARE coiled-coil homology domain-containing protein	FSB_LOCUS1752	GO:0016021,GO:0015031,GO:0016192	integral component of membrane|protein transport|vesicle-mediated transport	ko04130	SNARE interactions in vesicular transport	KOG0810	[U]	SNARE protein Syntaxin 1 and related proteins	Intracellular trafficking, secretion, and vesicular transport
A0A2N9EH04	Uncharacterized protein OS=Fagus sylvatica OX=28930 GN=FSB_LOCUS1843 PE=4 SV=1	4	2	3	1	452	49.5	5.52	9.05	90.6	146.1	141.5	91.8	87.3	92	86.1	83.8	80.8	Uncharacterized protein	FSB_LOCUS1843
A0A2N9EH34	SurE domain-containing protein OS=Fagus sylvatica OX=28930 GN=FSB_LOCUS1964 PE=3 SV=1	6	2	3	2	330	35.5	5.07	6.77	117	82	89	99.3	105.7	94.7	104.9	105.4	101.9	SurE domain-containing protein	FSB_LOCUS1964	GO:0005737,GO:0008253,GO:0046872,GO:0000166	cytoplasm|5'-nucleotidase activity|metal ion binding|nucleotide binding	ko00230|ko00240|ko00760	Purine metabolism|Pyrimidine metabolism|Nicotinate and nicotinamide metabolism
A0A2N9EHA6	Uncharacterized protein OS=Fagus sylvatica OX=28930 GN=FSB_LOCUS1970 PE=3 SV=1	10	3	7	3	360	40.3	9.11	17.48	80.4	184.7	169.3	104.3	89.4	102.2	57.3	52.3	60.1	Uncharacterized protein	FSB_LOCUS1970	GO:0010207	photosystem II assembly			KOG1075	[R]	FOG: Reverse transcriptase	General function prediction only
A0A2N9EHB6	Serine C-palmitoyltransferase OS=Fagus sylvatica OX=28930 GN=FSB_LOCUS1831 PE=3 SV=1	2	1	2	1	428	47.1	8.43	5.84	150.9	87.5	74.7	103	105.3	85.8	89.7	108.9	94.2	Serine C-palmitoyltransferase	FSB_LOCUS1831	GO:0005789,GO:0030170,GO:0004758,GO:0009058,GO:0006665	endoplasmic reticulum membrane|pyridoxal phosphate binding|serine C-palmitoyltransferase activity|biosynthetic process|sphingolipid metabolic process	ko04071|ko00600	Sphingolipid signaling pathway|Sphingolipid metabolism	KOG1357	[O]	Serine palmitoyltransferase	Posttranslational modification, protein turnover, chaperones
A0A2N9EHB8	Uncharacterized protein OS=Fagus sylvatica OX=28930 GN=FSB_LOCUS2027 PE=3 SV=1	21	10	16	1	516	57	7.18	42.22	107.3	78.6	83.3	101.2	104.7	102.7	108.8	109.9	103.5	Uncharacterized protein	FSB_LOCUS2027	GO:0005524,GO:0004386,GO:0016787,GO:0003676	ATP binding|helicase activity|hydrolase activity|nucleic acid binding	ko03040	Spliceosome	KOG0331	[A]	ATP-dependent RNA helicase	RNA processing and modification
A0A2N9EHN8	Uncharacterized protein OS=Fagus sylvatica OX=28930 GN=FSB_LOCUS2056 PE=4 SV=1	3	1	1	1	297	33.4	5.14	2.98	89.7	111.2	111.4	101.8	98.8	89.7	109.9	89.9	97.7	Uncharacterized protein	FSB_LOCUS2056
A0A2N9EHS8	Uncharacterized protein OS=Fagus sylvatica OX=28930 GN=FSB_LOCUS2011 PE=4 SV=1	7	2	2	1	232	26.3	4.84	5.05	116.8	91.8	92.8	87.4	113.5	105.2	103	93.9	95.8	Uncharacterized protein	FSB_LOCUS2011			ko04141	Protein processing in endoplasmic reticulum	KOG0190	[O]	Protein disulfide isomerase (prolyl 4-hydroxylase beta subunit)	Posttranslational modification, protein turnover, chaperones
A0A2N9EI44	Aldo_ket_red domain-containing protein OS=Fagus sylvatica OX=28930 GN=FSB_LOCUS2186 PE=4 SV=1	7	1	3	1	233	26.5	8.07	13.17	119.5	98.4	103	103.4	107.7	94.9	89.1	92.7	91.3	Aldo_ket_red domain-containing protein	FSB_LOCUS2186	GO:0047834	D-threo-aldose 1-dehydrogenase activity			KOG1577	[R]	Aldo/keto reductase family proteins	General function prediction only
A0A2N9EI91	FAD synthase OS=Fagus sylvatica OX=28930 GN=FSB_LOCUS2246 PE=3 SV=1	1	1	1	1	751	83.4	8.51	1.91										FAD synthase	FSB_LOCUS2246	GO:0016021,GO:0005524,GO:0003919,GO:0006747,GO:0009231	integral component of membrane|ATP binding|FMN adenylyltransferase activity|FAD biosynthetic process|riboflavin biosynthetic process			KOG2521	[S]	Uncharacterized conserved protein	Function unknown
A0A2N9EI94	Uncharacterized protein OS=Fagus sylvatica OX=28930 GN=FSB_LOCUS2347 PE=3 SV=1	12	9	16	1	852	93.2	7.46	51.02	166.8	37.8	33.3	110.5	132.4	74.4	128.9	114.4	101.5	Uncharacterized protein	FSB_LOCUS2347	GO:0016832,GO:0005524,GO:0016301,GO:0008270,GO:0005975	aldehyde-lyase activity|ATP binding|kinase activity|zinc ion binding|carbohydrate metabolic process			KOG0409	[R]	Predicted dehydrogenase	General function prediction only
A0A2N9EIA7	Uncharacterized protein OS=Fagus sylvatica OX=28930 GN=FSB_LOCUS2367 PE=3 SV=1	3	1	1	1	387	42.4	5.38	2.1	127.8	100.4	87.8	87.7	93	110.4	89.8	94.2	108.7	Uncharacterized protein	FSB_LOCUS2367	GO:0004190	aspartic-type endopeptidase activity	--	--	KOG1339	[O]	Aspartyl protease	Posttranslational modification, protein turnover, chaperones
A0A2N9EIJ8	Uncharacterized protein OS=Fagus sylvatica OX=28930 GN=FSB_LOCUS2346 PE=4 SV=1	3	2	2	1	547	58	6.98	5.91	132.6	78	71.8	97.9	107.1	84	109.7	108.5	110.4	Uncharacterized protein	FSB_LOCUS2346	GO:0051287,GO:0050661,GO:0016491	NAD binding|NADP binding|oxidoreductase activity			KOG0409	[R]	Predicted dehydrogenase	General function prediction only
A0A2N9EIM6	Uncharacterized protein OS=Fagus sylvatica OX=28930 GN=FSB_LOCUS2443 PE=3 SV=1	9	5	8	2	643	72.6	6.74	25.47	106.5	57.8	75.1	111.1	96.3	98.6	123.3	119.2	112	Uncharacterized protein	FSB_LOCUS2443	GO:0016021,GO:0004553,GO:0005975	integral component of membrane|hydrolase activity, hydrolyzing O-glycosyl compounds|carbohydrate metabolic process			KOG0626	[G]	Beta-glucosidase, lactase phlorizinhydrolase, and related proteins	Carbohydrate transport and metabolism
A0A2N9EIQ6	Phospholipase D OS=Fagus sylvatica OX=28930 GN=FSB_LOCUS6689 PE=3 SV=1	20	15	36	1	773	88.1	5.91	112.23	105.4	40.2	52.4	109.5	113.9	106.3	127.1	125.7	119.5	Phospholipase D	FSB_LOCUS6689	GO:0016020,GO:0005509,GO:0070290,GO:0004630,GO:0016042,GO:0046470	membrane|calcium ion binding|N-acylphosphatidylethanolamine-specific phospholipase D activity|phospholipase D activity|lipid catabolic process|phosphatidylcholine metabolic process	ko00564|ko04024|ko04144|ko00565|ko04072|ko04014|ko04071	Glycerophospholipid metabolism|cAMP signaling pathway|Endocytosis|Ether lipid metabolism|Phospholipase D signaling pathway|Ras signaling pathway|Sphingolipid signaling pathway	KOG1329	[I]	Phospholipase D1	Lipid transport and metabolism
A0A2N9EIU5	Uncharacterized protein OS=Fagus sylvatica OX=28930 GN=FSB_LOCUS2540 PE=4 SV=1	11	8	17	2	606	68.8	7.58	46.79	169.7	78.2	74.2	143.4	85.5	70.2	104.1	83.5	91.1	Uncharacterized protein	FSB_LOCUS2540	GO:0010088	phloem development
A0A2N9EIW7	AAA domain-containing protein OS=Fagus sylvatica OX=28930 GN=FSB_LOCUS2584 PE=3 SV=1	3	2	2	2	1044	118.4	9.25	7.62	108.8	83	89.4	101.1	96.7	91.9	109	116.2	104	AAA domain-containing protein	FSB_LOCUS2584	GO:0016021,GO:0005524,GO:0004176,GO:0004222	integral component of membrane|ATP binding|ATP-dependent peptidase activity|metalloendopeptidase activity			KOG0731	[O]	AAA+-type ATPase containing the peptidase M41 domain	Posttranslational modification, protein turnover, chaperones
A0A2N9EJ33	Uncharacterized protein OS=Fagus sylvatica OX=28930 GN=FSB_LOCUS2664 PE=3 SV=1	23	6	10	1	408	41.8	6.25	36.99	105	89.8	91.4	106.4	122.4	112.9	85.5	87.7	99	Uncharacterized protein	FSB_LOCUS2664	GO:0016747	transferase activity, transferring acyl groups other than amino-acyl groups	ko00900|ko01200|ko00071|ko00380|ko00310|ko00072|ko00620|ko00630|ko00720|ko00280|ko02020|ko01212|ko00650|ko00640|ko00362	Terpenoid backbone biosynthesis|Carbon metabolism|Fatty acid degradation|Tryptophan metabolism|Lysine degradation|Synthesis and degradation of ketone bodies|Pyruvate metabolism|Glyoxylate and dicarboxylate metabolism|Carbon fixation pathways in prokaryotes|Valine, leucine and isoleucine degradation|Two-component system|Fatty acid metabolism|Butanoate metabolism|Propanoate metabolism|Benzoate degr…	KOG1390	[I]	Acetyl-CoA acetyltransferase	Lipid transport and metabolism
A0A2N9EJE0	SAP domain-containing protein OS=Fagus sylvatica OX=28930 GN=FSB_LOCUS2713 PE=4 SV=1	2	1	1	1	476	53.5	5.06	2.16	107.6	86.1	90	93.9	104	93.4	113.9	107.7	103.5	SAP domain-containing protein	FSB_LOCUS2713
A0A2N9EJH4	Splicing factor subunit OS=Fagus sylvatica OX=28930 GN=FSB_LOCUS2790 PE=3 SV=1	13	1	1	1	85	10	7.52	3.43	103	110.2	102.7	101.8	89.5	105.4	103.9	98	85.5	Splicing factor subunit	FSB_LOCUS2790	GO:0000398	mRNA splicing, via spliceosome	ko03040	Spliceosome	KOG3485	[S]	Uncharacterized conserved protein	Function unknown
A0A2N9EJK1	Protein kinase domain-containing protein OS=Fagus sylvatica OX=28930 GN=FSB_LOCUS2692 PE=4 SV=1	2	2	3	1	643	70.7	6.92	4.42	153.2	44.8	59	105.9	124.7	77.7	110.2	113.3	111.2	Protein kinase domain-containing protein	FSB_LOCUS2692	GO:0016021,GO:0005524,GO:0004672	integral component of membrane|ATP binding|protein kinase activity			KOG1187	[T]	Serine/threonine protein kinase	Signal transduction mechanisms
A0A2N9EJL3	SH3 domain-containing protein OS=Fagus sylvatica OX=28930 GN=FSB_LOCUS2840 PE=4 SV=1	14	6	9	1	421	46.7	8.91	19.61	108.4	80.5	87.5	112.1	106.9	115.4	97.3	94.1	97.8	SH3 domain-containing protein	FSB_LOCUS2840
A0A2N9EJQ0	Amino_oxidase domain-containing protein OS=Fagus sylvatica OX=28930 GN=FSB_LOCUS6989 PE=4 SV=1	12	7	11	1	581	62.7	7.74	30.25	101.6	79.6	93.3	118.4	101.4	118.9	98.1	95.2	93.4	Amino_oxidase domain-containing protein	FSB_LOCUS6989	GO:0016491	oxidoreductase activity			KOG4254	[H]	Phytoene desaturase	Coenzyme transport and metabolism
A0A2N9EJQ2	Uncharacterized protein OS=Fagus sylvatica OX=28930 GN=FSB_LOCUS2833 PE=3 SV=1	27	4	17	4	133	15.7	10.7	42.97	109.2	46	51.8	118.6	105.9	109	122.1	126.3	111.1	Uncharacterized protein	FSB_LOCUS2833	GO:0005840,GO:0003735,GO:0006412	ribosome|structural constituent of ribosome|translation	ko03010	Ribosome	KOG0878	[J]	60S ribosomal protein L32	Translation, ribosomal structure and biogenesis
A0A2N9EJW0	Uncharacterized protein OS=Fagus sylvatica OX=28930 GN=FSB_LOCUS2975 PE=3 SV=1	21	3	6	1	224	24.1	5.29	16.81	59.8	96.8	106.9	108.8	122.8	101.1	77.7	129.6	96.6	Uncharacterized protein	FSB_LOCUS2975
A0A2N9EJX6	Coatomer subunit zeta OS=Fagus sylvatica OX=28930 GN=FSB_LOCUS2822 PE=3 SV=1	13	2	3	2	177	19.4	4.73	8.42	109.3	105.2	95.4	103.6	96.3	92.3	102.5	95.3	100.2	Coatomer subunit zeta	FSB_LOCUS2822	GO:0030126,GO:0000139,GO:0015031,GO:0006890	COPI vesicle coat|Golgi membrane|protein transport|retrograde vesicle-mediated transport, Golgi to endoplasmic reticulum	--	--	KOG3343	[U]	Vesicle coat complex COPI, zeta subunit	Intracellular trafficking, secretion, and vesicular transport
A0A2N9EKG0	EF1_GNE domain-containing protein OS=Fagus sylvatica OX=28930 GN=FSB_LOCUS3137 PE=3 SV=1	25	6	23	3	227	24.9	5.39	88.46	48.3	129.3	133	86.3	91.3	98.8	103.6	104.2	105.1	EF1_GNE domain-containing protein	FSB_LOCUS3137	GO:0005853,GO:0003746	eukaryotic translation elongation factor 1 complex|translation elongation factor activity	--	--	KOG1668	[K]	Elongation factor 1 beta/delta chain	Transcription
A0A2N9EKL4	Uncharacterized protein OS=Fagus sylvatica OX=28930 GN=FSB_LOCUS3190 PE=4 SV=1	6	4	7	3	960	107.9	6.77	20.38	104.6	67.7	83.6	109.8	108.4	110	97.6	106.9	111.4	Uncharacterized protein	FSB_LOCUS3190	GO:0016787	hydrolase activity	ko01230|ko00220|ko01210	Biosynthesis of amino acids|Arginine biosynthesis|2-Oxocarboxylic acid metabolism	KOG2276	[E]	Metalloexopeptidases	Amino acid transport and metabolism
A0A2N9EKN7	Sm domain-containing protein OS=Fagus sylvatica OX=28930 GN=FSB_LOCUS7318 PE=3 SV=1	29	3	5	3	91	9.8	9.07	12.22	99.5	129.5	123.1	93.1	88.2	98.5	84.6	87.3	96.2	Sm domain-containing protein	FSB_LOCUS7318	GO:0005681,GO:0000398	spliceosomal complex|mRNA splicing, via spliceosome	ko03018|ko03040	RNA degradation|Spliceosome	KOG1783	[A]	Small nuclear ribonucleoprotein F	RNA processing and modification
A0A2N9EKS6	Protein kinase domain-containing protein OS=Fagus sylvatica OX=28930 GN=FSB_LOCUS3260 PE=4 SV=1	2	1	1	1	607	67.2	8.05	3.32	157.2	45.9	59.4	97.5	121.2	87.4	117	110.2	104.3	Protein kinase domain-containing protein	FSB_LOCUS3260	GO:0016021,GO:0005524,GO:0004672	integral component of membrane|ATP binding|protein kinase activity
A0A2N9EKU1	Uncharacterized protein OS=Fagus sylvatica OX=28930 GN=FSB_LOCUS3314 PE=3 SV=1	4	1	4	1	229	25.5	4.93	6.63	102.9	142.2	110.6	96.1	92.2	97.7	82.7	87.2	88.5	Uncharacterized protein	FSB_LOCUS3314
A0A2N9EKZ9	Uncharacterized protein OS=Fagus sylvatica OX=28930 GN=FSB_LOCUS3347 PE=3 SV=1	5	1	1	1	225	25.5	9.61	3.18	81.2	120.9	114.6	75.1	107.4	88.6	103.3	97.1	111.8	Uncharacterized protein	FSB_LOCUS3347	GO:0005779,GO:0016559	integral component of peroxisomal membrane|peroxisome fission			KOG4186	[U]	Peroxisomal biogenesis protein (peroxin)	Intracellular trafficking, secretion, and vesicular transport
A0A2N9EL87	Peptidylprolyl isomerase OS=Fagus sylvatica OX=28930 GN=FSB_LOCUS3465 PE=4 SV=1	10	11	28	3	1014	116.1	5.4	80.03	100.3	41.3	49.4	100	71.4	79.5	155.2	160.8	142.2	Peptidylprolyl isomerase	FSB_LOCUS3465	GO:0016021,GO:0003755	integral component of membrane|peptidyl-prolyl cis-trans isomerase activity			KOG0543	[O]	FKBP-type peptidyl-prolyl cis-trans isomerase	Posttranslational modification, protein turnover, chaperones
A0A2N9ELE8	ZZ-type domain-containing protein OS=Fagus sylvatica OX=28930 GN=FSB_LOCUS3534 PE=4 SV=1	3	9	12	1	2625	293.1	6.28	21.54	121.7	55.4	52	101.6	85.3	80.4	142.2	149.5	112	ZZ-type domain-containing protein	FSB_LOCUS3534	GO:0008270	zinc ion binding			KOG1776	[T]	Zn-binding protein Push	Signal transduction mechanisms
A0A2N9ELG2	Uncharacterized protein OS=Fagus sylvatica OX=28930 GN=FSB_LOCUS3545 PE=4 SV=1	18	2	6	2	180	20.4	5.96	23.77	97.2	101.1	104.6	95.8	114.7	96.4	95.9	93	101.3	Uncharacterized protein	FSB_LOCUS3545	GO:0005737,GO:0005634,GO:0019774,GO:0043161	cytoplasm|nucleus|proteasome core complex, beta-subunit complex|proteasome-mediated ubiquitin-dependent protein catabolic process	ko03050	Proteasome	KOG0180	[O]	20S proteasome, regulatory subunit beta type PSMB3/PUP3	Posttranslational modification, protein turnover, chaperones
A0A2N9ELG3	Uncharacterized protein OS=Fagus sylvatica OX=28930 GN=FSB_LOCUS3443 PE=4 SV=1	2	1	1	1	485	54	5.76	2.26	80.3	165.9	164.6	92.4	90.3	97.6	64.5	71.5	72.8	Uncharacterized protein	FSB_LOCUS3443	GO:0048578,GO:0006355	positive regulation of long-day photoperiodism, flowering|regulation of transcription, DNA-templated
A0A2N9ELK1	Beta-galactosidase OS=Fagus sylvatica OX=28930 GN=FSB_LOCUS3547 PE=3 SV=1	2	1	3	1	595	66.3	8.22	6.72	104	131.9	133.3	96.4	117.2	98.7	72.5	70.8	75.3	Beta-galactosidase	FSB_LOCUS3547	GO:0048046,GO:0004565,GO:0030246,GO:0005975	apoplast|beta-galactosidase activity|carbohydrate binding|carbohydrate metabolic process			KOG0496	[G]	Beta-galactosidase	Carbohydrate transport and metabolism
A0A2N9ELK9	Aldo_ket_red domain-containing protein OS=Fagus sylvatica OX=28930 GN=FSB_LOCUS3595 PE=4 SV=1	12	5	12	1	483	55.3	9.13	34.6	110.8	77.8	87.9	87.9	118.1	96.8	110.5	106.2	104	Aldo_ket_red domain-containing protein	FSB_LOCUS3595	GO:0047834	D-threo-aldose 1-dehydrogenase activity			KOG1575	[C]	Voltage-gated shaker-like K+ channel, subunit beta/KCNAB	Energy production and conversion
A0A2N9ELM0	Carboxypeptidase OS=Fagus sylvatica OX=28930 GN=FSB_LOCUS7668 PE=3 SV=1	2	1	1	1	520	58.2	5.43	2.62	97.8	130.3	135.1	106.8	95.1	100.6	70.3	72.5	91.4	Carboxypeptidase	FSB_LOCUS7668	GO:0005576,GO:0004185	extracellular region|serine-type carboxypeptidase activity	--	--	KOG1282	[OE]	Serine carboxypeptidases (lysosomal cathepsin A)	Posttranslational modification, protein turnover, chaperones |Amino acid transport and metabolism
A0A2N9ELN1	Eukaryotic translation initiation factor 3 subunit M OS=Fagus sylvatica OX=28930 GN=FSB_LOCUS7649 PE=3 SV=1	9	3	5	1	410	46.4	5.24	14.1	110.3	67.4	73.1	114.5	99	101.1	111.9	111.1	111.7	Eukaryotic translation initiation factor 3 subunit M	FSB_LOCUS7649	GO:0016282,GO:0033290,GO:0071541,GO:0003743,GO:0001732	eukaryotic 43S preinitiation complex|eukaryotic 48S preinitiation complex|eukaryotic translation initiation factor 3 complex, eIF3m|translation initiation factor activity|formation of cytoplasmic translation initiation complex	--	--	KOG2753	[R]	Uncharacterized conserved protein, contains PCI domain	General function prediction only
A0A2N9ELS0	Calcium-transporting ATPase OS=Fagus sylvatica OX=28930 GN=FSB_LOCUS3654 PE=3 SV=1	3	3	3	2	1109	120.9	6.47	4.31	128.3	42.9	56.3	112.8	105.7	103.1	117.2	121.2	112.5	Calcium-transporting ATPase	FSB_LOCUS3654	GO:0016021,GO:0005524,GO:0005516,GO:0005388	integral component of membrane|ATP binding|calmodulin binding|P-type calcium transporter activity	--	--	KOG0204	[P]	Calcium transporting ATPase	Inorganic ion transport and metabolism
A0A2N9ELT7	Uncharacterized protein OS=Fagus sylvatica OX=28930 GN=FSB_LOCUS3675 PE=3 SV=1	4	6	8	3	1680	187.3	9.19	19.95	108.7	73.5	76.5	106.8	97.7	98.2	113.2	114.8	110.5	Uncharacterized protein	FSB_LOCUS3675	GO:0005669,GO:0005524,GO:0004672,GO:0006352	transcription factor TFIID complex|ATP binding|protein kinase activity|DNA-templated transcription, initiation	ko03022	Basal transcription factors	KOG0668	[TDK]	Casein kinase II, alpha subunit	Signal transduction mechanisms |Cell cycle control, cell division, chromosome partitioning |Transcription
A0A2N9ELT8	Uncharacterized protein OS=Fagus sylvatica OX=28930 GN=FSB_LOCUS3411 PE=4 SV=1	10	2	2	2	281	31.7	7.08	6.02	111.8	87.7	98.8	98.4	112.4	114.2	90.6	88.4	97.8	Uncharacterized protein	FSB_LOCUS3411	GO:0016021	integral component of membrane
A0A2N9ELW4	Malic enzyme OS=Fagus sylvatica OX=28930 GN=FSB_LOCUS3416 PE=3 SV=1	27	16	34	1	603	66.7	7.46	114.39	97.5	84	90.4	107.2	96.9	110	106.2	107.7	100.3	Malic enzyme	FSB_LOCUS3416	GO:0004471,GO:0046872,GO:0051287	malate dehydrogenase (decarboxylating) (NAD+) activity|metal ion binding|NAD binding	ko00710|ko01200|ko00620	Carbon fixation in photosynthetic organisms|Carbon metabolism|Pyruvate metabolism	KOG1257	[C]	NADP+-dependent malic enzyme	Energy production and conversion
A0A2N9ELY8	Protein HGH1 homolog OS=Fagus sylvatica OX=28930 GN=FSB_LOCUS7778 PE=3 SV=1	2	1	1	1	334	36.8	5.07	2.11	98.5	104.3	114.3	94.5	100.9	100.2	92.3	92.9	102	Protein HGH1 homolog	FSB_LOCUS7778					KOG2973	[S]	Uncharacterized conserved protein	Function unknown
A0A2N9ELZ2	Uncharacterized protein OS=Fagus sylvatica OX=28930 GN=FSB_LOCUS3613 PE=4 SV=1	7	4	5	1	623	69.4	9.69	12.34	109.7	64.3	76.9	120.9	94.6	94.2	109.6	130.7	99.1	Uncharacterized protein	FSB_LOCUS3613	GO:0016021,GO:0005524,GO:0042626	integral component of membrane|ATP binding|ATPase-coupled transmembrane transporter activity	ko02010	ABC transporters	KOG0057	[U]	Mitochondrial Fe/S cluster exporter, ABC superfamily	Intracellular trafficking, secretion, and vesicular transport
A0A2N9ELZ4	Peptidylprolyl isomerase OS=Fagus sylvatica OX=28930 GN=FSB_LOCUS3461 PE=4 SV=1	20	2	7	1	147	15.9	7.14	27.16	97.7	120.9	123	97.2	93.2	103.6	85.1	87	92.3	Peptidylprolyl isomerase	FSB_LOCUS3461	GO:0003755,GO:0061077	peptidyl-prolyl cis-trans isomerase activity|chaperone-mediated protein folding	--	--	KOG0549	[O]	FKBP-type peptidyl-prolyl cis-trans isomerase	Posttranslational modification, protein turnover, chaperones
A0A2N9EM03	Probable tRNA N6-adenosine threonylcarbamoyltransferase, mitochondrial OS=Fagus sylvatica OX=28930 GN=GCP1 PE=3 SV=1	3	8	36	2	2778	310.7	7.56	104.15	77.8	115.3	121.5	119.7	127.5	125.8	69.7	70.3	72.4	Probable tRNA N6-adenosine threonylcarbamoyltransferase, mitochondrial	GCP1	GO:0005739,GO:0016813,GO:0046872,GO:0008168,GO:0061711,GO:0003676,GO:0015074,GO:0032259,GO:0002949	mitochondrion|hydrolase activity, acting on carbon-nitrogen (but not peptide) bonds, in linear amidines|metal ion binding|methyltransferase activity|N(6)-L-threonylcarbamoyladenine synthase activity|nucleic acid binding|DNA integration|methylation|tRNA threonylcarbamoyladenosine modification			KOG0017	[R]	FOG: Transposon-encoded proteins with TYA, reverse transcriptase, integrase domains in various combinations	General function prediction only
A0A2N9EM75	UBR-type domain-containing protein OS=Fagus sylvatica OX=28930 GN=FSB_LOCUS3536 PE=4 SV=1	3	6	7	1	2321	256.8	5.82	17.47	111.4	47.2	69.6	126.9	80.7	82.1	124.6	146.5	110.9	UBR-type domain-containing protein	FSB_LOCUS3536	GO:0008270	zinc ion binding			KOG1776	[T]	Zn-binding protein Push	Signal transduction mechanisms
A0A2N9EM76	Uncharacterized protein OS=Fagus sylvatica OX=28930 GN=FSB_LOCUS3767 PE=4 SV=1	2	1	1	1	763	84.2	5.39	0	92.9	97.6	137.3	102	102.7	95.1	82.5	97.7	92.1	Uncharacterized protein	FSB_LOCUS3767			--	--	KOG2081	[U]	Nuclear transport regulator	Intracellular trafficking, secretion, and vesicular transport
A0A2N9EMH1	Uncharacterized protein OS=Fagus sylvatica OX=28930 GN=FSB_LOCUS3905 PE=3 SV=1	10	2	2	1	262	28.6	5.74	6.26	93.2	86.1	89	117.4	99.7	108.6	107.2	93.9	104.9	Uncharacterized protein	FSB_LOCUS3905	GO:0016021	integral component of membrane
A0A2N9EMK7	Uncharacterized protein OS=Fagus sylvatica OX=28930 GN=FSB_LOCUS3782 PE=4 SV=1	15	6	14	0	543	59.9	6.23	43.86	60.6	84.4	89	144.7	133.5	144.5	72.4	85.6	85.2	Uncharacterized protein	FSB_LOCUS3782					KOG1196	[R]	Predicted NAD-dependent oxidoreductase	General function prediction only
A0A2N9EML8	Uncharacterized protein OS=Fagus sylvatica OX=28930 GN=FSB_LOCUS3792 PE=4 SV=1	20	6	11	0	352	38.8	6.9	25.7										Uncharacterized protein	FSB_LOCUS3792					KOG1196	[R]	Predicted NAD-dependent oxidoreductase	General function prediction only
A0A2N9EMN2	Mitochondrial pyruvate carrier OS=Fagus sylvatica OX=28930 GN=FSB_LOCUS3964 PE=3 SV=1	18	2	3	2	109	12.2	9.09	8.51	105.6	121.2	124.4	83	93.4	89.9	90.9	90.6	101	Mitochondrial pyruvate carrier	FSB_LOCUS3964	GO:0016021,GO:0005743,GO:0006850	integral component of membrane|mitochondrial inner membrane|mitochondrial pyruvate transmembrane transport			KOG1589	[S]	Uncharacterized conserved protein	Function unknown
A0A2N9EMP7	RRM domain-containing protein OS=Fagus sylvatica OX=28930 GN=FSB_LOCUS3960 PE=4 SV=1	2	1	1	1	446	48.7	6.84	3.19	144.1	64.2	63.8	108	103.9	101.5	98.4	106.5	109.7	RRM domain-containing protein	FSB_LOCUS3960	GO:0003723	RNA binding	--	--	KOG1190	[A]	Polypyrimidine tract-binding protein	RNA processing and modification
A0A2N9EN24	Uncharacterized protein OS=Fagus sylvatica OX=28930 GN=FSB_LOCUS3962 PE=3 SV=1	17	3	6	1	195	22	6.86	16.59	89.7	116.4	110	92.5	105.9	110.7	89.7	89.7	95.4	Uncharacterized protein	FSB_LOCUS3962	GO:0005737,GO:0005886,GO:0004864,GO:0009738	cytoplasm|plasma membrane|protein phosphatase inhibitor activity|abscisic acid-activated signaling pathway	ko04075	Plant hormone signal transduction
A0A2N9EN47	Uncharacterized protein OS=Fagus sylvatica OX=28930 GN=FSB_LOCUS3876 PE=3 SV=1	3	2	5	1	553	60.2	5.5	13.92	115.5	97.6	94.5	96.8	85	91.5	106	115	98.1	Uncharacterized protein	FSB_LOCUS3876	GO:0006886	intracellular protein transport			KOG1087	[U]	Cytosolic sorting protein GGA2/TOM1	Intracellular trafficking, secretion, and vesicular transport
A0A2N9EN74	Uncharacterized protein OS=Fagus sylvatica OX=28930 GN=FSB_LOCUS3906 PE=3 SV=1	11	2	2	1	130	13.7	8.19	3.94	125.7	82.2	85	91.4	141.8	97.4	85.1	85.2	106.3	Uncharacterized protein	FSB_LOCUS3906	GO:0005576	extracellular region
A0A2N9EN84	Uncharacterized protein OS=Fagus sylvatica OX=28930 GN=FSB_LOCUS8178 PE=4 SV=1	30	3	8	1	96	10.7	8.4	24.57	101.6	104.2	99.5	119.5	95.5	108.6	83.2	93.4	94.7	Uncharacterized protein	FSB_LOCUS8178	GO:0005525,GO:0003924	GTP binding|GTPase activity	ko04144|ko04145|ko04014	Endocytosis|Phagosome|Ras signaling pathway	KOG0092	[U]	GTPase Rab5/YPT51 and related small G protein superfamily GTPases	Intracellular trafficking, secretion, and vesicular transport
A0A2N9ENA1	Reverse transcriptase domain-containing protein OS=Fagus sylvatica OX=28930 GN=FSB_LOCUS4147 PE=4 SV=1	1	1	1	1	1220	139.3	8.35	2.36										Reverse transcriptase domain-containing protein	FSB_LOCUS4147					KOG1075	[R]	FOG: Reverse transcriptase	General function prediction only
A0A2N9ENB3	Uncharacterized protein OS=Fagus sylvatica OX=28930 GN=FSB_LOCUS4165 PE=4 SV=1	1	1	2	1	1258	143.8	8.9	0	104.6	78.1	78.6	114.2	92.7	119.4	99.8	102.8	109.8	Uncharacterized protein	FSB_LOCUS4165					KOG1075	[R]	FOG: Reverse transcriptase	General function prediction only
A0A2N9ENL3	Sucrose-phosphate synthase OS=Fagus sylvatica OX=28930 GN=FSB_LOCUS4290 PE=3 SV=1	3	3	7	1	1024	115.7	7.28	20.51	110.3	48.2	60.1	88.1	85.5	62.2	180.3	146.3	119	Sucrose-phosphate synthase	FSB_LOCUS4290	GO:0016157,GO:0046524,GO:0005986	sucrose synthase activity|sucrose-phosphate synthase activity|sucrose biosynthetic process	ko00500	Starch and sucrose metabolism	KOG0853	[M]	Glycosyltransferase	Cell wall/membrane/envelope biogenesis
A0A2N9ENR2	zf-RVT domain-containing protein OS=Fagus sylvatica OX=28930 GN=FSB_LOCUS4340 PE=4 SV=1	6	5	9	3	839	91.8	7.09	27.4	109.6	86	89.6	95.3	111.2	96.5	107.4	100.2	104.2	zf-RVT domain-containing protein	FSB_LOCUS4340	GO:0016491	oxidoreductase activity	ko00906	Carotenoid biosynthesis	KOG0725	[R]	Reductases with broad range of substrate specificities	General function prediction only
A0A2N9ENS2	Uncharacterized protein OS=Fagus sylvatica OX=28930 GN=FSB_LOCUS4212 PE=4 SV=1	1	1	1	1	1014	114.9	5.87	2.45	91.2	114.1	103.9	90.3	120.6	112.1	83.2	93.6	91	Uncharacterized protein	FSB_LOCUS4212					KOG2162	[A]	Nonsense-mediated mRNA decay protein	RNA processing and modification
A0A2N9EP10	Altered inheritance of mitochondria protein 24, mitochondrial OS=Fagus sylvatica OX=28930 GN=FSB_LOCUS8459 PE=3 SV=1	4	1	1	1	217	23.5	8.31	1.87	113.2	73.7	78.2	96.7	114.7	93.9	95.5	110.8	123.2	Altered inheritance of mitochondria protein 24, mitochondrial	FSB_LOCUS8459	GO:0016021	integral component of membrane
A0A2N9EP59	Glucose-6-phosphate 1-epimerase OS=Fagus sylvatica OX=28930 GN=FSB_LOCUS4445 PE=3 SV=1	10	3	8	3	275	30.2	6.21	22.69	93.1	111.9	126.1	106.2	172.9	145.1	49.4	47.6	47.8	Glucose-6-phosphate 1-epimerase	FSB_LOCUS4445	GO:0030246,GO:0047938,GO:0005975	carbohydrate binding|glucose-6-phosphate 1-epimerase activity|carbohydrate metabolic process	ko00010	Glycolysis / Gluconeogenesis	KOG1594	[G]	Uncharacterized enzymes related to aldose 1-epimerase	Carbohydrate transport and metabolism
A0A2N9EP85	Succinate dehydrogenase [ubiquinone] flavoprotein subunit, mitochondrial OS=Fagus sylvatica OX=28930 GN=FSB_LOCUS4475 PE=3 SV=1	22	11	31	1	594	65.4	6.11	93.06	118.7	68.4	80.6	105.3	94.2	75.6	120.7	128.4	108.1	Succinate dehydrogenase [ubiquinone] flavoprotein subunit, mitochondrial	FSB_LOCUS4475	GO:0005743,GO:0050660,GO:0008177,GO:0022900,GO:0006099	mitochondrial inner membrane|flavin adenine dinucleotide binding|succinate dehydrogenase (ubiquinone) activity|electron transport chain|tricarboxylic acid cycle	ko01200|ko00190|ko00020	Carbon metabolism|Oxidative phosphorylation|Citrate cycle (TCA cycle)	KOG2403	[C]	Succinate dehydrogenase, flavoprotein subunit	Energy production and conversion
A0A2N9EP89	Uncharacterized protein OS=Fagus sylvatica OX=28930 GN=FSB_LOCUS4524 PE=4 SV=1	7	3	5	1	542	59.9	6.4	17.93	103.2	100.4	99.8	108.1	113.4	106.8	90.1	85.8	92.5	Uncharacterized protein	FSB_LOCUS4524					KOG4667	[I]	Predicted esterase	Lipid transport and metabolism
A0A2N9EPC5	6,7-dimethyl-8-ribityllumazine synthase OS=Fagus sylvatica OX=28930 GN=FSB_LOCUS4537 PE=3 SV=1	12	3	6	1	294	31.7	7.01	17.49	74.6	148	120	82.8	93.1	101.7	96.8	89.1	93.9	6,7-dimethyl-8-ribityllumazine synthase	FSB_LOCUS4537	GO:0009349,GO:0000906,GO:0009231	riboflavin synthase complex|6,7-dimethyl-8-ribityllumazine synthase activity|riboflavin biosynthetic process	ko00740	Riboflavin metabolism	KOG3243	[H]	6,7-dimethyl-8-ribityllumazine synthase	Coenzyme transport and metabolism
A0A2N9EPE3	Uncharacterized protein OS=Fagus sylvatica OX=28930 GN=FSB_LOCUS4535 PE=4 SV=1	3	1	1	1	350	40.3	5.17	2.93	70.2	124.7	112.3	90.6	74.5	72.1	121.3	113.9	120.5	Uncharacterized protein	FSB_LOCUS4535	GO:0009658,GO:0006355	chloroplast organization|regulation of transcription, DNA-templated
A0A2N9EPK8	WD_REPEATS_REGION domain-containing protein OS=Fagus sylvatica OX=28930 GN=FSB_LOCUS4502 PE=3 SV=1	3	1	1	1	485	53.1	5.33	3.77										WD_REPEATS_REGION domain-containing protein	FSB_LOCUS4502			--	--	KOG0302	[R]	Ribosome Assembly protein	General function prediction only
A0A2N9EPM7	Uncharacterized protein OS=Fagus sylvatica OX=28930 GN=FSB_LOCUS4650 PE=4 SV=1	14	1	1	1	51	5.6	9.13	2.13	70.4	204.2	164	79.5	78	89.7	69.5	67.8	77	Uncharacterized protein	FSB_LOCUS4650	GO:0016021	integral component of membrane
A0A2N9EPY1	Uncharacterized protein OS=Fagus sylvatica OX=28930 GN=FSB_LOCUS4747 PE=4 SV=1	29	17	45	3	583	65.8	6.47	111.3	92.1	84.4	90.6	105.2	103.2	105.3	100.6	106.8	111.9	Uncharacterized protein	FSB_LOCUS4747					KOG0548	[O]	Molecular co-chaperone STI1	Posttranslational modification, protein turnover, chaperones
A0A2N9EQ00	Uncharacterized protein OS=Fagus sylvatica OX=28930 GN=FSB_LOCUS4632 PE=4 SV=1	7	2	3	2	427	47.7	8.85	9.36	148	84.5	96.2	111.6	119.6	73.2	94.8	91.5	80.5	Uncharacterized protein	FSB_LOCUS4632	GO:0016021,GO:0005507,GO:0016491	integral component of membrane|copper ion binding|oxidoreductase activity			KOG1263	[Q]	Multicopper oxidases	Secondary metabolites biosynthesis, transport and catabolism
A0A2N9EQ74	Nucleolar protein 10 OS=Fagus sylvatica OX=28930 GN=FSB_LOCUS4702 PE=3 SV=1	14	1	1	1	64	7.4	9.8	2.69	102.9	84.7	96	95.7	117.5	107.3	97.2	95	103.7	Nucleolar protein 10	FSB_LOCUS4702	GO:0030515,GO:0001522,GO:0006364	snoRNA binding|pseudouridine synthesis|rRNA processing	ko03008	Ribosome biogenesis in eukaryotes	KOG3503	[A]	H/ACA snoRNP complex, subunit NOP10	RNA processing and modification
A0A2N9EQE9	Uncharacterized protein OS=Fagus sylvatica OX=28930 GN=FSB_LOCUS4772 PE=4 SV=1	6	1	1	1	124	13.5	9.38	2.83	88.1	137.8	123.7	101.6	66.3	93.2	89.1	100.7	99.7	Uncharacterized protein	FSB_LOCUS4772	GO:0004424,GO:0000105	imidazoleglycerol-phosphate dehydratase activity|histidine biosynthetic process	ko01230|ko00340	Biosynthesis of amino acids|Histidine metabolism	KOG3143	[E]	Imidazoleglycerol-phosphate dehydratase	Amino acid transport and metabolism
A0A2N9EQF0	Chlorophyll a-b binding protein, chloroplastic OS=Fagus sylvatica OX=28930 GN=FSB_LOCUS4944 PE=3 SV=1	30	6	18	1	259	27.5	6.04	41.64	101.1	117.1	112.8	96.7	105.7	100.8	85.4	82.6	97.7	Chlorophyll a-b binding protein, chloroplastic	FSB_LOCUS4944	GO:0009535,GO:0016021,GO:0009522,GO:0009523,GO:0016168,GO:0046872,GO:0009765,GO:0018298	chloroplast thylakoid membrane|integral component of membrane|photosystem I|photosystem II|chlorophyll binding|metal ion binding|photosynthesis, light harvesting|protein-chromophore linkage	ko00196	Photosynthesis - antenna proteins
A0A2N9EQH3	Uncharacterized protein OS=Fagus sylvatica OX=28930 GN=FSB_LOCUS4950 PE=4 SV=1	5	2	3	2	396	42.3	9.99	1.74	124.2	74.4	86	88.8	107.5	96	110.4	108.9	103.7	Uncharacterized protein	FSB_LOCUS4950					KOG4282	[K]	Transcription factor GT-2 and related proteins, contains trihelix DNA-binding/SANT domain	Transcription
A0A2N9EQL5	Fe2OG dioxygenase domain-containing protein OS=Fagus sylvatica OX=28930 GN=FSB_LOCUS5014 PE=3 SV=1	8	2	3	1	318	36.1	5.4	9.59	168	144	180.4	50.3	74.4	27.2	77.3	85.5	92.8	Fe2OG dioxygenase domain-containing protein	FSB_LOCUS5014	GO:0046872,GO:0016491	metal ion binding|oxidoreductase activity	ko00270	Cysteine and methionine metabolism	KOG0143	[QR]	Iron/ascorbate family oxidoreductases	Secondary metabolites biosynthesis, transport and catabolism |General function prediction only
A0A2N9EQM6	Elongation factor G, chloroplastic OS=Fagus sylvatica OX=28930 GN=FSB_LOCUS4746 PE=3 SV=1	22	14	44	1	777	85.6	5.74	143.2	91.6	108.6	116.1	112	91.9	102.1	88.2	97.4	92.1	Elongation factor G, chloroplastic	FSB_LOCUS4746	GO:0009507,GO:0005525,GO:0003924,GO:0003746	chloroplast|GTP binding|GTPase activity|translation elongation factor activity	--	--	KOG0465	[J]	Mitochondrial elongation factor	Translation, ribosomal structure and biogenesis
A0A2N9EQP2	Uncharacterized protein OS=Fagus sylvatica OX=28930 GN=FSB_LOCUS4975 PE=3 SV=1	6	1	1	1	225	24.6	5	2.9	98.5	102.6	104.5	75.4	245.9	149.8	26.4	41.6	55.2	Uncharacterized protein	FSB_LOCUS4975
A0A2N9EQQ1	Eukaryotic translation initiation factor 5A OS=Fagus sylvatica OX=28930 GN=FSB_LOCUS4821 PE=3 SV=1	76	11	28	2	160	17.5	5.99	75.52	125.9	85	85.3	97.2	115.9	102.1	96.2	95.7	96.7	Eukaryotic translation initiation factor 5A	FSB_LOCUS4821	GO:0043022,GO:0003746,GO:0045901,GO:0045905	ribosome binding|translation elongation factor activity|positive regulation of translational elongation|positive regulation of translational termination	--	--	KOG3271	[J]	Translation initiation factor 5A (eIF-5A)	Translation, ribosomal structure and biogenesis
A0A2N9EQW1	C2 domain-containing protein OS=Fagus sylvatica OX=28930 GN=FSB_LOCUS4973 PE=4 SV=1	7	1	1	1	147	16.4	4.35	2.31	150.8	73.8	71.3	120.5	93.8	95.9	100	97.4	96.4	C2 domain-containing protein	FSB_LOCUS4973					KOG1030	[R]	Predicted Ca2+-dependent phospholipid-binding protein	General function prediction only
A0A2N9EQZ7	Uncharacterized protein OS=Fagus sylvatica OX=28930 GN=FSB_LOCUS5013 PE=4 SV=1	4	2	3	1	785	86.3	5.45	6.03	126.6	59.3	73.5	100.1	99.5	91.4	116.6	123	110	Uncharacterized protein	FSB_LOCUS5013					KOG4151	[ODR]	Myosin assembly protein/sexual cycle protein and related proteins	Posttranslational modification, protein turnover, chaperones |Cell cycle control, cell division, chromosome partitioning |General function prediction only
A0A2N9ER36	GDP-L-fucose synthase OS=Fagus sylvatica OX=28930 GN=FSB_LOCUS17151 PE=3 SV=1	13	5	8	1	337	37.3	7.36	20.12	118.6	74.9	81.9	100.7	107.4	104.6	106.7	99.5	105.7	GDP-L-fucose synthase	FSB_LOCUS17151	GO:0050577,GO:0042351	GDP-L-fucose synthase activity|'de novo' GDP-L-fucose biosynthetic process	ko00520|ko00051	Amino sugar and nucleotide sugar metabolism|Fructose and mannose metabolism	KOG1431	[GO]	GDP-L-fucose synthetase	Carbohydrate transport and metabolism |Posttranslational modification, protein turnover, chaperones
A0A2N9ER63	Ribosomal_S7 domain-containing protein OS=Fagus sylvatica OX=28930 GN=FSB_LOCUS5190 PE=3 SV=1	38	7	17	7	213	23.6	9.67	35.65	97.2	112.5	107.4	100.7	102	104.8	91	94.5	89.8	Ribosomal_S7 domain-containing protein	FSB_LOCUS5190	GO:0015935,GO:0003723,GO:0003735,GO:0006412	small ribosomal subunit|RNA binding|structural constituent of ribosome|translation	ko03010	Ribosome	KOG3291	[J]	Ribosomal protein S7	Translation, ribosomal structure and biogenesis
A0A2N9ER98	AAI domain-containing protein OS=Fagus sylvatica OX=28930 GN=FSB_LOCUS5227 PE=3 SV=1	6	1	3	1	125	13.1	8.48	9.19	61.5	131.1	112.5	87.2	114.7	120.8	89.7	84.4	97.9	AAI domain-containing protein	FSB_LOCUS5227
A0A2N9ERA5	Cation_ATPase_N domain-containing protein OS=Fagus sylvatica OX=28930 GN=FSB_LOCUS9219 PE=4 SV=1	1	1	1	1	1717	191.3	7.49	3.06	95.5	86.7	119.9	108.9	83.1	92.2	99.9	110.4	103.5	Cation_ATPase_N domain-containing protein	FSB_LOCUS9219	GO:0016021,GO:0005524,GO:0016887	integral component of membrane|ATP binding|ATPase activity	--	--	KOG0204	[P]	Calcium transporting ATPase	Inorganic ion transport and metabolism
A0A2N9ERG6	Rieske domain-containing protein OS=Fagus sylvatica OX=28930 GN=FSB_LOCUS9298 PE=4 SV=1	12	6	8	1	550	62	8.27	22.22	107.8	61.3	67.2	122.4	96	117.6	105.6	107.9	114.2	Rieske domain-containing protein	FSB_LOCUS9298	GO:0009507,GO:0016021,GO:0051537,GO:0010277,GO:0046872	chloroplast|integral component of membrane|2 iron, 2 sulfur cluster binding|chlorophyllide a oxygenase [overall] activity|metal ion binding
A0A2N9ERM2	Uncharacterized protein OS=Fagus sylvatica OX=28930 GN=FSB_LOCUS12433 PE=4 SV=1	12	2	12	2	146	15.4	9.33	31.16	81.8	137.4	125.7	97.1	97.5	101.9	87.6	80.9	90	Uncharacterized protein	FSB_LOCUS12433
A0A2N9ERN2	HP domain-containing protein OS=Fagus sylvatica OX=28930 GN=FSB_LOCUS9368 PE=4 SV=1	12	14	21	2	1133	124.8	6.64	59.29	102.1	73.7	59.5	122.9	120.3	107.5	101.4	108	104.7	HP domain-containing protein	FSB_LOCUS9368	GO:0051015,GO:0051693,GO:0007010	actin filament binding|actin filament capping|cytoskeleton organization			KOG0443	[Z]	Actin regulatory proteins (gelsolin/villin family)	Cytoskeleton
A0A2N9ERT3	Uncharacterized protein OS=Fagus sylvatica OX=28930 GN=FSB_LOCUS5427 PE=4 SV=1	37	2	3	2	62	6.3	10.35	8.35	144.8	54.3	74.6	61	125.2	62.1	120.1	116.9	141	Uncharacterized protein	FSB_LOCUS5427
A0A2N9ERV1	SUI1 domain-containing protein OS=Fagus sylvatica OX=28930 GN=FSB_LOCUS5440 PE=3 SV=1	13	2	6	2	113	12.7	8.43	15.12	112.6	108	108.7	87.7	92.1	78.1	99.3	108.7	104.6	SUI1 domain-containing protein	FSB_LOCUS5440	GO:0003743	translation initiation factor activity	ko03013	RNA transport	KOG1770	[J]	Translation initiation factor 1 (eIF-1/SUI1)	Translation, ribosomal structure and biogenesis
A0A2N9ERY8	Uncharacterized protein OS=Fagus sylvatica OX=28930 GN=FSB_LOCUS5425 PE=4 SV=1	25	1	2	1	57	5.9	10.26	2.4	116.1	91.5	110.1	99.3	114.9	115.9	82.1	87.3	82.8	Uncharacterized protein	FSB_LOCUS5425
A0A2N9ES27	Uncharacterized protein OS=Fagus sylvatica OX=28930 GN=FSB_LOCUS9499 PE=4 SV=1	2	1	2	1	365	41	10.45	4.13	100.2	61.8	52.1	64.9	235	73.9	121.2	102.2	88.8	Uncharacterized protein	FSB_LOCUS9499
A0A2N9ES47	(1->3)-beta-glucan endohydrolase OS=Fagus sylvatica OX=28930 GN=FSB_LOCUS5475 PE=3 SV=1	2	1	3	1	488	53.1	5.26	8.22	94.2	115.9	136.3	102.1	115.4	120.6	70.3	69	76.3	(1->3)-beta-glucan endohydrolase	FSB_LOCUS5475	GO:0042973,GO:0005975	glucan endo-1,3-beta-D-glucosidase activity|carbohydrate metabolic process	ko00500	Starch and sucrose metabolism
A0A2N9ES49	PKS_ER domain-containing protein OS=Fagus sylvatica OX=28930 GN=FSB_LOCUS5557 PE=3 SV=1	8	3	10	1	489	52.8	6.33	29.12										PKS_ER domain-containing protein	FSB_LOCUS5557	GO:0016491,GO:0008270	oxidoreductase activity|zinc ion binding	ko00940	Phenylpropanoid biosynthesis	KOG0023	[Q]	Alcohol dehydrogenase, class V	Secondary metabolites biosynthesis, transport and catabolism
A0A2N9ES93	Phosphoenolpyruvate carboxylase OS=Fagus sylvatica OX=28930 GN=FSB_LOCUS5422 PE=3 SV=1	4	4	4	1	1052	118.5	6.35	9.88	107.3	36.1	57.9	118.4	79.6	98.1	135.6	120.2	146.8	Phosphoenolpyruvate carboxylase	FSB_LOCUS5422	GO:0005737,GO:0008964,GO:0015977,GO:0006099	cytoplasm|phosphoenolpyruvate carboxylase activity|carbon fixation|tricarboxylic acid cycle	ko00710|ko00720|ko00680|ko00620|ko01200	Carbon fixation in photosynthetic organisms|Carbon fixation pathways in prokaryotes|Methane metabolism|Pyruvate metabolism|Carbon metabolism
A0A2N9ESA7	RNase H domain-containing protein OS=Fagus sylvatica OX=28930 GN=FSB_LOCUS5614 PE=4 SV=1	1	1	1	1	1367	156.2	9.36	1.89	110.7	111.3	122.4	89.4	86.8	95.1	91.2	92.5	100.6	RNase H domain-containing protein	FSB_LOCUS5614	GO:0003676,GO:0004523	nucleic acid binding|RNA-DNA hybrid ribonuclease activity			KOG0017	[R]	FOG: Transposon-encoded proteins with TYA, reverse transcriptase, integrase domains in various combinations	General function prediction only
A0A2N9ESB3	ADH_N domain-containing protein OS=Fagus sylvatica OX=28930 GN=FSB_LOCUS5555 PE=4 SV=1	7	2	2	1	294	31.6	7.93	4.56	108.9	103.5	108.7	91.5	89.4	88.9	96.8	107	105.3	ADH_N domain-containing protein	FSB_LOCUS5555	GO:0016491,GO:0008270	oxidoreductase activity|zinc ion binding	ko00940	Phenylpropanoid biosynthesis	KOG0023	[Q]	Alcohol dehydrogenase, class V	Secondary metabolites biosynthesis, transport and catabolism
A0A2N9ESK7	SMC hinge domain-containing protein OS=Fagus sylvatica OX=28930 GN=FSB_LOCUS9669 PE=4 SV=1	10	12	16	12	1099	127.2	6.55	36.37	119	56	58.7	103.9	105.5	92.6	126.8	126.1	111.5	SMC hinge domain-containing protein	FSB_LOCUS9669	GO:0005694,GO:0005524,GO:0016887,GO:0051276,GO:0051321	chromosome|ATP binding|ATPase activity|chromosome organization|meiotic cell cycle	ko04113|ko04111|ko04114|ko04110	Meiosis - yeast|Cell cycle - yeast|Oocyte meiosis|Cell cycle	KOG0964	[D]	Structural maintenance of chromosome protein 3 (sister chromatid cohesion complex Cohesin, subunit SMC3)	Cell cycle control, cell division, chromosome partitioning
A0A2N9ESL3	PKS_ER domain-containing protein OS=Fagus sylvatica OX=28930 GN=FSB_LOCUS5553 PE=3 SV=1	7	2	2	1	361	38.7	7.06	4.87	112.7	77.2	85.1	92.3	90.5	75	117.9	124.7	124.8	PKS_ER domain-containing protein	FSB_LOCUS5553	GO:0016491,GO:0008270	oxidoreductase activity|zinc ion binding	ko00940	Phenylpropanoid biosynthesis	KOG0023	[Q]	Alcohol dehydrogenase, class V	Secondary metabolites biosynthesis, transport and catabolism
A0A2N9ESM6	Uncharacterized protein OS=Fagus sylvatica OX=28930 GN=FSB_LOCUS5750 PE=3 SV=1	2	1	2	1	431	47.9	8.24	4.18	103.6	106	74.3	93.3	99	81.5	101.1	115.5	125.7	Uncharacterized protein	FSB_LOCUS5750	GO:0046872,GO:0016702	metal ion binding|oxidoreductase activity, acting on single donors with incorporation of molecular oxygen, incorporation of two atoms of oxygen	ko00906	Carotenoid biosynthesis	KOG1285	[Q]	Beta, beta-carotene 15,15'-dioxygenase and related enzymes	Secondary metabolites biosynthesis, transport and catabolism
A0A2N9ESS5	Uncharacterized protein OS=Fagus sylvatica OX=28930 GN=FSB_LOCUS5735 PE=4 SV=1	1	1	1	1	588	63.6	5.74	2.39	76.8	52.4	61.6	107	104.5	78.1	149.5	143.1	127	Uncharacterized protein	FSB_LOCUS5735			ko00940|ko00130|ko00360	Phenylpropanoid biosynthesis|Ubiquinone and other terpenoid-quinone biosynthesis|Phenylalanine metabolism	KOG1176	[I]	Acyl-CoA synthetase	Lipid transport and metabolism
A0A2N9EST5	Aldo_ket_red domain-containing protein OS=Fagus sylvatica OX=28930 GN=FSB_LOCUS5745 PE=3 SV=1	13	4	4	1	328	36.6	7.77	8.39	114.7	84.9	88.7	122.6	106.7	99.9	97.9	96.5	87.9	Aldo_ket_red domain-containing protein	FSB_LOCUS5745	GO:0047834,GO:0005244,GO:0006813,GO:0034765	D-threo-aldose 1-dehydrogenase activity|voltage-gated ion channel activity|potassium ion transport|regulation of ion transmembrane transport			KOG1575	[C]	Voltage-gated shaker-like K+ channel, subunit beta/KCNAB	Energy production and conversion
A0A2N9ESZ0	Small nuclear ribonucleoprotein-associated protein OS=Fagus sylvatica OX=28930 GN=FSB_LOCUS5576 PE=3 SV=1	14	3	11	3	271	29.2	10.89	36.56	108.3	102.4	91.2	110	102	105.2	92.5	97	91.2	Small nuclear ribonucleoprotein-associated protein	FSB_LOCUS5576	GO:0005634,GO:0003723	nucleus|RNA binding	ko03040	Spliceosome	KOG3168	[K]	U1 snRNP component	Transcription
A0A2N9ESZ4	Uncharacterized protein OS=Fagus sylvatica OX=28930 GN=FSB_LOCUS5844 PE=4 SV=1	1	1	2	1	502	56.4	7.06	4.56	77.2	128.7	122.1	110.7	102.8	121.8	76.7	77.3	82.7	Uncharacterized protein	FSB_LOCUS5844
A0A2N9ET13	Uncharacterized protein OS=Fagus sylvatica OX=28930 GN=FSB_LOCUS5702 PE=4 SV=1	8	1	1	1	297	32.7	7.61	5.33	90.1	109	128.4	117.3	95.1	87.2	90.4	99	83.5	Uncharacterized protein	FSB_LOCUS5702
A0A2N9ET18	Peroxidase OS=Fagus sylvatica OX=28930 GN=FSB_LOCUS5596 PE=3 SV=1	2	1	1	1	412	43.8	7.84	2.57	104.5	109.6	122.4	87	135.8	109.9	68.3	76.3	86.3	Peroxidase	FSB_LOCUS5596	GO:0005576,GO:0020037,GO:0046872,GO:0004601,GO:0042744,GO:0006979	extracellular region|heme binding|metal ion binding|peroxidase activity|hydrogen peroxide catabolic process|response to oxidative stress	ko00940	Phenylpropanoid biosynthesis
A0A2N9ET22	Uncharacterized protein OS=Fagus sylvatica OX=28930 GN=FSB_LOCUS5581 PE=3 SV=1	1	1	1	1	740	84.6	5.57	2.96	119.6	60.9	76.8	96.8	105.4	88.2	112.8	122.1	117.4	Uncharacterized protein	FSB_LOCUS5581	GO:0005634	nucleus	--	--	KOG0681	[Z]	Actin-related protein - Arp5p	Cytoskeleton
A0A2N9ET99	Dihydrolipoyllysine-residue succinyltransferase OS=Fagus sylvatica OX=28930 GN=FSB_LOCUS5661 PE=3 SV=1	18	10	19	2	468	50.9	9.31	58.2	90.1	110.2	96.9	112.1	94.2	110	92.2	96.6	97.7	Dihydrolipoyllysine-residue succinyltransferase	FSB_LOCUS5661	GO:0045252,GO:0004149,GO:0033512,GO:0006099	oxoglutarate dehydrogenase complex|dihydrolipoyllysine-residue succinyltransferase activity|L-lysine catabolic process to acetyl-CoA via saccharopine|tricarboxylic acid cycle	ko00020|ko01200|ko00310	Citrate cycle (TCA cycle)|Carbon metabolism|Lysine degradation	KOG0559	[C]	Dihydrolipoamide succinyltransferase (2-oxoglutarate dehydrogenase, E2 subunit)	Energy production and conversion
A0A2N9ETE2	Uncharacterized protein OS=Fagus sylvatica OX=28930 GN=FSB_LOCUS5726 PE=3 SV=1	15	6	6	1	393	43.7	4.93	17.86	132.3	83.6	94	103	103.4	97.9	95.7	90.7	99.4	Uncharacterized protein	FSB_LOCUS5726	GO:0006886	intracellular protein transport			KOG1087	[U]	Cytosolic sorting protein GGA2/TOM1	Intracellular trafficking, secretion, and vesicular transport
A0A2N9ETF4	AAA domain-containing protein OS=Fagus sylvatica OX=28930 GN=FSB_LOCUS5736 PE=4 SV=1	7	7	11	2	929	103.7	9.22	26.29	108	71.5	75.3	105.5	94.4	107.6	113.6	113.6	110.5	AAA domain-containing protein	FSB_LOCUS5736	GO:0005739,GO:0005524,GO:0016887,GO:0007005	mitochondrion|ATP binding|ATPase activity|mitochondrion organization	--	--	KOG0742	[O]	AAA+-type ATPase	Posttranslational modification, protein turnover, chaperones
A0A2N9ETJ4	Proteasome subunit beta OS=Fagus sylvatica OX=28930 GN=FSB_LOCUS9999 PE=3 SV=1	33	7	17	7	204	22.5	6.54	39.27	103	107.8	104.9	98	112.7	103.9	86.8	87.4	95.5	Proteasome subunit beta	FSB_LOCUS9999	GO:0005737,GO:0005634,GO:0005839,GO:0004298,GO:0051603	cytoplasm|nucleus|proteasome core complex|threonine-type endopeptidase activity|proteolysis involved in cellular protein catabolic process	ko03050	Proteasome	KOG0177	[O]	20S proteasome, regulatory subunit beta type PSMB2/PRE1	Posttranslational modification, protein turnover, chaperones
A0A2N9ETK0	Uncharacterized protein OS=Fagus sylvatica OX=28930 GN=FSB_LOCUS5893 PE=3 SV=1	6	3	4	3	472	53.3	6.25	12.54	200.6	50.9	68.3	185.6	116.5	84.9	52.6	72.7	68	Uncharacterized protein	FSB_LOCUS5893	GO:0004185	serine-type carboxypeptidase activity	--	--	KOG1282	[OE]	Serine carboxypeptidases (lysosomal cathepsin A)	Posttranslational modification, protein turnover, chaperones |Amino acid transport and metabolism
A0A2N9ETU0	Diaminopimelate epimerase OS=Fagus sylvatica OX=28930 GN=FSB_LOCUS6105 PE=3 SV=1	12	5	9	5	405	44.2	7.05	27.4	115.6	91.5	96.3	111.8	102.6	88.9	95.3	98.6	99.4	Diaminopimelate epimerase	FSB_LOCUS6105	GO:0005737,GO:0008837,GO:0009089	cytoplasm|diaminopimelate epimerase activity|lysine biosynthetic process via diaminopimelate	ko01230|ko00300	Biosynthesis of amino acids|Lysine biosynthesis
A0A2N9ETX0	Pectinesterase OS=Fagus sylvatica OX=28930 GN=FSB_LOCUS6013 PE=3 SV=1	3	1	3	1	450	48.9	8.97	11.37	118.7	130.3	145.9	94.9	73.1	69.6	80.4	90.2	96.9	Pectinesterase	FSB_LOCUS6013	GO:0005618,GO:0005576,GO:0045330,GO:0004857,GO:0030599,GO:0042545,GO:0045490	cell wall|extracellular region|aspartyl esterase activity|enzyme inhibitor activity|pectinesterase activity|cell wall modification|pectin catabolic process	ko00040|ko00500	Pentose and glucuronate interconversions|Starch and sucrose metabolism
A0A2N9ETX3	Uncharacterized protein OS=Fagus sylvatica OX=28930 GN=FSB_LOCUS6125 PE=3 SV=1	2	1	2	1	434	46.7	7.44	6.32	103.8	71.5	65.4	106.9	95.9	83.6	133.3	124.5	115	Uncharacterized protein	FSB_LOCUS6125	GO:0005829,GO:0005886	cytosol|plasma membrane			KOG4688	[T]	Putative beta-catenin-Tcf/Lef signaling pathway component DRCTNNB1A	Signal transduction mechanisms
A0A2N9ETY2	Uncharacterized protein OS=Fagus sylvatica OX=28930 GN=FSB_LOCUS6174 PE=4 SV=1	14	5	7	2	321	37.6	5.35	18.95	122.1	44.8	46.2	98.1	124.2	106.3	126.8	122.6	108.9	Uncharacterized protein	FSB_LOCUS6174	GO:1900034	regulation of cellular response to heat
A0A2N9ETZ6	Uncharacterized protein OS=Fagus sylvatica OX=28930 GN=FSB_LOCUS6062 PE=4 SV=1	8	3	7	3	412	45.5	7.14	33.59	98.7	125.8	116.4	75.3	81.2	82	98.1	107.9	114.6	Uncharacterized protein	FSB_LOCUS6062
A0A2N9ETZ7	Uncharacterized protein OS=Fagus sylvatica OX=28930 GN=FSB_LOCUS6187 PE=3 SV=1	9	2	2	2	276	29.9	9.29	2.27	138.5	85.2	75.6	105.8	99.1	96.9	94.3	104.3	100.4	Uncharacterized protein	FSB_LOCUS6187	GO:0016491	oxidoreductase activity			KOG1209	[Q]	1-Acyl dihydroxyacetone phosphate reductase and related dehydrogenases	Secondary metabolites biosynthesis, transport and catabolism
A0A2N9EU16	Uncharacterized protein OS=Fagus sylvatica OX=28930 GN=FSB_LOCUS6207 PE=3 SV=1	6	3	4	1	619	67.9	4.89	16.23	103.8	95.9	107.5	101.5	105.6	103	93.1	96.5	93	Uncharacterized protein	FSB_LOCUS6207	GO:0005743	mitochondrial inner membrane	--	--
A0A2N9EU49	SAP domain-containing protein OS=Fagus sylvatica OX=28930 GN=FSB_LOCUS6205 PE=4 SV=1	3	4	8	1	836	93.6	5.08	24.67	118	82.1	85.5	104	98.6	93.4	109.7	108.3	100.5	SAP domain-containing protein	FSB_LOCUS6205	GO:0003676	nucleic acid binding	ko03040|ko03015|ko03013	Spliceosome|mRNA surveillance pathway|RNA transport	KOG2416	[B]	Acinus (induces apoptotic chromatin condensation)	Chromatin structure and dynamics
A0A2N9EU99	Ubiquitinyl hydrolase 1 OS=Fagus sylvatica OX=28930 GN=FSB_LOCUS6330 PE=4 SV=1	7	10	19	3	1385	158.9	7.84	52.51	117.5	40.6	49.5	123	108.6	98.8	128.4	132.4	101.2	Ubiquitinyl hydrolase 1	FSB_LOCUS6330	GO:0004843	thiol-dependent deubiquitinase			KOG1863	[O]	Ubiquitin carboxyl-terminal hydrolase	Posttranslational modification, protein turnover, chaperones
A0A2N9EUA1	Phosphoenolpyruvate carboxykinase (ATP) OS=Fagus sylvatica OX=28930 GN=FSB_LOCUS10259 PE=3 SV=1	5	5	6	2	1412	157.2	9.28	17.99	92.9	70.2	71.7	125.5	89.6	120.6	117.5	111.2	100.8	Phosphoenolpyruvate carboxykinase (ATP)	FSB_LOCUS10259	GO:0016021,GO:0005524,GO:0003676,GO:0004612,GO:0015074,GO:0006094	integral component of membrane|ATP binding|nucleic acid binding|phosphoenolpyruvate carboxykinase (ATP) activity|DNA integration|gluconeogenesis	ko00710|ko00020|ko01200|ko00620|ko00010	Carbon fixation in photosynthetic organisms|Citrate cycle (TCA cycle)|Carbon metabolism|Pyruvate metabolism|Glycolysis / Gluconeogenesis
A0A2N9EUE4	Uncharacterized protein OS=Fagus sylvatica OX=28930 GN=FSB_LOCUS6344 PE=4 SV=1	1	1	1	1	618	69.2	6.39	2.83	142.6	79.8	80	108.1	91.9	103.3	77.4	132.9	84	Uncharacterized protein	FSB_LOCUS6344					KOG4197	[R]	FOG: PPR repeat	General function prediction only
A0A2N9EUG6	PKS_ER domain-containing protein OS=Fagus sylvatica OX=28930 GN=FSB_LOCUS6212 PE=4 SV=1	14	4	10	1	378	40.6	6.67	24.75	133.9	76.6	74.2	106.2	103.4	110.2	100.5	97.3	97.6	PKS_ER domain-containing protein	FSB_LOCUS6212	GO:0016491	oxidoreductase activity			KOG0022	[Q]	Alcohol dehydrogenase, class III	Secondary metabolites biosynthesis, transport and catabolism
A0A2N9EUG7	Uncharacterized protein OS=Fagus sylvatica OX=28930 GN=FSB_LOCUS6400 PE=3 SV=1	7	2	2	2	246	27.9	6.09	2.39	87.8	88.1	77.5	119.2	92.1	114.6	109.3	108.8	102.6	Uncharacterized protein	FSB_LOCUS6400	GO:0005634,GO:0043565	nucleus|sequence-specific DNA binding			KOG3066	[R]	Translin-associated protein X	General function prediction only
A0A2N9EUG9	Uncharacterized protein OS=Fagus sylvatica OX=28930 GN=FSB_LOCUS6325 PE=4 SV=1	2	4	6	4	1466	161.1	8.37	14.96	94.1	100.3	100.8	117.8	102	119.8	86.4	88	90.7	Uncharacterized protein	FSB_LOCUS6325	GO:0016021	integral component of membrane
A0A2N9EUH3	Purple acid phosphatase OS=Fagus sylvatica OX=28930 GN=FSB_LOCUS6357 PE=3 SV=1	16	9	16	1	612	69.1	6.64	48.03	100.7	80.3	80.1	118.6	109.4	128.6	87.6	102.1	92.6	Purple acid phosphatase	FSB_LOCUS6357	GO:0003993,GO:0046872	acid phosphatase activity|metal ion binding			KOG1378	[G]	Purple acid phosphatase	Carbohydrate transport and metabolism
A0A2N9EUM2	4-alpha-glucanotransferase OS=Fagus sylvatica OX=28930 GN=FSB_LOCUS6166 PE=3 SV=1	5	2	3	2	423	47.7	6.1	11.42	113.4	104.9	104.4	104.3	95	103	92.6	92.2	90.3	4-alpha-glucanotransferase	FSB_LOCUS6166	GO:0004134,GO:0102500	4-alpha-glucanotransferase activity|beta-maltose 4-alpha-glucanotransferase activity	ko00500	Starch and sucrose metabolism
A0A2N9EUS4	Uncharacterized protein OS=Fagus sylvatica OX=28930 GN=FSB_LOCUS6191 PE=4 SV=1	3	1	1	1	569	61.2	9.09	3.75	103.1	112.6	124.9	99.9	108.3	90.5	107.7	81.3	71.6	Uncharacterized protein	FSB_LOCUS6191	GO:0016021,GO:0036374,GO:0006751	integral component of membrane|glutathione hydrolase activity|glutathione catabolic process	ko00460|ko00480|ko00590|ko00430	Cyanoamino acid metabolism|Glutathione metabolism|Arachidonic acid metabolism|Taurine and hypotaurine metabolism	KOG2410	[E]	Gamma-glutamyltransferase	Amino acid transport and metabolism
A0A2N9EUT6	AAA domain-containing protein OS=Fagus sylvatica OX=28930 GN=FSB_LOCUS10439 PE=3 SV=1	38	12	27	1	397	44.5	5.1	81.94	104.6	87.7	103.4	98.1	103.7	108.8	100	99.2	94.5	AAA domain-containing protein	FSB_LOCUS10439	GO:0005737,GO:0000502,GO:0005524,GO:0036402,GO:0030163	cytoplasm|proteasome complex|ATP binding|proteasome-activating ATPase activity|protein catabolic process	ko03050	Proteasome	KOG0727	[O]	26S proteasome regulatory complex, ATPase RPT3	Posttranslational modification, protein turnover, chaperones
A0A2N9EUY1	Uncharacterized protein OS=Fagus sylvatica OX=28930 GN=FSB_LOCUS10488 PE=4 SV=1	1	1	1	1	1004	112.5	7.31	1.95	113.7	66.6	80.2	107.2	92.7	82.3	129.9	125.2	102.2	Uncharacterized protein	FSB_LOCUS10488	GO:0008270	zinc ion binding
A0A2N9EUY6	Uncharacterized protein OS=Fagus sylvatica OX=28930 GN=FSB_LOCUS6570 PE=4 SV=1	3	1	2	1	331	36.7	4.84	6.31	106.7	76.4	74.8	96.6	103.7	107.4	113	115.4	106	Uncharacterized protein	FSB_LOCUS6570	GO:0005524,GO:0004674	ATP binding|protein serine/threonine kinase activity			KOG0606	[TR]	Microtubule-associated serine/threonine kinase and related proteins	Signal transduction mechanisms |General function prediction only
A0A2N9EV21	Elongation factor 1-alpha OS=Fagus sylvatica OX=28930 GN=FSB_LOCUS6600 PE=3 SV=1	35	15	68	3	467	51.2	8.87	211.91	115.8	49.7	53.9	114.6	112.9	112.4	115.4	115.2	110.2	Elongation factor 1-alpha	FSB_LOCUS6600	GO:0005525,GO:0003924,GO:0003746	GTP binding|GTPase activity|translation elongation factor activity	ko03013	RNA transport	KOG0052	[J]	Translation elongation factor EF-1 alpha/Tu	Translation, ribosomal structure and biogenesis
A0A2N9EV42	V-type proton ATPase subunit G OS=Fagus sylvatica OX=28930 GN=FSB_LOCUS43645 PE=3 SV=1	15	2	4	1	110	12.4	8.44	10.83	132.7	111.7	102.1	111	105.6	92.2	83.8	83.6	77.3	V-type proton ATPase subunit G	FSB_LOCUS43645	GO:0016471,GO:0042626,GO:1902600	vacuolar proton-transporting V-type ATPase complex|ATPase-coupled transmembrane transporter activity|proton transmembrane transport	ko04145|ko00190|ko04150	Phagosome|Oxidative phosphorylation|mTOR signaling pathway	KOG1772	[C]	Vacuolar H+-ATPase V1 sector, subunit G	Energy production and conversion
A0A2N9EV52	Uncharacterized protein OS=Fagus sylvatica OX=28930 GN=FSB_LOCUS6346 PE=3 SV=1	24	2	3	2	96	11.1	4.41	8	111.1	103.5	103.7	97.3	99.6	98.2	94.4	93.2	98.8	Uncharacterized protein	FSB_LOCUS6346	GO:0043189,GO:0006355	H4/H2A histone acetyltransferase complex|regulation of transcription, DNA-templated
A0A2N9EV54	EF-hand domain-containing protein OS=Fagus sylvatica OX=28930 GN=FSB_LOCUS6604 PE=3 SV=1	1	1	1	1	779	85.5	8.63	1.77	103.6	83.7	98.4	91.1	118.5	96.6	102.2	103.9	102	EF-hand domain-containing protein	FSB_LOCUS6604	GO:0016021,GO:0005743,GO:0005509	integral component of membrane|mitochondrial inner membrane|calcium ion binding			KOG0768	[C]	Mitochondrial carrier protein PET8	Energy production and conversion
A0A2N9EV91	Uncharacterized protein OS=Fagus sylvatica OX=28930 GN=FSB_LOCUS6453 PE=4 SV=1	11	8	16	1	648	72.1	5.3	49.87	106.7	150.2	134.5	86.8	75.4	91.3	78.8	86.3	90	Uncharacterized protein	FSB_LOCUS6453	GO:0003743	translation initiation factor activity	--	--	KOG1235	[R]	Predicted unusual protein kinase	General function prediction only
A0A2N9EVA0	UDP-arabinopyranose mutase OS=Fagus sylvatica OX=28930 GN=FSB_LOCUS6381 PE=3 SV=1	14	5	13	1	354	40.2	6.43	34.84	116.3	67.3	68.5	131.6	104.4	131.5	86.9	100.5	92.9	UDP-arabinopyranose mutase	FSB_LOCUS6381	GO:0052691,GO:0071669	UDP-arabinopyranose mutase activity|plant-type cell wall organization or biogenesis	ko00520	Amino sugar and nucleotide sugar metabolism
A0A2N9EVA2	ATP synthase subunit d, mitochondrial OS=Fagus sylvatica OX=28930 GN=FSB_LOCUS6605 PE=3 SV=1	34	7	26	2	168	19.8	5.41	75.19	95.8	134.7	130.9	98.9	93.7	101.2	74.6	83.6	86.7	ATP synthase subunit d, mitochondrial	FSB_LOCUS6605	GO:0000276,GO:0015078,GO:0015986	mitochondrial proton-transporting ATP synthase complex, coupling factor F(o)|proton transmembrane transporter activity|ATP synthesis coupled proton transport	ko00190	Oxidative phosphorylation	KOG3366	[C]	Mitochondrial F1F0-ATP synthase, subunit d/ATP7	Energy production and conversion
A0A2N9EVA3	Phenylalanine--tRNA ligase OS=Fagus sylvatica OX=28930 GN=FSB_LOCUS10608 PE=4 SV=1	23	7	13	1	393	44.6	5.99	40.57	85.6	110.1	109.5	94.5	97.7	76.5	123.9	100.1	102.1	Phenylalanine--tRNA ligase	FSB_LOCUS10608	GO:0005737,GO:0005524,GO:0004826,GO:0000049,GO:0006432	cytoplasm|ATP binding|phenylalanine-tRNA ligase activity|tRNA binding|phenylalanyl-tRNA aminoacylation	ko00970	Aminoacyl-tRNA biosynthesis	KOG2783	[J]	Phenylalanyl-tRNA synthetase	Translation, ribosomal structure and biogenesis
A0A2N9EVD7	HATPase_c domain-containing protein OS=Fagus sylvatica OX=28930 GN=FSB_LOCUS6421 PE=3 SV=1	33	23	73	2	827	93.6	5.21	245.97	98.6	96	95.3	88.5	79.4	74.6	121.7	126.8	119.2	HATPase_c domain-containing protein	FSB_LOCUS6421	GO:0005524,GO:0016887,GO:0051082,GO:0006457	ATP binding|ATPase activity|unfolded protein binding|protein folding	ko04141|ko04151	Protein processing in endoplasmic reticulum|PI3K-Akt signaling pathway	KOG0019	[O]	Molecular chaperone (HSP90 family)	Posttranslational modification, protein turnover, chaperones
A0A2N9EVG3	Uncharacterized protein OS=Fagus sylvatica OX=28930 GN=FSB_LOCUS6740 PE=3 SV=1	6	2	4	2	343	37.9	7.12	10.52	81.6	132.7	136.8	99.4	87.4	104.9	84.9	85.7	86.6	Uncharacterized protein	FSB_LOCUS6740	GO:0005618,GO:0004650,GO:0005975	cell wall|polygalacturonase activity|carbohydrate metabolic process	ko00040|ko00500	Pentose and glucuronate interconversions|Starch and sucrose metabolism
A0A2N9EVK1	Glutamyl-tRNA synthetase OS=Fagus sylvatica OX=28930 GN=FSB_LOCUS6737 PE=3 SV=1	5	3	6	1	635	71.1	6.6	19.5	107.4	84.2	103.1	97	92.6	90.6	114	102.4	108.7	Glutamyl-tRNA synthetase	FSB_LOCUS6737	GO:0005524,GO:0004818,GO:0000049,GO:0008270,GO:0006424	ATP binding|glutamate-tRNA ligase activity|tRNA binding|zinc ion binding|glutamyl-tRNA aminoacylation	ko00860|ko00970	Porphyrin and chlorophyll metabolism|Aminoacyl-tRNA biosynthesis	KOG1149	[J]	Glutamyl-tRNA synthetase (mitochondrial)	Translation, ribosomal structure and biogenesis
A0A2N9EVR3	NADH:ubiquinone reductase (non-electrogenic) OS=Fagus sylvatica OX=28930 GN=FSB_LOCUS6850 PE=3 SV=1	7	4	7	2	580	65.1	6.76	17.68	110.1	60.5	78.1	101.9	99.3	94.6	124.3	121.9	109.4	NADH:ubiquinone reductase (non-electrogenic)	FSB_LOCUS6850	GO:0005743,GO:0005777,GO:0005509,GO:0050136	mitochondrial inner membrane|peroxisome|calcium ion binding|NADH dehydrogenase (quinone) activity	--	--	KOG2495	[C]	NADH-dehydrogenase (ubiquinone)	Energy production and conversion
A0A2N9EVW3	Uncharacterized protein OS=Fagus sylvatica OX=28930 GN=FSB_LOCUS10818 PE=3 SV=1	0	1	1	1	2649	298.9	8.4	2.86	83.2	81.8	79.3	115.3	102.9	115.1	114.6	106.8	101.1	Uncharacterized protein	FSB_LOCUS10818	GO:0005516,GO:0003676,GO:0004523,GO:0008194	calmodulin binding|nucleic acid binding|RNA-DNA hybrid ribonuclease activity|UDP-glycosyltransferase activity			KOG1075	[R]	FOG: Reverse transcriptase	General function prediction only
A0A2N9EVX5	Phosphoglycolate phosphatase OS=Fagus sylvatica OX=28930 GN=FSB_LOCUS6910 PE=3 SV=1	7	2	4	1	322	35.8	6.16	12.39	75.5	126	139.4	93.7	86.2	91.2	84.7	86.2	117	Phosphoglycolate phosphatase	FSB_LOCUS6910	GO:0008967	phosphoglycolate phosphatase activity	ko01200|ko00630	Carbon metabolism|Glyoxylate and dicarboxylate metabolism	KOG2882	[P]	p-Nitrophenyl phosphatase	Inorganic ion transport and metabolism
A0A2N9EW18	Uncharacterized protein OS=Fagus sylvatica OX=28930 GN=FSB_LOCUS10858 PE=4 SV=1	13	3	6	1	312	34.8	6.19	19.5	93.6	110.1	133.4	98.8	97.6	113.1	84.2	72.5	96.7	Uncharacterized protein	FSB_LOCUS10858	GO:0003824	catalytic activity
A0A2N9EW44	HATPase_c domain-containing protein OS=Fagus sylvatica OX=28930 GN=FSB_LOCUS6915 PE=3 SV=1	39	29	103	2	707	81.1	5.05	300.56	118	58.2	64.7	106.4	103.6	93.8	117.1	122	116.2	HATPase_c domain-containing protein	FSB_LOCUS6915	GO:0005524,GO:0016887,GO:0051082,GO:0006457	ATP binding|ATPase activity|unfolded protein binding|protein folding	ko04141|ko04151	Protein processing in endoplasmic reticulum|PI3K-Akt signaling pathway	KOG0019	[O]	Molecular chaperone (HSP90 family)	Posttranslational modification, protein turnover, chaperones
A0A2N9EWA8	C2 NT-type domain-containing protein OS=Fagus sylvatica OX=28930 GN=FSB_LOCUS6975 PE=4 SV=1	9	7	10	2	837	92.9	6.04	24.98	116.8	56.1	59.3	91.3	115.7	94.9	121.2	129.1	115.7	C2 NT-type domain-containing protein	FSB_LOCUS6975	GO:0009902	chloroplast relocation
A0A2N9EWB0	Protein kinase domain-containing protein OS=Fagus sylvatica OX=28930 GN=FSB_LOCUS10939 PE=4 SV=1	14	8	14	1	580	65.1	9.52	33.44	106.8	59.8	78.1	92	185	129.1	82.7	84.9	81.7	Protein kinase domain-containing protein	FSB_LOCUS10939	GO:0016021,GO:0005524,GO:0004672	integral component of membrane|ATP binding|protein kinase activity			KOG0594	[R]	Protein kinase PCTAIRE and related kinases	General function prediction only
A0A2N9EWB1	UBA domain-containing protein OS=Fagus sylvatica OX=28930 GN=FSB_LOCUS6766 PE=4 SV=1	20	6	10	1	352	38.4	5.15	35.01	93	88.8	91.5	95.6	95	115.9	103.1	97	120	UBA domain-containing protein	FSB_LOCUS6766	GO:0004190	aspartic-type endopeptidase activity	--	--	KOG0012	[L]	DNA damage inducible protein	Replication, recombination and repair
A0A2N9EWB2	N-acyl-L-amino-acid amidohydrolase OS=Fagus sylvatica OX=28930 GN=FSB_LOCUS6741 PE=3 SV=1	17	5	10	4	407	45.5	6.48	32.53	98.1	125.4	126	104.1	99.1	113	76.1	78.4	79.8	N-acyl-L-amino-acid amidohydrolase	FSB_LOCUS6741	GO:0005737,GO:0004046,GO:0006520	cytoplasm|aminoacylase activity|cellular amino acid metabolic process	ko01230|ko00220|ko01210	Biosynthesis of amino acids|Arginine biosynthesis|2-Oxocarboxylic acid metabolism	KOG2275	[E]	Aminoacylase ACY1 and related metalloexopeptidases	Amino acid transport and metabolism
A0A2N9EWB9	Uncharacterized protein OS=Fagus sylvatica OX=28930 GN=FSB_LOCUS6985 PE=3 SV=1	43	32	156	2	702	74.8	5.34	445.84	93.3	156.2	150.5	93.4	82	85	76.9	81	81.7	Uncharacterized protein	FSB_LOCUS6985	GO:0005524,GO:0016887,GO:0051082,GO:0006457	ATP binding|ATPase activity|unfolded protein binding|protein folding			KOG0102	[O]	Molecular chaperones mortalin/PBP74/GRP75, HSP70 superfamily	Posttranslational modification, protein turnover, chaperones
A0A2N9EWE7	Uncharacterized protein OS=Fagus sylvatica OX=28930 GN=FSB_LOCUS10978 PE=3 SV=1	12	35	116	2	3522	392.6	6.96	367.3	92.3	66.8	67.1	101.3	104.5	92.4	129.7	132.3	113.7	Uncharacterized protein	FSB_LOCUS10978	GO:0051538,GO:0015930,GO:0046872,GO:0006537,GO:0006541	3 iron, 4 sulfur cluster binding|glutamate synthase activity|metal ion binding|glutamate biosynthetic process|glutamine metabolic process	ko00910|ko00630	Nitrogen metabolism|Glyoxylate and dicarboxylate metabolism	KOG0399	[E]	Glutamate synthase	Amino acid transport and metabolism
A0A2N9EWJ9	Uncharacterized protein OS=Fagus sylvatica OX=28930 GN=FSB_LOCUS6903 PE=4 SV=1	1	2	2	2	1367	154.5	7.3	4.44	106.6	87.4	85.5	132.4	102.8	115	87.4	88.6	94.4	Uncharacterized protein	FSB_LOCUS6903					KOG4197	[R]	FOG: PPR repeat	General function prediction only
A0A2N9EWP8	Uncharacterized protein OS=Fagus sylvatica OX=28930 GN=FSB_LOCUS6911 PE=3 SV=1	7	2	4	1	291	33.7	5.58	10.39	91	119.3	112.6	86.8	90.6	93.4	93.9	104.5	107.9	Uncharacterized protein	FSB_LOCUS6911	GO:0016765,GO:0008299	transferase activity, transferring alkyl or aryl (other than methyl) groups|isoprenoid biosynthetic process	ko00900	Terpenoid backbone biosynthesis	KOG0711	[H]	Polyprenyl synthetase	Coenzyme transport and metabolism
A0A2N9EWW6	KH domain-containing protein OS=Fagus sylvatica OX=28930 GN=FSB_LOCUS6991 PE=4 SV=1	3	2	2	2	293	33.2	8.66	2.02	96.6	136.5	122.3	86.6	86.1	83.3	97.9	89.6	101.1	KH domain-containing protein	FSB_LOCUS6991	GO:0003723	RNA binding	--	--	KOG1588	[A]	RNA-binding protein Sam68 and related KH domain proteins	RNA processing and modification
A0A2N9EXA6	N-acetyl-glutamate semialdehyde dehydrogenase OS=Fagus sylvatica OX=28930 GN=FSB_LOCUS7365 PE=3 SV=1	2	6	11	1	3303	374.7	5.15	37.62	78.4	116	118.8	108.7	114.9	122.8	70.5	78.2	91.8	N-acetyl-glutamate semialdehyde dehydrogenase	FSB_LOCUS7365	GO:0005524,GO:1990939,GO:0008017,GO:0003942,GO:0051287,GO:0046983,GO:0006526,GO:0007018	ATP binding|ATP-dependent microtubule motor activity|microtubule binding|N-acetyl-gamma-glutamyl-phosphate reductase activity|NAD binding|protein dimerization activity|arginine biosynthetic process|microtubule-based movement	--	--
A0A2N9EXB9	Uncharacterized protein OS=Fagus sylvatica OX=28930 GN=FSB_LOCUS7367 PE=4 SV=1	4	3	10	1	554	60	6.06	22.75	121.1	113.1	115.5	97.7	98.2	105.9	86.3	76.7	85.4	Uncharacterized protein	FSB_LOCUS7367	GO:0003723	RNA binding	--	--	KOG1676	[A]	K-homology type RNA binding proteins	RNA processing and modification
A0A2N9EXG5	SUN domain-containing protein OS=Fagus sylvatica OX=28930 GN=FSB_LOCUS11319 PE=4 SV=1	5	1	1	1	139	15.7	6.28	2.31										SUN domain-containing protein	FSB_LOCUS11319			--	--	KOG2687	[D]	Spindle pole body protein, contains UNC-84 domain	Cell cycle control, cell division, chromosome partitioning
A0A2N9EXG6	SUN domain-containing protein OS=Fagus sylvatica OX=28930 GN=FSB_LOCUS11318 PE=4 SV=1	4	2	7	1	404	44.6	8.35	14.93	121.3	63	73.5	106.3	105.8	95.8	120	111.9	102.6	SUN domain-containing protein	FSB_LOCUS11318	GO:0016021	integral component of membrane	--	--	KOG2687	[D]	Spindle pole body protein, contains UNC-84 domain	Cell cycle control, cell division, chromosome partitioning
A0A2N9EXN5	Protein FAR1-RELATED SEQUENCE OS=Fagus sylvatica OX=28930 GN=FSB_LOCUS7500 PE=3 SV=1	1	1	1	1	847	97.4	6.79	2.1	130.1	12.5	17.8	104.8	126.9	97.8	149.6	140.8	119.8	Protein FAR1-RELATED SEQUENCE	FSB_LOCUS7500	GO:0005634,GO:0008270,GO:0006355	nucleus|zinc ion binding|regulation of transcription, DNA-templated
A0A2N9EXP2	Uncharacterized protein OS=Fagus sylvatica OX=28930 GN=FSB_LOCUS7495 PE=3 SV=1	13	5	14	1	466	51.1	7.72	47.22	106.8	58.5	67.5	114.7	101.4	110.9	122.8	108.5	109	Uncharacterized protein	FSB_LOCUS7495	GO:0030170,GO:0008483	pyridoxal phosphate binding|transaminase activity	ko00250|ko00650	Alanine, aspartate and glutamate metabolism|Butanoate metabolism	KOG1404	[E]	Alanine-glyoxylate aminotransferase AGT2	Amino acid transport and metabolism
A0A2N9EXR0	PHB domain-containing protein OS=Fagus sylvatica OX=28930 GN=FSB_LOCUS7281 PE=4 SV=1	37	12	39	1	291	32.4	5.57	107.18	104.8	83.6	86.3	98.9	119	126.5	93.2	90	97.6	PHB domain-containing protein	FSB_LOCUS7281					KOG2620	[C]	Prohibitins and stomatins of the PID superfamily	Energy production and conversion
A0A2N9EXX0	HECT-type E3 ubiquitin transferase OS=Fagus sylvatica OX=28930 GN=FSB_LOCUS7286 PE=4 SV=1	2	7	9	1	3693	406	5.21	26.24	129	34	51.5	128.7	96.5	101.4	128.8	119	111	HECT-type E3 ubiquitin transferase	FSB_LOCUS7286	GO:0004842	ubiquitin-protein transferase activity	ko04120	Ubiquitin mediated proteolysis	KOG0939	[OK]	E3 ubiquitin-protein ligase/Putative upstream regulatory element binding protein	Posttranslational modification, protein turnover, chaperones |Transcription
A0A2N9EY42	Uncharacterized protein OS=Fagus sylvatica OX=28930 GN=FSB_LOCUS7401 PE=4 SV=1	21	4	13	1	224	23.7	7.72	39.26	92.8	112.3	110.5	93.7	94	83.5	99.7	106.3	107	Uncharacterized protein	FSB_LOCUS7401	GO:0030170,GO:0008483	pyridoxal phosphate binding|transaminase activity	ko00860	Porphyrin and chlorophyll metabolism	KOG1401	[E]	Acetylornithine aminotransferase	Amino acid transport and metabolism
A0A2N9EYA5	Ribosomal protein L37 OS=Fagus sylvatica OX=28930 GN=FSB_LOCUS7715 PE=3 SV=1	22	3	5	3	95	10.7	11.96	15.11	110.7	45.1	52	117.5	111.5	106.2	122.9	128.5	105.6	Ribosomal protein L37	FSB_LOCUS7715	GO:0005840,GO:0046872,GO:0019843,GO:0003735,GO:0006412	ribosome|metal ion binding|rRNA binding|structural constituent of ribosome|translation	ko03010	Ribosome	KOG3475	[J]	60S ribosomal protein L37	Translation, ribosomal structure and biogenesis
A0A2N9EYE6	Tubulin beta chain OS=Fagus sylvatica OX=28930 GN=FSB_LOCUS7755 PE=3 SV=1	43	13	43	1	431	48.2	5.71	101	106.8	63.4	68.1	106.4	118.5	105.5	108.1	109.3	113.9	Tubulin beta chain	FSB_LOCUS7755	GO:0005874,GO:0005525,GO:0003924,GO:0005200,GO:0007017	microtubule|GTP binding|GTPase activity|structural constituent of cytoskeleton|microtubule-based process	ko04540|ko04145	Gap junction|Phagosome	KOG1375	[Z]	Beta tubulin	Cytoskeleton
A0A2N9EYG2	Methyltransferase OS=Fagus sylvatica OX=28930 GN=FSB_LOCUS7774 PE=3 SV=1	1	1	1	1	608	68.9	7.28	2.47	130.4	63.7	64	141.8	86.7	92.6	102.5	125.9	92.4	Methyltransferase	FSB_LOCUS7774	GO:0016021,GO:0008168,GO:0032259	integral component of membrane|methyltransferase activity|methylation
A0A2N9EYT9	Lactoylglutathione lyase OS=Fagus sylvatica OX=28930 GN=FSB_LOCUS7661 PE=3 SV=1	34	6	13	1	185	20.9	5.44	38.19	83.5	148.7	139.1	93.5	98.2	105.9	72.2	76.6	82.3	Lactoylglutathione lyase	FSB_LOCUS7661	GO:0004462,GO:0046872	lactoylglutathione lyase activity|metal ion binding	ko00620	Pyruvate metabolism	KOG2944	[G]	Glyoxalase	Carbohydrate transport and metabolism
A0A2N9EYX0	MSP domain-containing protein OS=Fagus sylvatica OX=28930 GN=FSB_LOCUS7822 PE=4 SV=1	14	3	4	1	241	27.2	9.51	12.76	120.3	79.7	84.9	101.4	118.3	112.7	96.1	95.2	91.3	MSP domain-containing protein	FSB_LOCUS7822	GO:0005789	endoplasmic reticulum membrane			KOG0439	[U]	VAMP-associated protein involved in inositol metabolism	Intracellular trafficking, secretion, and vesicular transport
A0A2N9EZ41	Uncharacterized protein OS=Fagus sylvatica OX=28930 GN=FSB_LOCUS8004 PE=4 SV=1	12	6	8	1	573	61.9	8.48	26.23	91.7	60.6	77.2	135.5	94.8	130.6	113.9	104.5	91.2	Uncharacterized protein	FSB_LOCUS8004	GO:0005524,GO:0016874	ATP binding|ligase activity	ko00280	Valine, leucine and isoleucine degradation	KOG0540	[EI]	3-Methylcrotonyl-CoA carboxylase, non-biotin containing subunit/Acetyl-CoA carboxylase carboxyl transferase, subunit beta	Amino acid transport and metabolism |Lipid transport and metabolism
A0A2N9EZ46	Uncharacterized protein OS=Fagus sylvatica OX=28930 GN=FSB_LOCUS7902 PE=4 SV=1	15	6	8	1	438	44.5	7.52	31.65	96.3	114.5	128.6	107.9	97.6	108.1	85.7	76.6	84.7	Uncharacterized protein	FSB_LOCUS7902	GO:0003723	RNA binding	ko03015	mRNA surveillance pathway	KOG4205	[A]	RNA-binding protein musashi/mRNA cleavage and polyadenylation factor I complex, subunit HRP1	RNA processing and modification
A0A2N9EZ58	Bet_v_1 domain-containing protein OS=Fagus sylvatica OX=28930 GN=FSB_LOCUS8020 PE=3 SV=1	38	5	18	1	160	17.5	5.38	52.32	129.3	67	59.6	155.9	149.3	69.4	84.9	100.2	84.3	Bet_v_1 domain-containing protein	FSB_LOCUS8020	GO:0010427,GO:0004864,GO:0038023,GO:0009738,GO:0006952,GO:0009607	abscisic acid binding|protein phosphatase inhibitor activity|signaling receptor activity|abscisic acid-activated signaling pathway|defense response|response to biotic stimulus
A0A2N9EZ88	FAD_binding_3 domain-containing protein OS=Fagus sylvatica OX=28930 GN=FSB_LOCUS7821 PE=3 SV=1	8	2	3	1	248	27.3	8.15	5.92	111.8	49.8	55.4	94.6	113.3	97.9	121.2	136.2	119.7	FAD_binding_3 domain-containing protein	FSB_LOCUS7821	GO:0071949,GO:0004497	FAD binding|monooxygenase activity			KOG2614	[CR]	Kynurenine 3-monooxygenase and related flavoprotein monooxygenases	Energy production and conversion |General function prediction only
A0A2N9EZF1	RING-type E3 ubiquitin transferase OS=Fagus sylvatica OX=28930 GN=FSB_LOCUS12009 PE=4 SV=1	2	1	1	1	488	53.1	6.7	3.35	103.9	100.1	102.5	97.3	117.3	104.8	79.2	96.3	98.7	RING-type E3 ubiquitin transferase	FSB_LOCUS12009	GO:0046872,GO:0061630	metal ion binding|ubiquitin protein ligase activity	--	--	KOG2932	[O]	E3 ubiquitin ligase involved in ubiquitination of E-cadherin complex	Posttranslational modification, protein turnover, chaperones
A0A2N9EZJ9	ATPase_AAA_core domain-containing protein OS=Fagus sylvatica OX=28930 GN=FSB_LOCUS8147 PE=4 SV=1	25	10	178	1	472	51.7	7.58	574.74	79.2	148.4	164.6	76.5	51.7	50.5	102.4	105.5	121.2	ATPase_AAA_core domain-containing protein	FSB_LOCUS8147	GO:0005524,GO:0016887	ATP binding|ATPase activity			KOG0651	[O]	26S proteasome regulatory complex, ATPase RPT4	Posttranslational modification, protein turnover, chaperones
A0A2N9EZL6	STPPase_N domain-containing protein OS=Fagus sylvatica OX=28930 GN=FSB_LOCUS8164 PE=4 SV=1	17	1	2	1	59	6.7	5.25	7.61	106.4	65.8	72.8	107.5	122.1	104.8	111.8	104.3	104.4	STPPase_N domain-containing protein	FSB_LOCUS8164			ko04024|ko03015|ko04810|ko04114|ko04510|ko04390|ko04022|ko04113	cAMP signaling pathway|mRNA surveillance pathway|Regulation of actin cytoskeleton|Oocyte meiosis|Focal adhesion|Hippo signaling pathway|cGMP-PKG signaling pathway|Meiosis - yeast	KOG0374	[TR]	Serine/threonine specific protein phosphatase PP1, catalytic subunit	Signal transduction mechanisms |General function prediction only
A0A2N9EZL7	SER_THR_PHOSPHATASE domain-containing protein OS=Fagus sylvatica OX=28930 GN=FSB_LOCUS8165 PE=4 SV=1	9	2	5	1	272	30	9.1	15.51	103.9	79.5	70.5	100.6	108	104.4	116.3	108	108.9	SER_THR_PHOSPHATASE domain-containing protein	FSB_LOCUS8165	GO:0016787	hydrolase activity	ko04024|ko03015|ko04810|ko04114|ko04510|ko04390|ko04022|ko04113	cAMP signaling pathway|mRNA surveillance pathway|Regulation of actin cytoskeleton|Oocyte meiosis|Focal adhesion|Hippo signaling pathway|cGMP-PKG signaling pathway|Meiosis - yeast	KOG0374	[TR]	Serine/threonine specific protein phosphatase PP1, catalytic subunit	Signal transduction mechanisms |General function prediction only
A0A2N9EZP6	Smr domain-containing protein OS=Fagus sylvatica OX=28930 GN=FSB_LOCUS8187 PE=3 SV=1	2	1	2	1	706	79.1	6.67	7.65	125.2	71.4	77.1	92.9	107.4	70.7	122.1	124.4	108.8	Smr domain-containing protein	FSB_LOCUS8187					KOG4197	[R]	FOG: PPR repeat	General function prediction only
A0A2N9EZX1	SMK-1 domain-containing protein OS=Fagus sylvatica OX=28930 GN=FSB_LOCUS8061 PE=4 SV=1	1	1	1	1	884	100.2	5.3	2.65	119.5	49.6	58	121.3	69.6	83	144.5	127.2	127.2	SMK-1 domain-containing protein	FSB_LOCUS8061					KOG2175	[G]	Protein predicted to be involved in carbohydrate metabolism	Carbohydrate transport and metabolism
A0A2N9F010	Importin subunit alpha OS=Fagus sylvatica OX=28930 GN=FSB_LOCUS8036 PE=3 SV=1	27	12	21	1	531	58.4	5.44	74.52	122.4	65.4	73.3	132.8	88.5	80.2	99.6	113.8	124	Importin subunit alpha	FSB_LOCUS8036	GO:0005737,GO:0061608,GO:0006606	cytoplasm|nuclear import signal receptor activity|protein import into nucleus			KOG0166	[U]	Karyopherin (importin) alpha	Intracellular trafficking, secretion, and vesicular transport
A0A2N9F033	Citrate synthase OS=Fagus sylvatica OX=28930 GN=FSB_LOCUS12229 PE=3 SV=1	27	10	26	1	472	52.4	7.37	87.08	103.2	91.6	103.5	107.9	90.5	105.3	96.8	100.6	100.6	Citrate synthase	FSB_LOCUS12229	GO:0004108,GO:0006101	citrate (Si)-synthase activity|citrate metabolic process	ko01230|ko00020|ko00630|ko01210|ko01200	Biosynthesis of amino acids|Citrate cycle (TCA cycle)|Glyoxylate and dicarboxylate metabolism|2-Oxocarboxylic acid metabolism|Carbon metabolism	KOG2617	[C]	Citrate synthase	Energy production and conversion
A0A2N9F077	Uncharacterized protein OS=Fagus sylvatica OX=28930 GN=FSB_LOCUS8384 PE=4 SV=1	6	1	1	1	317	34.3	7.37	4.94	99.2	140	121.3	91.9	92.8	84.9	92.2	86.9	90.9	Uncharacterized protein	FSB_LOCUS8384
A0A2N9F079	Glutamyl-tRNA reductase OS=Fagus sylvatica OX=28930 GN=FSB_LOCUS8292 PE=3 SV=1	2	1	1	1	531	58.8	8.48	2.03										Glutamyl-tRNA reductase	FSB_LOCUS8292	GO:0008883,GO:0050661,GO:0006782	glutamyl-tRNA reductase activity|NADP binding|protoporphyrinogen IX biosynthetic process	ko00860	Porphyrin and chlorophyll metabolism
A0A2N9F094	Uncharacterized protein OS=Fagus sylvatica OX=28930 GN=FSB_LOCUS12299 PE=3 SV=1	4	1	1	1	335	37.3	9.29	0	122	65.2	69.5	83.4	128.2	117.1	104.4	109.5	100.6	Uncharacterized protein	FSB_LOCUS12299	GO:0016021,GO:0004659	integral component of membrane|prenyltransferase activity	ko00130	Ubiquinone and other terpenoid-quinone biosynthesis
A0A2N9F0K5	Uncharacterized protein OS=Fagus sylvatica OX=28930 GN=FSB_LOCUS8216 PE=3 SV=1	2	4	8	1	1684	182.6	8.82	22.44	96.6	172.1	130.1	91.2	77.9	82.1	81.1	81.8	86.9	Uncharacterized protein	FSB_LOCUS8216	GO:0004252	serine-type endopeptidase activity
A0A2N9F0N2	PB1 domain-containing protein OS=Fagus sylvatica OX=28930 GN=FSB_LOCUS8311 PE=4 SV=1	4	1	3	1	470	51.3	5.83	13.36	90.2	105	111.9	104.9	93.5	108.9	90.5	95.2	99.8	PB1 domain-containing protein	FSB_LOCUS8311
A0A2N9F0S1	Uncharacterized protein OS=Fagus sylvatica OX=28930 GN=FSB_LOCUS8276 PE=4 SV=1	6	1	1	1	130	14.9	8.18	2.54	116.7	86.7	108.6	102.4	104.8	88.9	90.3	105.7	95.9	Uncharacterized protein	FSB_LOCUS8276					KOG2294	[K]	Transcription factor of the Forkhead/HNF3 family	Transcription
A0A2N9F0T4	SPARK domain-containing protein OS=Fagus sylvatica OX=28930 GN=FSB_LOCUS8361 PE=4 SV=1	4	1	1	1	437	46.9	6.02	2.71	80.3	132.3	112.8	90.5	93.8	108.1	97.5	81.9	102.7	SPARK domain-containing protein	FSB_LOCUS8361
A0A2N9F0V0	Uncharacterized protein OS=Fagus sylvatica OX=28930 GN=FSB_LOCUS8306 PE=4 SV=1	31	1	1	1	48	5.1	4.2	2.48										Uncharacterized protein	FSB_LOCUS8306					KOG4754	[G]	Predicted phosphoglycerate mutase	Carbohydrate transport and metabolism
A0A2N9F0X2	Integrase catalytic domain-containing protein OS=Fagus sylvatica OX=28930 GN=FSB_LOCUS8403 PE=4 SV=1	5	8	10	1	1783	197.6	8.75	30.43	108.4	88.9	86.4	116.3	106.2	101.5	102.8	99.9	89.7	Integrase catalytic domain-containing protein	FSB_LOCUS8403	GO:0016813,GO:0003676,GO:0015074	hydrolase activity, acting on carbon-nitrogen (but not peptide) bonds, in linear amidines|nucleic acid binding|DNA integration			KOG0017	[R]	FOG: Transposon-encoded proteins with TYA, reverse transcriptase, integrase domains in various combinations	General function prediction only
A0A2N9F1D4	CCHC-type domain-containing protein OS=Fagus sylvatica OX=28930 GN=FSB_LOCUS12689 PE=4 SV=1	3	1	1	1	355	40.6	9.17	2.01	85.5	71.8	80.9	102.4	103.9	115.1	115.8	114.1	110.6	CCHC-type domain-containing protein	FSB_LOCUS12689	GO:0003676,GO:0008270	nucleic acid binding|zinc ion binding
A0A2N9F1H0	Uncharacterized protein OS=Fagus sylvatica OX=28930 GN=FSB_LOCUS8834 PE=4 SV=1	4	1	4	1	340	37.4	7.93	12.93	91	118.9	125.1	93.5	96.2	93.9	95.2	85	101.1	Uncharacterized protein	FSB_LOCUS8834
A0A2N9F1H9	Uncharacterized protein OS=Fagus sylvatica OX=28930 GN=FSB_LOCUS12718 PE=3 SV=1	57	34	196	3	609	64.8	5.74	692.9	108.4	121.7	129.3	78.6	75.5	67.8	105.3	109.7	103.6	Uncharacterized protein	FSB_LOCUS12718	GO:0005524,GO:0016887,GO:0042026	ATP binding|ATPase activity|protein refolding	ko03018	RNA degradation	KOG0356	[O]	Mitochondrial chaperonin, Cpn60/Hsp60p	Posttranslational modification, protein turnover, chaperones
A0A2N9F1I2	Uncharacterized protein OS=Fagus sylvatica OX=28930 GN=FSB_LOCUS8613 PE=4 SV=1	2	1	1	1	449	49.8	9.25	2.41										Uncharacterized protein	FSB_LOCUS8613			--	--	KOG1279	[B]	Chromatin remodeling factor subunit and related transcription factors	Chromatin structure and dynamics
A0A2N9F1S6	PNP_UDP_1 domain-containing protein OS=Fagus sylvatica OX=28930 GN=FSB_LOCUS8713 PE=4 SV=1	18	3	6	3	221	23.5	4.92	21.2	97.5	106.2	104.5	113.5	106.1	124.1	80.3	76	91.8	PNP_UDP_1 domain-containing protein	FSB_LOCUS8713	GO:0008930,GO:0019509,GO:0009116	methylthioadenosine nucleosidase activity|L-methionine salvage from methylthioadenosine|nucleoside metabolic process	ko00270	Cysteine and methionine metabolism
A0A2N9F1T8	Uncharacterized protein OS=Fagus sylvatica OX=28930 GN=FSB_LOCUS12839 PE=4 SV=1	1	1	1	1	690	76.6	6.39	2.38	85.7	145.3	141.8	87.6	113.8	123.8	63.6	64.2	74.1	Uncharacterized protein	FSB_LOCUS12839
A0A2N9F227	Acetylornithine transaminase OS=Fagus sylvatica OX=28930 GN=FSB_LOCUS8801 PE=3 SV=1	18	7	7	1	465	50	7.9	19.93	116.5	87	92.4	99	95.3	93.8	105.3	107.4	103.3	Acetylornithine transaminase	FSB_LOCUS8801	GO:0003992,GO:0030170,GO:0006526	N2-acetyl-L-ornithine:2-oxoglutarate 5-aminotransferase activity|pyridoxal phosphate binding|arginine biosynthetic process	ko01230|ko00220|ko01210	Biosynthesis of amino acids|Arginine biosynthesis|2-Oxocarboxylic acid metabolism	KOG1401	[E]	Acetylornithine aminotransferase	Amino acid transport and metabolism
A0A2N9F266	Uncharacterized protein OS=Fagus sylvatica OX=28930 GN=FSB_LOCUS12949 PE=4 SV=1	6	2	2	2	394	43.2	9.2	2.73	103	88.7	96.1	107.9	98.3	110.5	97	100.1	98.4	Uncharacterized protein	FSB_LOCUS12949
A0A2N9F288	Uncharacterized protein OS=Fagus sylvatica OX=28930 GN=FSB_LOCUS9100 PE=3 SV=1	3	1	7	1	289	30.7	8.24	20.86	150.6	78.6	76.3	80.2	124.6	89	98.1	97.2	105.5	Uncharacterized protein	FSB_LOCUS9100	GO:0016021,GO:0015267	integral component of membrane|channel activity	--	--	KOG0223	[G]	Aquaporin (major intrinsic protein family)	Carbohydrate transport and metabolism
A0A2N9F2D8	Reverse transcriptase domain-containing protein OS=Fagus sylvatica OX=28930 GN=FSB_LOCUS9137 PE=3 SV=1	0	1	1	1	2131	240.3	6.74	0	121.7	74	75.9	108.4	95.3	115.6	96.7	108.5	103.9	Reverse transcriptase domain-containing protein	FSB_LOCUS9137	GO:0003677,GO:0004519,GO:0004659,GO:0006281	DNA binding|endonuclease activity|prenyltransferase activity|DNA repair			KOG1075	[R]	FOG: Reverse transcriptase	General function prediction only
A0A2N9F2I8	Uncharacterized protein OS=Fagus sylvatica OX=28930 GN=FSB_LOCUS8896 PE=3 SV=1	10	4	7	1	340	39.2	8.43	16.65	114.9	64.2	74.8	112.5	111.8	109.3	105.7	103	103.8	Uncharacterized protein	FSB_LOCUS8896			ko04152|ko04150	AMPK signaling pathway|mTOR signaling pathway	KOG1566	[S]	Conserved protein Mo25	Function unknown
A0A2N9F2M1	BZIP domain-containing protein OS=Fagus sylvatica OX=28930 GN=FSB_LOCUS9234 PE=3 SV=1	17	2	2	2	158	17.6	10.04	5.77	99.2	88.4	91.6	107.2	76.2	90.4	122	116.2	108.8	BZIP domain-containing protein	FSB_LOCUS9234	GO:0005634,GO:0003677,GO:0000981,GO:0045944	nucleus|DNA binding|DNA-binding transcription factor activity, RNA polymerase II-specific|positive regulation of transcription by RNA polymerase II			KOG1414	[K]	Transcriptional activator FOSB/c-Fos and related bZIP transcription factors	Transcription
A0A2N9F2Q5	Uncharacterized protein OS=Fagus sylvatica OX=28930 GN=FSB_LOCUS9295 PE=4 SV=1	3	1	1	1	709	80.1	6.06	2.13	115.8	60.4	67.4	114.2	103.5	85.8	122.2	121	109.8	Uncharacterized protein	FSB_LOCUS9295					KOG4197	[R]	FOG: PPR repeat	General function prediction only
A0A2N9F2S7	Protein FAR1-RELATED SEQUENCE OS=Fagus sylvatica OX=28930 GN=FSB_LOCUS9172 PE=3 SV=1	3	2	2	2	696	79.8	8.63	6.75	111.1	68	90.6	101.8	116.2	100.8	107.9	103.3	100.2	Protein FAR1-RELATED SEQUENCE	FSB_LOCUS9172	GO:0005634,GO:0008270,GO:0006355	nucleus|zinc ion binding|regulation of transcription, DNA-templated
A0A2N9F2T3	V-SNARE domain-containing protein OS=Fagus sylvatica OX=28930 GN=FSB_LOCUS9325 PE=4 SV=1	12	2	4	1	253	28.2	9.54	14.22	114.6	92.3	90.2	101.2	107.9	94	103.8	104.2	91.9	V-SNARE domain-containing protein	FSB_LOCUS9325	GO:0016021,GO:0006886,GO:0016192	integral component of membrane|intracellular protein transport|vesicle-mediated transport	ko04130	SNARE interactions in vesicular transport	KOG1666	[U]	V-SNARE	Intracellular trafficking, secretion, and vesicular transport
A0A2N9F2Y5	Uncharacterized protein OS=Fagus sylvatica OX=28930 GN=FSB_LOCUS9056 PE=3 SV=1	11	1	1	1	119	12.5	9.31	2.48	101.5	108.6	103.3	86.9	105.6	101.2	99.7	90	103.1	Uncharacterized protein	FSB_LOCUS9056	GO:0016021	integral component of membrane			KOG4267	[S]	Predicted membrane protein	Function unknown
A0A2N9F320	Uncharacterized protein OS=Fagus sylvatica OX=28930 GN=FSB_LOCUS13248 PE=4 SV=1	2	2	2	2	1041	117.2	6.33	6.24	121.5	50	53.4	119.2	97.7	89	129.7	126.2	113.3	Uncharacterized protein	FSB_LOCUS13248	GO:0045892	negative regulation of transcription, DNA-templated			KOG1124	[R]	FOG: TPR repeat	General function prediction only
A0A2N9F330	Uncharacterized protein OS=Fagus sylvatica OX=28930 GN=FSB_LOCUS9404 PE=4 SV=1	1	1	2	1	1478	167.6	8.44	0	105.6	252.3	268	56.9	53.9	27.5	41.5	38.1	56.2	Uncharacterized protein	FSB_LOCUS9404	GO:0003676,GO:0004523,GO:0008270	nucleic acid binding|RNA-DNA hybrid ribonuclease activity|zinc ion binding			KOG1075	[R]	FOG: Reverse transcriptase	General function prediction only
A0A2N9F365	Uncharacterized protein OS=Fagus sylvatica OX=28930 GN=FSB_LOCUS9450 PE=3 SV=1	2	2	2	1	1012	116.2	8.57	3.82	116.1	72.9	60.2	99	108.8	120.7	107.8	118.6	95.9	Uncharacterized protein	FSB_LOCUS9450	GO:0016021	integral component of membrane
A0A2N9F389	Integrase catalytic domain-containing protein OS=Fagus sylvatica OX=28930 GN=FSB_LOCUS9437 PE=4 SV=1	1	1	1	1	1759	195.2	7.88	0	129.2	58.4	97.4	112.9	89.6	89.5	106.4	114.5	102.2	Integrase catalytic domain-containing protein	FSB_LOCUS9437	GO:0016021,GO:0003676,GO:0008270,GO:0015074	integral component of membrane|nucleic acid binding|zinc ion binding|DNA integration			KOG0017	[R]	FOG: Transposon-encoded proteins with TYA, reverse transcriptase, integrase domains in various combinations	General function prediction only
A0A2N9F3A2	Uncharacterized protein OS=Fagus sylvatica OX=28930 GN=FSB_LOCUS9484 PE=3 SV=1	10	7	9	1	611	69.1	4.77	28.32	146.2	53.1	51.7	105.3	141.1	110.5	100.6	102.3	89.2	Uncharacterized protein	FSB_LOCUS9484	GO:0008289,GO:0007049,GO:0051301	lipid binding|cell cycle|cell division			KOG1471	[I]	Phosphatidylinositol transfer protein SEC14 and related proteins	Lipid transport and metabolism
A0A2N9F3M1	Uncharacterized protein OS=Fagus sylvatica OX=28930 GN=FSB_LOCUS9625 PE=4 SV=1	9	4	17	2	375	40.4	9.77	57.77	110.1	102.3	104.6	107.8	105.2	114.3	68.4	89.1	98.2	Uncharacterized protein	FSB_LOCUS9625	GO:0016021,GO:0071277,GO:0009704,GO:0090333	integral component of membrane|cellular response to calcium ion|de-etiolation|regulation of stomatal closure
A0A2N9F3P3	Phenylalanyl-tRNA synthetase beta subunit OS=Fagus sylvatica OX=28930 GN=FSB_LOCUS9634 PE=3 SV=1	7	6	8	2	584	65.4	5.38	13.41	108.8	58.7	69.7	101.8	107.4	94.8	123.4	124.1	111.2	Phenylalanyl-tRNA synthetase beta subunit	FSB_LOCUS9634	GO:0005737,GO:0005524,GO:0000287,GO:0004826,GO:0003723,GO:0006432	cytoplasm|ATP binding|magnesium ion binding|phenylalanine-tRNA ligase activity|RNA binding|phenylalanyl-tRNA aminoacylation	ko00970	Aminoacyl-tRNA biosynthesis	KOG2472	[J]	Phenylalanyl-tRNA synthetase beta subunit	Translation, ribosomal structure and biogenesis
A0A2N9F3Q5	Uncharacterized protein OS=Fagus sylvatica OX=28930 GN=FSB_LOCUS9644 PE=3 SV=1	8	5	9	2	686	76.7	8.81	26.64	94.5	94	101	117.8	84.9	100.2	103.8	103.9	99.8	Uncharacterized protein	FSB_LOCUS9644	GO:0008233	peptidase activity	--	--
A0A2N9F400	Uncharacterized protein OS=Fagus sylvatica OX=28930 GN=FSB_LOCUS9396 PE=4 SV=1	21	6	13	0	305	33.3	6.3	36.94										Uncharacterized protein	FSB_LOCUS9396					KOG1196	[R]	Predicted NAD-dependent oxidoreductase	General function prediction only
A0A2N9F462	Eukaryotic translation initiation factor 4C OS=Fagus sylvatica OX=28930 GN=FSB_LOCUS9804 PE=3 SV=1	33	4	9	1	145	16.4	5.15	28.89	100.6	62.7	72.7	107.6	98.2	111.4	118.4	121.7	106.6	Eukaryotic translation initiation factor 4C	FSB_LOCUS9804	GO:0003743	translation initiation factor activity	ko03013	RNA transport	KOG3403	[J]	Translation initiation factor 1A (eIF-1A)	Translation, ribosomal structure and biogenesis
A0A2N9F4I0	Protein kinase domain-containing protein OS=Fagus sylvatica OX=28930 GN=FSB_LOCUS9924 PE=4 SV=1	2	2	2	2	810	88.8	5.76	3.8	97.1	120.3	127.5	90.1	86.3	92.4	94.2	92.1	99.9	Protein kinase domain-containing protein	FSB_LOCUS9924	GO:0005524,GO:0004672	ATP binding|protein kinase activity	--	--	KOG1235	[R]	Predicted unusual protein kinase	General function prediction only
A0A2N9F4I9	DUF3700 domain-containing protein OS=Fagus sylvatica OX=28930 GN=FSB_LOCUS9945 PE=4 SV=1	17	4	7	1	250	27.1	6.21	19.95	101.6	99.9	96.8	109.7	110.2	123.7	83.2	84.5	90.4	DUF3700 domain-containing protein	FSB_LOCUS9945
A0A2N9F4J6	Uncharacterized protein OS=Fagus sylvatica OX=28930 GN=FSB_LOCUS9955 PE=4 SV=1	7	1	1	1	191	20.4	8.97	4.32	20.9	31.9	19.9	20.5	26.8	24.6	250.5	251.6	253.3	Uncharacterized protein	FSB_LOCUS9955	GO:0009536	plastid
A0A2N9F4L8	1,2-dihydroxy-3-keto-5-methylthiopentene dioxygenase OS=Fagus sylvatica OX=28930 GN=FSB_LOCUS9964 PE=3 SV=1	11	3	6	2	211	25	5.4	14.11	119.3	121.6	125.5	91.3	94.1	90	77.5	89.4	91.3	1,2-dihydroxy-3-keto-5-methylthiopentene dioxygenase	FSB_LOCUS9964	GO:0005737,GO:0005634,GO:0010309,GO:0005506,GO:0019509	cytoplasm|nucleus|acireductone dioxygenase [iron(II)-requiring] activity|iron ion binding|L-methionine salvage from methylthioadenosine	ko00270	Cysteine and methionine metabolism	KOG2107	[S]	Uncharacterized conserved protein, contains double-stranded beta-helix domain	Function unknown
A0A2N9F4M2	Coatomer subunit delta OS=Fagus sylvatica OX=28930 GN=FSB_LOCUS9681 PE=3 SV=1	14	5	6	1	461	50	5.22	8.66	103.4	93.9	99.7	114.4	99.1	96.2	88.2	101.7	103.3	Coatomer subunit delta	FSB_LOCUS9681	GO:0030126,GO:0000139,GO:0015031,GO:0006890	COPI vesicle coat|Golgi membrane|protein transport|retrograde vesicle-mediated transport, Golgi to endoplasmic reticulum	--	--	KOG2635	[U]	Medium subunit of clathrin adaptor complex	Intracellular trafficking, secretion, and vesicular transport
A0A2N9F4M5	Uncharacterized protein OS=Fagus sylvatica OX=28930 GN=FSB_LOCUS9626 PE=4 SV=1	7	5	11	1	754	83	6.3	29.65	92.7	81.1	79.1	105.1	119.5	102.8	111.4	103.5	104.7	Uncharacterized protein	FSB_LOCUS9626	GO:0016021	integral component of membrane			KOG1175	[I]	Acyl-CoA synthetase	Lipid transport and metabolism
A0A2N9F4R4	Uncharacterized protein OS=Fagus sylvatica OX=28930 GN=FSB_LOCUS10014 PE=4 SV=1	7	2	2	1	306	34.3	9.82	2.81	100.6	121.7	147.7	81.1	75	82.9	94	103.8	93.2	Uncharacterized protein	FSB_LOCUS10014	GO:0016021	integral component of membrane
A0A2N9F4S2	Reverse transcriptase domain-containing protein OS=Fagus sylvatica OX=28930 GN=FSB_LOCUS9753 PE=4 SV=1	1	1	1	1	989	112.9	9.38	2.07	108	98.3	106.1	85.4	112.6	93.8	89.8	98.5	107.4	Reverse transcriptase domain-containing protein	FSB_LOCUS9753	GO:0016021,GO:0003676,GO:0004523	integral component of membrane|nucleic acid binding|RNA-DNA hybrid ribonuclease activity			KOG1075	[R]	FOG: Reverse transcriptase	General function prediction only
A0A2N9F4T8	Uncharacterized protein OS=Fagus sylvatica OX=28930 GN=FSB_LOCUS10045 PE=3 SV=1	5	2	2	1	387	42.1	5.24	5.69										Uncharacterized protein	FSB_LOCUS10045	GO:0008686,GO:0046872,GO:0009231	3,4-dihydroxy-2-butanone-4-phosphate synthase activity|metal ion binding|riboflavin biosynthetic process	ko00740	Riboflavin metabolism	KOG1284	[H]	Bifunctional GTP cyclohydrolase II/3,4-dihydroxy-2butanone-4-phosphate synthase	Coenzyme transport and metabolism
A0A2N9F561	Integrase catalytic domain-containing protein OS=Fagus sylvatica OX=28930 GN=FSB_LOCUS10165 PE=4 SV=1	2	3	6	1	2224	245.8	7.09	15.12	110.2	49.4	66.7	148.9	95.8	63.6	122.5	137.8	105.1	Integrase catalytic domain-containing protein	FSB_LOCUS10165	GO:0003676,GO:0008270,GO:0015074	nucleic acid binding|zinc ion binding|DNA integration			KOG0017	[R]	FOG: Transposon-encoded proteins with TYA, reverse transcriptase, integrase domains in various combinations	General function prediction only
A0A2N9F569	Hydroxymethylbilane synthase OS=Fagus sylvatica OX=28930 GN=FSB_LOCUS10154 PE=3 SV=1	8	3	5	1	408	44.2	7.94	11.14	78.4	90	91.7	103.4	130.2	146.2	75	94.7	90.4	Hydroxymethylbilane synthase	FSB_LOCUS10154	GO:0004418,GO:0018160,GO:0006782	hydroxymethylbilane synthase activity|peptidyl-pyrromethane cofactor linkage|protoporphyrinogen IX biosynthetic process	ko00860	Porphyrin and chlorophyll metabolism	KOG2892	[H]	Porphobilinogen deaminase	Coenzyme transport and metabolism
A0A2N9F588	Uncharacterized protein OS=Fagus sylvatica OX=28930 GN=FSB_LOCUS49832 PE=4 SV=1	24	2	2	2	80	9.2	5.48	6.23	107.8	77.3	87.8	105.7	106.8	100	102.2	110.1	102.3	Uncharacterized protein	FSB_LOCUS49832
A0A2N9F596	Uncharacterized protein OS=Fagus sylvatica OX=28930 GN=FSB_LOCUS10137 PE=4 SV=1	4	1	1	1	227	25.4	5.64	2.36	93	138.4	120.1	98.1	83.3	81.4	103.8	85.7	96.2	Uncharacterized protein	FSB_LOCUS10137
A0A2N9F5B1	Peroxidase OS=Fagus sylvatica OX=28930 GN=FSB_LOCUS9856 PE=3 SV=1	3	1	6	1	323	35.3	6.68	14.46	109.5	127.5	125.2	92.4	92.7	89.8	85	87.2	90.7	Peroxidase	FSB_LOCUS9856	GO:0005576,GO:0016021,GO:0020037,GO:0046872,GO:0004601,GO:0042744,GO:0006979	extracellular region|integral component of membrane|heme binding|metal ion binding|peroxidase activity|hydrogen peroxide catabolic process|response to oxidative stress	ko00940	Phenylpropanoid biosynthesis
A0A2N9F5C4	50S ribosomal protein L5, chloroplastic OS=Fagus sylvatica OX=28930 GN=FSB_LOCUS10167 PE=3 SV=1	10	3	6	2	311	34.2	10.15	17.54	109.3	100.6	98.9	92.7	102.1	83.1	109.2	102.2	101.9	50S ribosomal protein L5, chloroplastic	FSB_LOCUS10167	GO:0005840,GO:0003735,GO:0006412	ribosome|structural constituent of ribosome|translation	ko03010	Ribosome	KOG0398	[J]	Mitochondrial/chloroplast ribosomal protein L5/L7	Translation, ribosomal structure and biogenesis
A0A2N9F5C5	NAC-A/B domain-containing protein OS=Fagus sylvatica OX=28930 GN=FSB_LOCUS10214 PE=4 SV=1	31	3	9	1	202	22	4.44	43.59	97.5	107.7	114.3	93.1	96.5	121.1	90.6	89.4	89.8	NAC-A/B domain-containing protein	FSB_LOCUS10214	GO:0005854	nascent polypeptide-associated complex	--	--	KOG2239	[K]	Transcription factor containing NAC and TS-N domains	Transcription
A0A2N9F5G6	Peptidase A1 domain-containing protein OS=Fagus sylvatica OX=28930 GN=FSB_LOCUS14089 PE=3 SV=1	2	1	1	1	423	45.4	8.84	1.68	92.2	94.9	92.7	113.1	113.9	116.5	88.1	94.5	94.1	Peptidase A1 domain-containing protein	FSB_LOCUS14089	GO:0004190	aspartic-type endopeptidase activity			KOG1339	[O]	Aspartyl protease	Posttranslational modification, protein turnover, chaperones
A0A2N9F5L3	Uncharacterized protein OS=Fagus sylvatica OX=28930 GN=FSB_LOCUS10031 PE=4 SV=1	15	4	13	2	227	25	7.96	34.47	115.5	88	89.8	115.9	96	104.4	96.5	97.1	96.6	Uncharacterized protein	FSB_LOCUS10031	GO:0005525,GO:0003924	GTP binding|GTPase activity	ko04144	Endocytosis	KOG0087	[U]	GTPase Rab11/YPT3, small G protein superfamily	Intracellular trafficking, secretion, and vesicular transport
A0A2N9F5S3	Uncharacterized protein OS=Fagus sylvatica OX=28930 GN=FSB_LOCUS10252 PE=4 SV=1	16	3	3	3	179	19.6	5.77	6.88	96.1	83.7	83.6	81.8	123.1	98	125.1	107.7	101	Uncharacterized protein	FSB_LOCUS10252					KOG4754	[G]	Predicted phosphoglycerate mutase	Carbohydrate transport and metabolism
A0A2N9F5T9	Methenyltetrahydrofolate cyclohydrolase OS=Fagus sylvatica OX=28930 GN=FSB_LOCUS10262 PE=3 SV=1	3	1	1	1	302	32.9	6.04	0	89.6	67.8	75.1	109	112.2	104.4	108.4	100	133.6	Methenyltetrahydrofolate cyclohydrolase	FSB_LOCUS10262	GO:0004477,GO:0004488,GO:0006730	methenyltetrahydrofolate cyclohydrolase activity|methylenetetrahydrofolate dehydrogenase (NADP+) activity|one-carbon metabolic process			KOG0089	[H]	Methylenetetrahydrofolate dehydrogenase/methylenetetrahydrofolate cyclohydrolase	Coenzyme transport and metabolism
A0A2N9F608	Protein-methionine-S-oxide reductase OS=Fagus sylvatica OX=28930 GN=FSB_LOCUS10417 PE=3 SV=1	4	1	1	1	219	23.8	7.64	3.19	110.4	115.9	123.7	77	91.6	81.3	101.4	102.8	95.9	Protein-methionine-S-oxide reductase	FSB_LOCUS10417	GO:0008113	peptide-methionine (S)-S-oxide reductase activity	--	--	KOG1635	[O]	Peptide methionine sulfoxide reductase	Posttranslational modification, protein turnover, chaperones
A0A2N9F609	Protein kinase domain-containing protein OS=Fagus sylvatica OX=28930 GN=FSB_LOCUS10440 PE=4 SV=1	4	3	4	2	634	69.4	8.57	7.52	113.8	90.8	99.2	95.5	105.4	102	91.7	107.6	93.9	Protein kinase domain-containing protein	FSB_LOCUS10440	GO:0016021,GO:0005524,GO:0004672	integral component of membrane|ATP binding|protein kinase activity
A0A2N9F650	S1 motif domain-containing protein OS=Fagus sylvatica OX=28930 GN=FSB_LOCUS10211 PE=3 SV=1	1	1	1	1	1910	211.7	6.57	0	113.3	118	89.1	82.7	86.6	113.3	102.5	105.9	88.6	S1 motif domain-containing protein	FSB_LOCUS10211	GO:0005634,GO:0003676,GO:0006139,GO:0032968	nucleus|nucleic acid binding|nucleobase-containing compound metabolic process|positive regulation of transcription elongation from RNA polymerase II promoter	--	--	KOG1856	[A]	Transcription elongation factor SPT6	RNA processing and modification
A0A2N9F667	Uncharacterized protein OS=Fagus sylvatica OX=28930 GN=FSB_LOCUS10500 PE=4 SV=1	34	6	34	3	222	24.8	4.92	66.28	130.1	70.5	82.6	90.3	125.9	97.2	95.6	103.5	104.3	Uncharacterized protein	FSB_LOCUS10500	GO:0046658	anchored component of plasma membrane
A0A2N9F6F2	NAB domain-containing protein OS=Fagus sylvatica OX=28930 GN=FSB_LOCUS10321 PE=4 SV=1	5	5	8	4	1559	179.6	4.82	18.08	112.1	45.7	57.7	104.4	109.3	95.5	134	125.3	116	NAB domain-containing protein	FSB_LOCUS10321	GO:0003779	actin binding	--	--
A0A2N9F6J8	Uncharacterized protein OS=Fagus sylvatica OX=28930 GN=FSB_LOCUS10640 PE=3 SV=1	2	1	2	1	478	53.8	7.46	8.06	91.6	88.6	99.8	109.9	99.3	94.2	104	109.4	103.3	Uncharacterized protein	FSB_LOCUS10640	GO:0016705,GO:0016117	oxidoreductase activity, acting on paired donors, with incorporation or reduction of molecular oxygen|carotenoid biosynthetic process	ko00906	Carotenoid biosynthesis
A0A2N9F6M0	Uncharacterized protein OS=Fagus sylvatica OX=28930 GN=FSB_LOCUS10617 PE=4 SV=1	3	1	1	1	403	43.6	5.16	4.28	152	68.8	62.7	103.3	110.2	112.4	102.7	90.3	97.6	Uncharacterized protein	FSB_LOCUS10617	GO:0008081,GO:0006629	phosphoric diester hydrolase activity|lipid metabolic process
A0A2N9F6Q1	Uncharacterized protein OS=Fagus sylvatica OX=28930 GN=FSB_LOCUS14479 PE=4 SV=1	22	7	15	1	491	54.4	6.37	58.93	97.6	74.2	90.2	72.8	153.5	91.2	102.2	110.2	108.2	Uncharacterized protein	FSB_LOCUS14479	GO:0016811	hydrolase activity, acting on carbon-nitrogen (but not peptide) bonds, in linear amides	ko00460|ko01200|ko00630|ko00910	Cyanoamino acid metabolism|Carbon metabolism|Glyoxylate and dicarboxylate metabolism|Nitrogen metabolism
A0A2N9F6R2	Uncharacterized protein OS=Fagus sylvatica OX=28930 GN=FSB_LOCUS10356 PE=4 SV=1	14	1	2	1	66	6.9	5.92	4.57	119.6	108.9	117.6	80.5	84.2	88.2	111	84.7	105.4	Uncharacterized protein	FSB_LOCUS10356	GO:0005507,GO:0008270,GO:0006878	copper ion binding|zinc ion binding|cellular copper ion homeostasis
A0A2N9F6X8	Uncharacterized protein OS=Fagus sylvatica OX=28930 GN=FSB_LOCUS14558 PE=3 SV=1	5	2	5	1	294	32.8	7.02	15.11	95.1	156.5	143.4	77.5	83.9	100.8	79.1	82	81.8	Uncharacterized protein	FSB_LOCUS14558	GO:0030154	cell differentiation
A0A2N9F703	Uncharacterized protein OS=Fagus sylvatica OX=28930 GN=FSB_LOCUS10446 PE=4 SV=1	4	1	2	1	275	31.3	9.06	3.63	107.1	159.7	158.8	82	87.2	72.6	77.7	72.8	82.1	Uncharacterized protein	FSB_LOCUS10446	GO:0003697,GO:0006260	single-stranded DNA binding|DNA replication
A0A2N9F735	Glycine cleavage system P protein OS=Fagus sylvatica OX=28930 GN=FSB_LOCUS10855 PE=3 SV=1	28	25	102	4	1051	114.5	7.14	353.44	106.4	59	72.3	108.8	94.7	89.4	119.5	122.5	127.5	Glycine cleavage system P protein	FSB_LOCUS10855	GO:0005739,GO:0004375,GO:0006546	mitochondrion|glycine dehydrogenase (decarboxylating) activity|glycine catabolic process	ko00260|ko01200|ko00630	Glycine, serine and threonine metabolism|Carbon metabolism|Glyoxylate and dicarboxylate metabolism	KOG2040	[E]	Glycine dehydrogenase (decarboxylating)	Amino acid transport and metabolism
A0A2N9F751	PITH domain-containing protein OS=Fagus sylvatica OX=28930 GN=FSB_LOCUS10875 PE=4 SV=1	6	1	2	1	214	23.8	5.05	5.94	105.5	96.4	105.4	100	91.6	104.5	95	99.8	101.8	PITH domain-containing protein	FSB_LOCUS10875					KOG1730	[O]	Thioredoxin-like protein	Posttranslational modification, protein turnover, chaperones
A0A2N9F769	Histone deacetylase OS=Fagus sylvatica OX=28930 GN=FSB_LOCUS10860 PE=4 SV=1	4	2	3	2	536	60.5	6.93	8.7	92.7	81.1	71.6	110.6	106.1	135.4	96.5	100.9	105.2	Histone deacetylase	FSB_LOCUS10860	GO:0032041	NAD-dependent histone deacetylase activity (H3-K14 specific)			KOG1344	[B]	Predicted histone deacetylase	Chromatin structure and dynamics
A0A2N9F7E9	Uncharacterized protein OS=Fagus sylvatica OX=28930 GN=FSB_LOCUS10693 PE=4 SV=1	1	1	1	1	841	95.1	7.34	0										Uncharacterized protein	FSB_LOCUS10693	GO:0016021	integral component of membrane
A0A2N9F7J8	Uncharacterized protein OS=Fagus sylvatica OX=28930 GN=FSB_LOCUS14788 PE=4 SV=1	3	2	2	1	516	58.3	8.85	5.08	110.1	97.8	109.5	118.8	102.2	120.7	81.2	80.9	78.8	Uncharacterized protein	FSB_LOCUS14788	GO:0016021	integral component of membrane			KOG1119	[CU]	Mitochondrial Fe-S cluster biosynthesis protein ISA2 (contains a HesB-like domain)	Energy production and conversion |Intracellular trafficking, secretion, and vesicular transport
A0A2N9F7L4	Uncharacterized protein OS=Fagus sylvatica OX=28930 GN=FSB_LOCUS11034 PE=4 SV=1	4	1	1	1	199	22.4	4.98	2.78	98	169.3	142.4	95.7	72.5	84.9	67.6	72.6	97.1	Uncharacterized protein	FSB_LOCUS11034
A0A2N9F7L6	FAD-binding PCMH-type domain-containing protein OS=Fagus sylvatica OX=28930 GN=FSB_LOCUS10636 PE=4 SV=1	11	6	12	3	596	67.3	8.88	33.69	119.9	58.5	68.5	107.7	104.1	101.1	116.2	118.1	105.9	FAD-binding PCMH-type domain-containing protein	FSB_LOCUS10636	GO:0016020,GO:0003885,GO:0071949,GO:0016633,GO:0019853	membrane|D-arabinono-1,4-lactone oxidase activity|FAD binding|galactonolactone dehydrogenase activity|L-ascorbic acid biosynthetic process	ko00053	Ascorbate and aldarate metabolism	KOG4730	[V]	D-arabinono-1, 4-lactone oxidase	Defense mechanisms
A0A2N9F7M7	AAA domain-containing protein OS=Fagus sylvatica OX=28930 GN=FSB_LOCUS11030 PE=3 SV=1	30	16	60	2	722	77.6	6.67	232.85	88.5	115.9	125	84.9	93.9	92.3	98.7	100.1	100.8	AAA domain-containing protein	FSB_LOCUS11030	GO:0016021,GO:0005524,GO:0004176,GO:0004222,GO:0008270	integral component of membrane|ATP binding|ATP-dependent peptidase activity|metalloendopeptidase activity|zinc ion binding	--	--	KOG0731	[O]	AAA+-type ATPase containing the peptidase M41 domain	Posttranslational modification, protein turnover, chaperones
A0A2N9F7R5	Uncharacterized protein OS=Fagus sylvatica OX=28930 GN=FSB_LOCUS10791 PE=4 SV=1	27	3	6	2	79	8.5	9.6	26.2	84.1	110.6	93.9	118.5	106.3	130.8	79.5	86.8	89.6	Uncharacterized protein	FSB_LOCUS10791					KOG1197	[CR]	Predicted quinone oxidoreductase	Energy production and conversion |General function prediction only
A0A2N9F806	Eukaryotic translation initiation factor 3 subunit E OS=Fagus sylvatica OX=28930 GN=FSB_LOCUS14959 PE=3 SV=1	13	5	8	1	409	47.9	5.74	22.35	101.1	92	98.7	103.6	98	94.7	104.5	104	103.4	Eukaryotic translation initiation factor 3 subunit E	FSB_LOCUS14959	GO:0016282,GO:0033290,GO:0071540,GO:0003743,GO:0001732	eukaryotic 43S preinitiation complex|eukaryotic 48S preinitiation complex|eukaryotic translation initiation factor 3 complex, eIF3e|translation initiation factor activity|formation of cytoplasmic translation initiation complex	ko03013	RNA transport	KOG2758	[J]	Translation initiation factor 3, subunit e (eIF-3e)	Translation, ribosomal structure and biogenesis
A0A2N9F812	Uncharacterized protein OS=Fagus sylvatica OX=28930 GN=FSB_LOCUS11160 PE=4 SV=1	17	7	11	1	539	60.8	6.99	33.5	104.9	82.2	82	112.5	97.6	116	98.5	101.1	105	Uncharacterized protein	FSB_LOCUS11160	GO:0005524,GO:0005509,GO:0004672	ATP binding|calcium ion binding|protein kinase activity			KOG0032	[T]	Ca2+/calmodulin-dependent protein kinase, EF-Hand protein superfamily	Signal transduction mechanisms
A0A2N9F889	Uncharacterized protein OS=Fagus sylvatica OX=28930 GN=FSB_LOCUS15039 PE=3 SV=1	30	8	121	1	209	23.1	9.82	241.79	88.1	125.9	125.1	96.9	107.2	109.7	79.3	83.1	84.7	Uncharacterized protein	FSB_LOCUS15039	GO:0009535,GO:0009538,GO:0015979	chloroplast thylakoid membrane|photosystem I reaction center|photosynthesis	ko00195	Photosynthesis
A0A2N9F8R1	L-ascorbate peroxidase OS=Fagus sylvatica OX=28930 GN=FSB_LOCUS11357 PE=3 SV=1	30	10	25	2	288	32	7.17	70.89	70.9	167	144.3	77.5	111	96.9	77.8	76.7	77.7	L-ascorbate peroxidase	FSB_LOCUS11357	GO:0016021,GO:0020037,GO:0016688,GO:0046872,GO:0006979	integral component of membrane|heme binding|L-ascorbate peroxidase activity|metal ion binding|response to oxidative stress	ko00480|ko00053	Glutathione metabolism|Ascorbate and aldarate metabolism
A0A2N9F8W1	MSP domain-containing protein OS=Fagus sylvatica OX=28930 GN=FSB_LOCUS11191 PE=4 SV=1	8	1	1	1	187	20.4	6.2	4.19	133.6	102.8	82.2	85.6	98.1	86.3	101.8	118.2	91.4	MSP domain-containing protein	FSB_LOCUS11191	GO:0005789	endoplasmic reticulum membrane			KOG0439	[U]	VAMP-associated protein involved in inositol metabolism	Intracellular trafficking, secretion, and vesicular transport
A0A2N9F931	Aspartate aminotransferase OS=Fagus sylvatica OX=28930 GN=FSB_LOCUS15309 PE=3 SV=1	6	2	2	1	421	47	7.12	2.08	84	111	117.2	98.5	109.8	103.8	99.4	80.7	95.6	Aspartate aminotransferase	FSB_LOCUS15309	GO:0004069,GO:0030170,GO:0009058,GO:0006520	L-aspartate:2-oxoglutarate aminotransferase activity|pyridoxal phosphate binding|biosynthetic process|cellular amino acid metabolic process	ko00710|ko00400|ko00950|ko00350|ko01200|ko00330|ko01210|ko01230|ko00250|ko00220|ko00960|ko00270|ko00360	Carbon fixation in photosynthetic organisms|Phenylalanine, tyrosine and tryptophan biosynthesis|Isoquinoline alkaloid biosynthesis|Tyrosine metabolism|Carbon metabolism|Arginine and proline metabolism|2-Oxocarboxylic acid metabolism|Biosynthesis of amino acids|Alanine, aspartate and glutamate metabolism|Arginine biosynthesis|Tropane, piperidine and pyridine alkaloid biosynthesis|Cysteine and meth…	KOG1411	[E]	Aspartate aminotransferase/Glutamic oxaloacetic transaminase AAT1/GOT2	Amino acid transport and metabolism
A0A2N9F938	OTU domain-containing protein OS=Fagus sylvatica OX=28930 GN=FSB_LOCUS11166 PE=3 SV=1	10	8	20	1	698	76.3	6.33	53.33	94.6	78.5	94.6	104.6	88.7	109.7	115.4	103.7	110.3	OTU domain-containing protein	FSB_LOCUS11166	GO:0051536,GO:0046872	iron-sulfur cluster binding|metal ion binding	ko01200|ko00630|ko00020|ko00720|ko01210|ko01230	Carbon metabolism|Glyoxylate and dicarboxylate metabolism|Citrate cycle (TCA cycle)|Carbon fixation pathways in prokaryotes|2-Oxocarboxylic acid metabolism|Biosynthesis of amino acids	KOG0452	[AJ]	RNA-binding translational regulator IRP (aconitase superfamily)	RNA processing and modification |Translation, ribosomal structure and biogenesis
A0A2N9F9H5	Protein kinase domain-containing protein OS=Fagus sylvatica OX=28930 GN=FSB_LOCUS11552 PE=3 SV=1	9	4	4	1	397	43.1	8.76	10.06	109	71.6	59.5	110.3	98.7	97.5	128	124.6	100.7	Protein kinase domain-containing protein	FSB_LOCUS11552	GO:0005524,GO:0004674	ATP binding|protein serine/threonine kinase activity			KOG0581	[T]	Mitogen-activated protein kinase kinase (MAP2K)	Signal transduction mechanisms
A0A2N9F9L8	Cytochrome b-c1 complex subunit 7 OS=Fagus sylvatica OX=28930 GN=FSB_LOCUS15488 PE=3 SV=1	20	3	9	2	124	14.8	9.61	23.15	93.7	156.6	138.6	88.9	92.6	91.4	77.5	77.3	83.4	Cytochrome b-c1 complex subunit 7	FSB_LOCUS15488	GO:0005750,GO:0006122	mitochondrial respiratory chain complex III|mitochondrial electron transport, ubiquinol to cytochrome c	ko00190	Oxidative phosphorylation	KOG3440	[C]	Ubiquinol cytochrome c reductase, subunit QCR7	Energy production and conversion
A0A2N9F9R4	Uncharacterized protein OS=Fagus sylvatica OX=28930 GN=FSB_LOCUS11805 PE=3 SV=1	3	2	2	2	798	88.5	5.34	5.14	111.6	98.4	83.8	99.4	93.4	96.4	113	103.7	100.2	Uncharacterized protein	FSB_LOCUS11805	GO:0061666,GO:0071569	UFM1 ligase activity|protein ufmylation			KOG2235	[S]	Uncharacterized conserved protein	Function unknown
A0A2N9F9V3	Uncharacterized protein OS=Fagus sylvatica OX=28930 GN=FSB_LOCUS11854 PE=4 SV=1	4	2	4	2	599	66.6	5.4	12.35	114.9	63.6	71.6	112.5	96.6	103.7	114.6	114.2	108.2	Uncharacterized protein	FSB_LOCUS11854	GO:0005634,GO:0003677,GO:0008270	nucleus|DNA binding|zinc ion binding	--	--	KOG2134	[L]	Polynucleotide kinase 3' phosphatase	Replication, recombination and repair
A0A2N9FA22	4-hydroxyphenylpyruvate dioxygenase OS=Fagus sylvatica OX=28930 GN=FSB_LOCUS11571 PE=3 SV=1	7	3	5	1	439	48.7	6.38	12.16	106.1	93.3	101.9	119.2	86.7	123.4	86.1	93.7	89.5	4-hydroxyphenylpyruvate dioxygenase	FSB_LOCUS11571	GO:0003868,GO:0046872,GO:0009072	4-hydroxyphenylpyruvate dioxygenase activity|metal ion binding|aromatic amino acid family metabolic process	ko00350|ko00130|ko00360	Tyrosine metabolism|Ubiquinone and other terpenoid-quinone biosynthesis|Phenylalanine metabolism	KOG0638	[E]	4-hydroxyphenylpyruvate dioxygenase	Amino acid transport and metabolism
A0A2N9FA27	Uncharacterized protein OS=Fagus sylvatica OX=28930 GN=FSB_LOCUS11603 PE=4 SV=1	9	3	6	1	355	39.9	6.3	18.66	94.6	112	108.7	94.2	97.1	104.3	109.3	98.5	81.4	Uncharacterized protein	FSB_LOCUS11603	GO:0016021	integral component of membrane	--	--	KOG2667	[U]	COPII vesicle protein	Intracellular trafficking, secretion, and vesicular transport
A0A2N9FA55	Uncharacterized protein OS=Fagus sylvatica OX=28930 GN=FSB_LOCUS11633 PE=3 SV=1	6	1	1	1	122	13.9	5.3	2.54	112.5	127.9	119.8	94.3	100.9	101	77.1	81.4	85.1	Uncharacterized protein	FSB_LOCUS11633	GO:0046982	protein heterodimerization activity	--	--	KOG1088	[S]	Uncharacterized conserved protein	Function unknown
A0A2N9FA82	Uncharacterized protein OS=Fagus sylvatica OX=28930 GN=FSB_LOCUS11566 PE=4 SV=1	5	5	6	1	938	105.9	6.74	20.54	232.4	9.5	7.1	67.6	120.5	76.4	55	159.4	172.1	Uncharacterized protein	FSB_LOCUS11566
A0A2N9FA89	14_3_3 domain-containing protein OS=Fagus sylvatica OX=28930 GN=FSB_LOCUS11641 PE=3 SV=1	46	14	76	2	253	28.9	4.97	211.16	90.9	137.2	131.7	86.7	94.7	103.6	82.4	82.3	90.4	14_3_3 domain-containing protein	FSB_LOCUS11641			ko04011|ko04391|ko04114|ko04110|ko04390|ko04151	MAPK signaling pathway - yeast|Hippo signaling pathway - fly|Oocyte meiosis|Cell cycle|Hippo signaling pathway|PI3K-Akt signaling pathway	KOG0841	[O]	Multifunctional chaperone (14-3-3 family)	Posttranslational modification, protein turnover, chaperones
A0A2N9FA98	Kinesin motor domain-containing protein OS=Fagus sylvatica OX=28930 GN=FSB_LOCUS11586 PE=3 SV=1	13	4	14	1	436	49.6	6.58	50	78	73.4	95.1	114.3	123	145.6	96.8	78.7	95.1	Kinesin motor domain-containing protein	FSB_LOCUS11586	GO:0005524,GO:1990939,GO:0004471,GO:0008017,GO:0007018	ATP binding|ATP-dependent microtubule motor activity|malate dehydrogenase (decarboxylating) (NAD+) activity|microtubule binding|microtubule-based movement	ko00710|ko01200|ko00620	Carbon fixation in photosynthetic organisms|Carbon metabolism|Pyruvate metabolism	KOG1257	[C]	NADP+-dependent malic enzyme	Energy production and conversion
A0A2N9FAB2	Uncharacterized protein OS=Fagus sylvatica OX=28930 GN=FSB_LOCUS11917 PE=3 SV=1	3	2	3	2	493	55.1	5.49	7.58	217.7	43.4	54.5	195.7	161.9	79.5	39.7	55.3	52.4	Uncharacterized protein	FSB_LOCUS11917	GO:0004185	serine-type carboxypeptidase activity	--	--	KOG1282	[OE]	Serine carboxypeptidases (lysosomal cathepsin A)	Posttranslational modification, protein turnover, chaperones |Amino acid transport and metabolism
A0A2N9FAG9	RRM domain-containing protein OS=Fagus sylvatica OX=28930 GN=FSB_LOCUS11872 PE=4 SV=1	15	2	6	1	144	14.8	8.12	20.31	97.6	159.6	137.3	94.3	81.3	88.9	80.1	76.3	84.6	RRM domain-containing protein	FSB_LOCUS11872	GO:0003723	RNA binding			KOG0118	[R]	FOG: RRM domain	General function prediction only
A0A2N9FAJ5	Aldedh domain-containing protein OS=Fagus sylvatica OX=28930 GN=FSB_LOCUS15789 PE=3 SV=1	17	9	18	1	541	58.7	7.27	61.31	110.6	63.5	76	110.6	112.6	117.1	109.8	101.6	98.1	Aldedh domain-containing protein	FSB_LOCUS15789	GO:0016620	oxidoreductase activity, acting on the aldehyde or oxo group of donors, NAD or NADP as acceptor	ko00561|ko00071|ko00380|ko00310|ko00040|ko00410|ko00340|ko00620|ko00330|ko00903|ko00280|ko00625|ko00053|ko00010	Glycerolipid metabolism|Fatty acid degradation|Tryptophan metabolism|Lysine degradation|Pentose and glucuronate interconversions|beta-Alanine metabolism|Histidine metabolism|Pyruvate metabolism|Arginine and proline metabolism|Limonene and pinene degradation|Valine, leucine and isoleucine degradation|Chloroalkane and chloroalkene degradation|Ascorbate and aldarate metabolism|Glycolysis / Gluconeog…	KOG2450	[C]	Aldehyde dehydrogenase	Energy production and conversion
A0A2N9FAL2	Uncharacterized protein OS=Fagus sylvatica OX=28930 GN=FSB_LOCUS12027 PE=4 SV=1	10	3	4	3	240	27.4	5.01	10.88	75.5	147.1	142.2	82.4	109.4	100.6	78.2	79.6	85	Uncharacterized protein	FSB_LOCUS12027	GO:0016021	integral component of membrane
A0A2N9FAL9	Pyrophosphate--fructose 6-phosphate 1-phosphotransferase subunit beta OS=Fagus sylvatica OX=28930 GN=PFP-BETA PE=3 SV=1	13	8	13	2	567	61.6	6.43	30.85	105.6	70.4	75.5	113.6	104.8	109.6	107.8	111.4	101.4	Pyrophosphate--fructose 6-phosphate 1-phosphotransferase subunit beta	PFP-BETA	GO:0005737,GO:0003872,GO:0005524,GO:0047334,GO:0046872,GO:0006002	cytoplasm|6-phosphofructokinase activity|ATP binding|diphosphate-fructose-6-phosphate 1-phosphotransferase activity|metal ion binding|fructose 6-phosphate metabolic process	ko00030|ko00051|ko00010	Pentose phosphate pathway|Fructose and mannose metabolism|Glycolysis / Gluconeogenesis	KOG2440	[G]	Pyrophosphate-dependent phosphofructo-1-kinase	Carbohydrate transport and metabolism
A0A2N9FAP9	Uncharacterized protein OS=Fagus sylvatica OX=28930 GN=FSB_LOCUS11853 PE=4 SV=1	5	3	3	1	590	69.1	5.71	8.34										Uncharacterized protein	FSB_LOCUS11853
A0A2N9FAT4	Uncharacterized protein OS=Fagus sylvatica OX=28930 GN=FSB_LOCUS11776 PE=3 SV=1	2	2	3	2	703	77.7	8.31	9.2	72.6	104.3	105.1	95.6	114	98.9	106.5	104.2	98.9	Uncharacterized protein	FSB_LOCUS11776	GO:0004252	serine-type endopeptidase activity
A0A2N9FAV5	Uncharacterized protein OS=Fagus sylvatica OX=28930 GN=FSB_LOCUS12022 PE=4 SV=1	1	1	2	1	890	98.9	4.87	5.22	106.6	55.7	84.6	114.4	104.4	98.9	107.8	115.7	111.8	Uncharacterized protein	FSB_LOCUS12022	GO:0016021	integral component of membrane
A0A2N9FAV7	Uncharacterized protein OS=Fagus sylvatica OX=28930 GN=FSB_LOCUS11861 PE=4 SV=1	3	1	1	1	504	52.5	7.81	4.16	129.7	64.5	55.8	90.5	117.5	99.6	108.5	119.8	114	Uncharacterized protein	FSB_LOCUS11861	GO:0046872,GO:0003723	metal ion binding|RNA binding
A0A2N9FAW1	Uncharacterized protein OS=Fagus sylvatica OX=28930 GN=FSB_LOCUS11806 PE=3 SV=1	6	2	3	2	570	59.1	7.64	8.24	125.3	100.3	89.8	82.2	98.1	79.9	101.4	107	116	Uncharacterized protein	FSB_LOCUS11806	GO:0030015	CCR4-NOT core complex	ko03018	RNA degradation	KOG2151	[KDR]	Predicted transcriptional regulator	Transcription |Cell cycle control, cell division, chromosome partitioning |General function prediction only
A0A2N9FBF1	V-type proton ATPase proteolipid subunit OS=Fagus sylvatica OX=28930 GN=FSB_LOCUS12113 PE=3 SV=1	11	1	3	1	165	16.6	8.46	5.6	113	89.3	81.2	112.5	113.7	118.8	88.1	87.7	95.8	V-type proton ATPase proteolipid subunit	FSB_LOCUS12113	GO:0016021,GO:0033179,GO:0005774,GO:0015078	integral component of membrane|proton-transporting V-type ATPase, V0 domain|vacuolar membrane|proton transmembrane transporter activity	ko04145|ko00190|ko04142	Phagosome|Oxidative phosphorylation|Lysosome	KOG0232	[C]	Vacuolar H+-ATPase V0 sector, subunits c/c'	Energy production and conversion
A0A2N9FBF9	Uncharacterized protein OS=Fagus sylvatica OX=28930 GN=FSB_LOCUS12350 PE=3 SV=1	13	2	20	2	144	15.1	9.95	48.33	75.8	184.2	160.5	90.9	82.5	92.1	66.3	66.3	81.4	Uncharacterized protein	FSB_LOCUS12350	GO:0009535,GO:0016021,GO:0009538,GO:0015979	chloroplast thylakoid membrane|integral component of membrane|photosystem I reaction center|photosynthesis	ko00195	Photosynthesis
A0A2N9FBG5	Acetyl-CoA carboxytransferase OS=Fagus sylvatica OX=28930 GN=FSB_LOCUS12016 PE=3 SV=1	3	2	3	2	779	87.1	8.07	5	119.2	31.8	32.5	123.2	93.8	90.2	142.6	149.7	116.9	Acetyl-CoA carboxytransferase	FSB_LOCUS12016	GO:0009317,GO:0003989,GO:0005524,GO:0016740,GO:0006633,GO:2001295	acetyl-CoA carboxylase complex|acetyl-CoA carboxylase activity|ATP binding|transferase activity|fatty acid biosynthetic process|malonyl-CoA biosynthetic process	ko01200|ko00061|ko00620|ko00253|ko00720|ko00640|ko01212	Carbon metabolism|Fatty acid biosynthesis|Pyruvate metabolism|Tetracycline biosynthesis|Carbon fixation pathways in prokaryotes|Propanoate metabolism|Fatty acid metabolism
A0A2N9FBI6	Uncharacterized protein OS=Fagus sylvatica OX=28930 GN=FSB_LOCUS16138 PE=4 SV=1	10	2	4	2	155	17.4	6.8	9.06	89.6	148.9	129.1	95.3	92.2	113	71	71.1	89.9	Uncharacterized protein	FSB_LOCUS16138	GO:0005749	mitochondrial respiratory chain complex II, succinate dehydrogenase complex (ubiquinone)
A0A2N9FBQ9	Uncharacterized protein OS=Fagus sylvatica OX=28930 GN=FSB_LOCUS16218 PE=4 SV=1	5	2	2	1	529	59.1	6.33	2.53	116.9	61.9	78	108.1	103.6	107.3	118	98.2	108.1	Uncharacterized protein	FSB_LOCUS16218	GO:0005524,GO:0005509,GO:0004672	ATP binding|calcium ion binding|protein kinase activity			KOG0032	[T]	Ca2+/calmodulin-dependent protein kinase, EF-Hand protein superfamily	Signal transduction mechanisms
A0A2N9FBR8	Uncharacterized protein OS=Fagus sylvatica OX=28930 GN=FSB_LOCUS12161 PE=3 SV=1	3	2	2	2	706	79	5.48	5.05	103.5	126.7	118.4	91.5	98.6	98.8	81.9	84.3	96.3	Uncharacterized protein	FSB_LOCUS12161	GO:0009507,GO:0004373,GO:0019252	chloroplast|glycogen (starch) synthase activity|starch biosynthetic process	ko00500	Starch and sucrose metabolism
A0A2N9FBT7	40S ribosomal protein S27 OS=Fagus sylvatica OX=28930 GN=FSB_LOCUS12181 PE=3 SV=1	47	4	12	4	86	9.6	8.75	42.21	95.1	85.1	89.3	110.8	112.7	126.7	87.2	89.4	103.6	40S ribosomal protein S27	FSB_LOCUS12181	GO:0005840,GO:0046872,GO:0003735,GO:0006412	ribosome|metal ion binding|structural constituent of ribosome|translation	ko03010	Ribosome	KOG1779	[J]	40s ribosomal protein S27	Translation, ribosomal structure and biogenesis
A0A2N9FBW9	TPR_REGION domain-containing protein OS=Fagus sylvatica OX=28930 GN=FSB_LOCUS12585 PE=4 SV=1	13	4	4	2	379	42.1	5.24	14.53	84.1	97.4	93.3	126.3	93.3	137.3	71.1	89.2	107.9	TPR_REGION domain-containing protein	FSB_LOCUS12585	GO:0016021	integral component of membrane
A0A2N9FC01	Uncharacterized protein OS=Fagus sylvatica OX=28930 GN=FSB_LOCUS12251 PE=4 SV=1	7	1	1	1	188	21.1	4.63	0	114.5	112.3	140.8	95	75.7	118.3	79.1	80.4	84	Uncharacterized protein	FSB_LOCUS12251
A0A2N9FC56	30S ribosomal protein S17, chloroplastic OS=Fagus sylvatica OX=28930 GN=FSB_LOCUS12353 PE=3 SV=1	17	4	7	2	164	18.3	10.15	18.25	100.5	75.4	76.8	104.9	100.5	110.2	111.8	109.9	110	30S ribosomal protein S17, chloroplastic	FSB_LOCUS12353	GO:0005840,GO:0019843,GO:0003735,GO:0006412	ribosome|rRNA binding|structural constituent of ribosome|translation	ko03010	Ribosome	KOG1740	[J]	Predicted mitochondrial/chloroplast ribosomal protein S17	Translation, ribosomal structure and biogenesis
A0A2N9FCC3	Integrase catalytic domain-containing protein OS=Fagus sylvatica OX=28930 GN=FSB_LOCUS12734 PE=4 SV=1	1	1	1	1	2014	224.3	7.5	2.31	116.3	119.8	109.8	71.7	123.1	83.6	85.5	90	100.2	Integrase catalytic domain-containing protein	FSB_LOCUS12734	GO:0003676,GO:0015074	nucleic acid binding|DNA integration			KOG0017	[R]	FOG: Transposon-encoded proteins with TYA, reverse transcriptase, integrase domains in various combinations	General function prediction only
A0A2N9FCC6	Isochorismatase domain-containing protein OS=Fagus sylvatica OX=28930 GN=FSB_LOCUS12371 PE=3 SV=1	4	1	2	1	209	22.9	6.74	5.82	90.3	93.4	93.2	83.7	101.6	86.6	103.5	121.1	126.6	Isochorismatase domain-containing protein	FSB_LOCUS12371
A0A2N9FCG6	Ribose-5-phosphate isomerase OS=Fagus sylvatica OX=28930 GN=FSB_LOCUS16459 PE=3 SV=1	3	1	1	1	263	28.2	5.68	2.03	87.1	144	108.8	89.9	85.7	93.7	90.4	86.1	114.2	Ribose-5-phosphate isomerase	FSB_LOCUS16459	GO:0004751,GO:0009052	ribose-5-phosphate isomerase activity|pentose-phosphate shunt, non-oxidative branch	ko00710|ko01200|ko00030|ko01230	Carbon fixation in photosynthetic organisms|Carbon metabolism|Pentose phosphate pathway|Biosynthesis of amino acids	KOG3075	[G]	Ribose 5-phosphate isomerase	Carbohydrate transport and metabolism
A0A2N9FCL1	Uncharacterized protein OS=Fagus sylvatica OX=28930 GN=FSB_LOCUS12835 PE=4 SV=1	18	5	9	5	294	32.3	5.22	26.26	108.8	91.6	91.3	97.6	100.7	91.8	104.9	106.1	107.2	Uncharacterized protein	FSB_LOCUS12835	GO:0005524,GO:0016887,GO:0003677,GO:0006260	ATP binding|ATPase activity|DNA binding|DNA replication	ko03430|ko03030|ko03420	Mismatch repair|DNA replication|Nucleotide excision repair	KOG0989	[L]	Replication factor C, subunit RFC4	Replication, recombination and repair
A0A2N9FCL4	Annexin OS=Fagus sylvatica OX=28930 GN=FSB_LOCUS12461 PE=3 SV=1	29	7	12	1	284	31.5	8.98	27.14	110.3	59.8	90.8	105.4	122.8	122.1	98.4	104.9	85.5	Annexin	FSB_LOCUS12461	GO:0005509,GO:0005544	calcium ion binding|calcium-dependent phospholipid binding			KOG0819	[U]	Annexin	Intracellular trafficking, secretion, and vesicular transport
A0A2N9FCQ6	Glucose-1-phosphate adenylyltransferase OS=Fagus sylvatica OX=28930 GN=FSB_LOCUS16558 PE=3 SV=1	33	21	69	3	796	87.7	8.31	218.79	76.7	112.8	117.4	106.9	90	108.2	99.6	93.9	94.5	Glucose-1-phosphate adenylyltransferase	FSB_LOCUS16558	GO:0009507,GO:0005524,GO:0008878,GO:0005978,GO:0019252	chloroplast|ATP binding|glucose-1-phosphate adenylyltransferase activity|glycogen biosynthetic process|starch biosynthetic process	ko00520|ko00500	Amino sugar and nucleotide sugar metabolism|Starch and sucrose metabolism	KOG1322	[M]	GDP-mannose pyrophosphorylase/mannose-1-phosphate guanylyltransferase	Cell wall/membrane/envelope biogenesis
A0A2N9FCR8	Uncharacterized protein OS=Fagus sylvatica OX=28930 GN=FSB_LOCUS12466 PE=4 SV=1	11	4	14	4	358	39.8	9.01	41.06	83.2	151.7	145.5	97.5	91.3	105.9	75.1	75.2	74.6	Uncharacterized protein	FSB_LOCUS12466
A0A2N9FD39	Uncharacterized protein OS=Fagus sylvatica OX=28930 GN=FSB_LOCUS16688 PE=4 SV=1	6	2	4	2	348	37.7	8.48	13.02	105.2	122.9	139.5	107.9	100	104.3	75.6	69.7	75	Uncharacterized protein	FSB_LOCUS16688
A0A2N9FD53	Histone H2A OS=Fagus sylvatica OX=28930 GN=FSB_LOCUS16689 PE=3 SV=1	33	6	27	3	144	14.9	10.36	61.04	121.9	76.5	82.8	95.4	126.1	107.1	96.1	97.8	96.3	Histone H2A	FSB_LOCUS16689	GO:0000786,GO:0005634,GO:0003677,GO:0046982	nucleosome|nucleus|DNA binding|protein heterodimerization activity			KOG1756	[B]	Histone 2A	Chromatin structure and dynamics
A0A2N9FD74	Transket_pyr domain-containing protein OS=Fagus sylvatica OX=28930 GN=FSB_LOCUS12723 PE=4 SV=1	6	1	2	1	351	38.8	7.42	8.53	87.2	104.8	117.2	107.6	98.8	99.7	85.1	97.8	101.8	Transket_pyr domain-containing protein	FSB_LOCUS12723	GO:0003824	catalytic activity	ko00640|ko00280	Propanoate metabolism|Valine, leucine and isoleucine degradation	KOG0525	[C]	Branched chain alpha-keto acid dehydrogenase E1, beta subunit	Energy production and conversion
A0A2N9FD75	acidPPc domain-containing protein OS=Fagus sylvatica OX=28930 GN=FSB_LOCUS12681 PE=4 SV=1	5	1	1	1	222	25.2	8.91	2.81	109.3	55.3	56.7	109.7	108.1	117	122.3	114	107.6	acidPPc domain-containing protein	FSB_LOCUS12681	GO:0016021	integral component of membrane	ko00510	N-Glycan biosynthesis	KOG3146	[I]	Dolichyl pyrophosphate phosphatase and related acid phosphatases	Lipid transport and metabolism
A0A2N9FDA5	Squalene synthase OS=Fagus sylvatica OX=28930 GN=FSB_LOCUS16739 PE=3 SV=1	4	1	3	1	295	33.8	7.05	10.31	127.6	53.7	70	113.4	103.7	86.5	114.6	120.1	110.5	Squalene synthase	FSB_LOCUS16739	GO:0016021,GO:0004310,GO:0051996,GO:0008610	integral component of membrane|farnesyl-diphosphate farnesyltransferase activity|squalene synthase activity|lipid biosynthetic process	ko00909|ko00100	Sesquiterpenoid and triterpenoid biosynthesis|Steroid biosynthesis	KOG1459	[I]	Squalene synthetase	Lipid transport and metabolism
A0A2N9FDE7	Uncharacterized protein OS=Fagus sylvatica OX=28930 GN=FSB_LOCUS13007 PE=3 SV=1	13	6	17	1	388	43.4	5	49.92	124.7	85.7	101	98.3	106.7	78.8	96.9	101.5	106.4	Uncharacterized protein	FSB_LOCUS13007	GO:0051087	chaperone binding			KOG1309	[T]	Suppressor of G2 allele of skp1	Signal transduction mechanisms
A0A2N9FDG5	Cupin_3 domain-containing protein OS=Fagus sylvatica OX=28930 GN=FSB_LOCUS16808 PE=4 SV=1	54	4	11	1	99	11.1	6.07	27.91	70.6	185.5	158.3	76.6	87.1	84.4	73.9	74.9	88.9	Cupin_3 domain-containing protein	FSB_LOCUS16808			--	--
A0A2N9FDH5	TPR_REGION domain-containing protein OS=Fagus sylvatica OX=28930 GN=FSB_LOCUS12716 PE=4 SV=1	25	8	25	1	341	38.1	7.3	86.46	70.7	165.2	165.8	89	81.9	104.5	73.9	71.1	78	TPR_REGION domain-containing protein	FSB_LOCUS12716
A0A2N9FDI7	Uncharacterized protein OS=Fagus sylvatica OX=28930 GN=FSB_LOCUS13124 PE=4 SV=1	9	1	1	1	88	9.1	6.77	2.08	132.9	57.7	61.1	93.4	114.8	84.5	122.8	124.6	108.2	Uncharacterized protein	FSB_LOCUS13124
A0A2N9FDJ5	Uncharacterized protein OS=Fagus sylvatica OX=28930 GN=FSB_LOCUS13134 PE=4 SV=1	8	1	2	1	134	14.5	6.51	7.31	83.1	72.4	90.9	122.2	116.7	129.9	86.2	93.8	104.7	Uncharacterized protein	FSB_LOCUS13134	GO:0016491	oxidoreductase activity	ko00960	Tropane, piperidine and pyridine alkaloid biosynthesis	KOG0725	[R]	Reductases with broad range of substrate specificities	General function prediction only
A0A2N9FDW8	Uncharacterized protein OS=Fagus sylvatica OX=28930 GN=FSB_LOCUS12856 PE=4 SV=1	6	4	8	4	966	110.2	6.76	31.44	110.9	55.6	57.8	111	100.3	92.3	131.8	132	108.3	Uncharacterized protein	FSB_LOCUS12856			--	--	KOG1156	[B]	N-terminal acetyltransferase	Chromatin structure and dynamics
A0A2N9FDY1	Uncharacterized protein OS=Fagus sylvatica OX=28930 GN=FSB_LOCUS13220 PE=4 SV=1	12	3	6	3	234	26.1	5.52	19.81	97	118.9	123.3	95.4	93.7	98.3	92.4	90	91	Uncharacterized protein	FSB_LOCUS13220	GO:0016787	hydrolase activity
A0A2N9FDY5	Uncharacterized protein OS=Fagus sylvatica OX=28930 GN=FSB_LOCUS13295 PE=3 SV=1	7	2	5	1	385	42.3	5.99	15.8	104.7	122.1	124.6	102.8	98.6	100.4	75.6	85.7	85.5	Uncharacterized protein	FSB_LOCUS13295	GO:0008234	cysteine-type peptidase activity			KOG1543	[O]	Cysteine proteinase Cathepsin L	Posttranslational modification, protein turnover, chaperones
A0A2N9FE11	E3 ubiquitin ligase OS=Fagus sylvatica OX=28930 GN=FSB_LOCUS13132 PE=4 SV=1	1	1	1	1	887	99.8	5.57	1.99	79.5	150.1	143.6	87.7	107.3	89.3	78.7	70.3	93.5	E3 ubiquitin ligase	FSB_LOCUS13132	GO:0005524,GO:0004672,GO:0004842	ATP binding|protein kinase activity|ubiquitin-protein transferase activity
A0A2N9FE44	AB hydrolase-1 domain-containing protein OS=Fagus sylvatica OX=28930 GN=FSB_LOCUS13247 PE=4 SV=1	4	1	2	1	270	30	4.88	10.4	66.2	143	115.4	80.5	96.3	75.3	93.2	99.6	130.6	AB hydrolase-1 domain-containing protein	FSB_LOCUS13247
A0A2N9FE59	FRIGIDA-like protein OS=Fagus sylvatica OX=28930 GN=FSB_LOCUS13257 PE=3 SV=1	6	3	4	3	571	63.2	5.4	7.64	114.4	79.8	81.6	105.7	102.8	93.6	107.6	112.2	102.3	FRIGIDA-like protein	FSB_LOCUS13257	GO:0030154,GO:0009908	cell differentiation|flower development
A0A2N9FEC6	Uncharacterized protein OS=Fagus sylvatica OX=28930 GN=FSB_LOCUS13337 PE=3 SV=1	2	3	3	3	1706	190.7	6.73	7.65	120.2	56.7	66.6	110.4	97.7	95.7	117.1	126.6	109	Uncharacterized protein	FSB_LOCUS13337	GO:0016021,GO:0005524,GO:0004176,GO:0004222	integral component of membrane|ATP binding|ATP-dependent peptidase activity|metalloendopeptidase activity			KOG0731	[O]	AAA+-type ATPase containing the peptidase M41 domain	Posttranslational modification, protein turnover, chaperones
A0A2N9FEJ2	UBD domain-containing protein OS=Fagus sylvatica OX=28930 GN=FSB_LOCUS13505 PE=4 SV=1	10	1	1	1	114	12.6	7.97	2.62	107.3	104.3	107.8	86.3	97.7	100	95.7	97.4	103.4	UBD domain-containing protein	FSB_LOCUS13505					KOG0013	[S]	Uncharacterized conserved protein	Function unknown
A0A2N9FEJ7	Uncharacterized protein OS=Fagus sylvatica OX=28930 GN=FSB_LOCUS13417 PE=3 SV=1	2	1	1	1	391	42.8	9.48	2.76	98.8	121.9	121.2	70.8	90.7	95.9	95.5	107.2	98	Uncharacterized protein	FSB_LOCUS13417	GO:0004812,GO:0005524,GO:0006418	aminoacyl-tRNA ligase activity|ATP binding|tRNA aminoacylation for protein translation	ko00970	Aminoacyl-tRNA biosynthesis	KOG2713	[J]	Mitochondrial tryptophanyl-tRNA synthetase	Translation, ribosomal structure and biogenesis
A0A2N9FEL9	NTP_transferase domain-containing protein OS=Fagus sylvatica OX=28930 GN=FSB_LOCUS13116 PE=4 SV=1	8	3	7	1	361	39.4	7.74	20.1	90	93.5	80.8	86.9	105.2	90	114.7	119.3	119.5	NTP_transferase domain-containing protein	FSB_LOCUS13116	GO:0016779,GO:0009058	nucleotidyltransferase activity|biosynthetic process	ko00520|ko00051	Amino sugar and nucleotide sugar metabolism|Fructose and mannose metabolism	KOG1322	[M]	GDP-mannose pyrophosphorylase/mannose-1-phosphate guanylyltransferase	Cell wall/membrane/envelope biogenesis
A0A2N9FEP4	RING-type E3 ubiquitin transferase OS=Fagus sylvatica OX=28930 GN=FSB_LOCUS13253 PE=4 SV=1	2	1	1	1	984	107.2	5.6	4.94	94.6	96.4	103.4	93.8	85.5	94.1	110.3	113.2	108.5	RING-type E3 ubiquitin transferase	FSB_LOCUS13253	GO:0004842	ubiquitin-protein transferase activity			KOG0167	[S]	FOG: Armadillo/beta-catenin-like repeats	Function unknown
A0A2N9FET0	Uncharacterized protein OS=Fagus sylvatica OX=28930 GN=FSB_LOCUS13293 PE=3 SV=1	8	1	1	1	131	15.1	6.79	0	104	99.6	67.6	106.5	82	101.6	119.8	101.1	117.9	Uncharacterized protein	FSB_LOCUS13293	GO:0016021	integral component of membrane			KOG1688	[U]	Golgi proteins involved in ER retention (RER)	Intracellular trafficking, secretion, and vesicular transport
A0A2N9FEX0	Thioredoxin domain-containing protein OS=Fagus sylvatica OX=28930 GN=FSB_LOCUS13537 PE=4 SV=1	10	2	3	2	178	20	9.6	8.11	89.1	148.1	130.7	82.6	108.3	104	71.9	78.5	86.6	Thioredoxin domain-containing protein	FSB_LOCUS13537	GO:0015035,GO:0006662	protein disulfide oxidoreductase activity|glycerol ether metabolic process	--	--	KOG0910	[O]	Thioredoxin-like protein	Posttranslational modification, protein turnover, chaperones
A0A2N9FF06	Polyadenylate-binding protein OS=Fagus sylvatica OX=28930 GN=FSB_LOCUS13311 PE=3 SV=1	15	8	13	1	653	71.8	7.69	39.18	122.1	62.2	66.7	110.3	110.5	79.6	110.7	127.9	110.1	Polyadenylate-binding protein	FSB_LOCUS13311	GO:0005737,GO:0003723	cytoplasm|RNA binding	ko03018|ko03015|ko03013	RNA degradation|mRNA surveillance pathway|RNA transport	KOG0123	[AJ]	Polyadenylate-binding protein (RRM superfamily)	RNA processing and modification |Translation, ribosomal structure and biogenesis
A0A2N9FF54	Uncharacterized protein OS=Fagus sylvatica OX=28930 GN=FSB_LOCUS13286 PE=3 SV=1	19	3	23	1	172	19.7	7.43	68.65	113.5	103.6	98.9	83	101.6	105.2	94.6	107.1	92.6	Uncharacterized protein	FSB_LOCUS13286	GO:0005525	GTP binding	ko04072|ko04144	Phospholipase D signaling pathway|Endocytosis	KOG0070	[U]	GTP-binding ADP-ribosylation factor Arf1	Intracellular trafficking, secretion, and vesicular transport
A0A2N9FF83	Uncharacterized protein OS=Fagus sylvatica OX=28930 GN=FSB_LOCUS17409 PE=3 SV=1	13	5	7	1	369	41.8	9.04	18.99	94.3	76	87	95	102	100.8	100.2	119.8	124.9	Uncharacterized protein	FSB_LOCUS17409
A0A2N9FFB1	Uncharacterized protein OS=Fagus sylvatica OX=28930 GN=FSB_LOCUS13336 PE=4 SV=1	7	1	3	1	166	17.6	8.38	4.39	93.8	107.5	108.5	102.8	75.8	84.4	111	108.3	108	Uncharacterized protein	FSB_LOCUS13336
A0A2N9FFC4	Uncharacterized protein OS=Fagus sylvatica OX=28930 GN=FSB_LOCUS13612 PE=4 SV=1	1	1	1	1	563	63.4	6.84	2.23	109.6	74.1	86.5	132.8	125.7	133.9	86.1	81	70.4	Uncharacterized protein	FSB_LOCUS13612					KOG4197	[R]	FOG: PPR repeat	General function prediction only
A0A2N9FFD5	Glucose-6-phosphate 1-dehydrogenase OS=Fagus sylvatica OX=28930 GN=FSB_LOCUS13834 PE=3 SV=1	11	7	13	1	517	59.3	6.61	39.09	108.4	60.6	71.4	110.7	117.4	108	107.8	111.2	104.6	Glucose-6-phosphate 1-dehydrogenase	FSB_LOCUS13834	GO:0004345,GO:0050661,GO:0006006,GO:0006098	glucose-6-phosphate dehydrogenase activity|NADP binding|glucose metabolic process|pentose-phosphate shunt	ko01200|ko00480|ko00030	Carbon metabolism|Glutathione metabolism|Pentose phosphate pathway	KOG0563	[G]	Glucose-6-phosphate 1-dehydrogenase	Carbohydrate transport and metabolism
A0A2N9FFN2	Uncharacterized protein OS=Fagus sylvatica OX=28930 GN=FSB_LOCUS13593 PE=4 SV=1	18	5	16	1	319	33	7.46	39.47	117.3	156.3	150.1	116.7	70	113.1	53.2	50.8	72.6	Uncharacterized protein	FSB_LOCUS13593	GO:0051287,GO:0050661,GO:0016491	NAD binding|NADP binding|oxidoreductase activity			KOG0409	[R]	Predicted dehydrogenase	General function prediction only
A0A2N9FGB5	UBX domain-containing protein OS=Fagus sylvatica OX=28930 GN=FSB_LOCUS13833 PE=4 SV=1	7	1	1	1	255	29.1	8.21	2.23	103.7	110.9	120.5	101	96.2	90.3	88.1	91.7	97.6	UBX domain-containing protein	FSB_LOCUS13833	GO:0051117,GO:0032984	ATPase binding|protein-containing complex disassembly
A0A2N9FGD2	Uncharacterized protein OS=Fagus sylvatica OX=28930 GN=FSB_LOCUS14120 PE=4 SV=1	3	1	1	1	250	27.2	9.8	2.61	117	35.6	57.6	120.6	97	121.9	120.4	116.8	113.2	Uncharacterized protein	FSB_LOCUS14120
A0A2N9FGN0	Protein kinase domain-containing protein OS=Fagus sylvatica OX=28930 GN=FSB_LOCUS17878 PE=4 SV=1	1	1	1	1	780	87.2	6.19	2.45	115.9	74.6	79.9	106.1	98.8	82.5	116.7	120.8	104.7	Protein kinase domain-containing protein	FSB_LOCUS17878	GO:0005524,GO:0004672	ATP binding|protein kinase activity	--	--	KOG0663	[R]	Protein kinase PITSLRE and related kinases	General function prediction only
A0A2N9FGN5	Cytosolic Fe-S cluster assembly factor NBP35 OS=Fagus sylvatica OX=28930 GN=NBP35 PE=3 SV=1	3	1	1	1	355	38.5	4.82	2.48	111.3	66.1	65.1	97.7	75.7	71.5	148.8	123.4	140.3	Cytosolic Fe-S cluster assembly factor NBP35	NBP35	GO:0005737,GO:0051539,GO:0005524,GO:0016887,GO:0046872,GO:0016226	cytoplasm|4 iron, 4 sulfur cluster binding|ATP binding|ATPase activity|metal ion binding|iron-sulfur cluster assembly			KOG3022	[D]	Predicted ATPase, nucleotide-binding	Cell cycle control, cell division, chromosome partitioning
A0A2N9FGP0	Protein kinase domain-containing protein OS=Fagus sylvatica OX=28930 GN=FSB_LOCUS14215 PE=3 SV=1	5	2	2	2	419	47.8	8.82	2.35	120.9	70.6	74.5	108	100.9	98.3	111.8	113.4	101.7	Protein kinase domain-containing protein	FSB_LOCUS14215	GO:0016021,GO:0005524,GO:0004674	integral component of membrane|ATP binding|protein serine/threonine kinase activity	ko04391|ko04392|ko04341|ko04390|ko04340|ko04068|ko04310	Hippo signaling pathway - fly|Hippo signaling pathway -multiple species|Hedgehog signaling pathway - fly|Hippo signaling pathway|Hedgehog signaling pathway|FoxO signaling pathway|Wnt signaling pathway	KOG1164	[T]	Casein kinase (serine/threonine/tyrosine protein kinase)	Signal transduction mechanisms
A0A2N9FGQ1	Aldehyde dehydrogenase OS=Fagus sylvatica OX=28930 GN=FSB_LOCUS14092 PE=3 SV=1	6	3	9	1	479	52.1	8.15	22.36	115.7	98.6	85.1	101.6	117	84.2	101.9	96.9	99	Aldehyde dehydrogenase	FSB_LOCUS14092	GO:0016021,GO:0016620,GO:0006081	integral component of membrane|oxidoreductase activity, acting on the aldehyde or oxo group of donors, NAD or NADP as acceptor|cellular aldehyde metabolic process	ko00561|ko00071|ko00380|ko00310|ko00040|ko00410|ko00340|ko00620|ko00330|ko00903|ko00280|ko00625|ko00053|ko00010	Glycerolipid metabolism|Fatty acid degradation|Tryptophan metabolism|Lysine degradation|Pentose and glucuronate interconversions|beta-Alanine metabolism|Histidine metabolism|Pyruvate metabolism|Arginine and proline metabolism|Limonene and pinene degradation|Valine, leucine and isoleucine degradation|Chloroalkane and chloroalkene degradation|Ascorbate and aldarate metabolism|Glycolysis / Gluconeog…	KOG2456	[C]	Aldehyde dehydrogenase	Energy production and conversion
A0A2N9FGR4	Glucose-6-phosphate isomerase OS=Fagus sylvatica OX=28930 GN=FSB_LOCUS14284 PE=3 SV=1	31	13	27	3	464	50.3	5.02	83.54	94.9	92.3	110	101.9	104.3	97.8	99.6	99.7	99.6	Glucose-6-phosphate isomerase	FSB_LOCUS14284	GO:0004347,GO:0006094,GO:0006096	glucose-6-phosphate isomerase activity|gluconeogenesis|glycolytic process	ko01200|ko00520|ko00030|ko00500|ko00010	Carbon metabolism|Amino sugar and nucleotide sugar metabolism|Pentose phosphate pathway|Starch and sucrose metabolism|Glycolysis / Gluconeogenesis	KOG2446	[G]	Glucose-6-phosphate isomerase	Carbohydrate transport and metabolism
A0A2N9FGY7	L-ascorbate peroxidase OS=Fagus sylvatica OX=28930 GN=FSB_LOCUS14093 PE=3 SV=1	8	12	28	1	1422	159.1	8.65	88.75	89.3	132.7	145.6	84	102	103.1	84.7	78.4	80.2	L-ascorbate peroxidase	FSB_LOCUS14093	GO:0016021,GO:0003677,GO:0004519,GO:0020037,GO:0016688,GO:0046872,GO:0006281,GO:0006979	integral component of membrane|DNA binding|endonuclease activity|heme binding|L-ascorbate peroxidase activity|metal ion binding|DNA repair|response to oxidative stress
A0A2N9FH04	G-patch domain-containing protein OS=Fagus sylvatica OX=28930 GN=FSB_LOCUS14335 PE=4 SV=1	1	2	3	1	1612	184.4	6.48	5.1	89.4	127.4	133.3	107.5	111.8	102.3	76.4	68	83.9	G-patch domain-containing protein	FSB_LOCUS14335	GO:0003676	nucleic acid binding			KOG0017	[R]	FOG: Transposon-encoded proteins with TYA, reverse transcriptase, integrase domains in various combinations	General function prediction only
A0A2N9FH47	Uncharacterized protein OS=Fagus sylvatica OX=28930 GN=FSB_LOCUS18039 PE=4 SV=1	4	1	1	1	402	45	5.02	0	96	110.3	110.4	91.2	100.8	106.4	103.6	93.9	87.4	Uncharacterized protein	FSB_LOCUS18039
A0A2N9FH98	Peroxidase OS=Fagus sylvatica OX=28930 GN=FSB_LOCUS14484 PE=3 SV=1	4	1	1	1	330	35.7	8.44	4.47	128	118.7	90.5	98.7	105	99.4	82.7	88	89.1	Peroxidase	FSB_LOCUS14484	GO:0005576,GO:0020037,GO:0046872,GO:0004601,GO:0042744,GO:0006979	extracellular region|heme binding|metal ion binding|peroxidase activity|hydrogen peroxide catabolic process|response to oxidative stress	ko00940	Phenylpropanoid biosynthesis
A0A2N9FHM0	UBC core domain-containing protein OS=Fagus sylvatica OX=28930 GN=FSB_LOCUS14392 PE=3 SV=1	7	1	3	1	148	16.5	7.88	7.22	107.7	91.8	92	113.6	81.7	86.4	100.1	123.4	103.3	UBC core domain-containing protein	FSB_LOCUS14392	GO:0005524,GO:0016740	ATP binding|transferase activity			KOG0417	[O]	Ubiquitin-protein ligase	Posttranslational modification, protein turnover, chaperones
A0A2N9FHQ3	U6 snRNA-associated Sm-like protein LSm3 OS=Fagus sylvatica OX=28930 GN=LSM3 PE=3 SV=1	12	1	3	1	97	11.2	4.88	8.26	93.6	117.7	124.1	96.5	96	91.8	93	97.4	89.8	U6 snRNA-associated Sm-like protein LSm3	LSM3	GO:0005681,GO:0046540,GO:0005688,GO:0003723,GO:0000398,GO:0000956	spliceosomal complex|U4/U6 x U5 tri-snRNP complex|U6 snRNP|RNA binding|mRNA splicing, via spliceosome|nuclear-transcribed mRNA catabolic process	ko03018|ko03040	RNA degradation|Spliceosome	KOG3460	[A]	Small nuclear ribonucleoprotein (snRNP) LSM3	RNA processing and modification
A0A2N9FHS7	Tr-type G domain-containing protein OS=Fagus sylvatica OX=28930 GN=FSB_LOCUS18258 PE=3 SV=1	35	26	74	2	843	93.7	6.11	208.65	109.8	56.2	61.1	121.1	100.2	104.9	120.2	113.7	112.8	Tr-type G domain-containing protein	FSB_LOCUS18258	GO:0005525,GO:0003924,GO:0006412	GTP binding|GTPase activity|translation	ko04152	AMPK signaling pathway	KOG0469	[J]	Elongation factor 2	Translation, ribosomal structure and biogenesis
A0A2N9FHW4	Carboxypeptidase OS=Fagus sylvatica OX=28930 GN=FSB_LOCUS14256 PE=3 SV=1	8	3	3	2	505	56.3	5.36	6.29	95.8	108.2	116.8	108.9	106.1	102.2	82.6	96.3	83.2	Carboxypeptidase	FSB_LOCUS14256	GO:0005576,GO:0004185	extracellular region|serine-type carboxypeptidase activity	--	--	KOG1282	[OE]	Serine carboxypeptidases (lysosomal cathepsin A)	Posttranslational modification, protein turnover, chaperones |Amino acid transport and metabolism
A0A2N9FI57	Importin N-terminal domain-containing protein OS=Fagus sylvatica OX=28930 GN=FSB_LOCUS14740 PE=4 SV=1	1	1	2	1	872	97.1	4.7	6.81	123.1	53.5	55	97.3	111.3	92.1	139.3	123.4	105.1	Importin N-terminal domain-containing protein	FSB_LOCUS14740	GO:0005737,GO:0031267,GO:0006606	cytoplasm|small GTPase binding|protein import into nucleus	ko03013	RNA transport	KOG1241	[YU]	Karyopherin (importin) beta 1	Nuclear structure |Intracellular trafficking, secretion, and vesicular transport
A0A2N9FIB6	zf-RVT domain-containing protein OS=Fagus sylvatica OX=28930 GN=FSB_LOCUS14800 PE=4 SV=1	1	1	2	1	1043	117.4	8.46	6.55	123.8	84.2	75.9	95.4	101.4	91.8	114.7	108.6	104.1	zf-RVT domain-containing protein	FSB_LOCUS14800	GO:0005643,GO:0017056,GO:0051028,GO:0000055,GO:0000056	nuclear pore|structural constituent of nuclear pore|mRNA transport|ribosomal large subunit export from nucleus|ribosomal small subunit export from nucleus	ko03013	RNA transport	KOG4460	[YU]	Nuclear pore complex, Nup88/rNup84 component	Nuclear structure |Intracellular trafficking, secretion, and vesicular transport
A0A2N9FIR6	Peptidylprolyl isomerase OS=Fagus sylvatica OX=28930 GN=FSB_LOCUS14661 PE=4 SV=1	4	3	10	1	625	68.5	7.84	25.2	76.8	171.1	153.6	71.9	112.3	101.9	64.8	66.8	80.7	Peptidylprolyl isomerase	FSB_LOCUS14661	GO:0003755	peptidyl-prolyl cis-trans isomerase activity			KOG0549	[O]	FKBP-type peptidyl-prolyl cis-trans isomerase	Posttranslational modification, protein turnover, chaperones
A0A2N9FIS2	HMG box domain-containing protein OS=Fagus sylvatica OX=28930 GN=FSB_LOCUS14802 PE=3 SV=1	16	3	4	2	166	18.9	7.24	2.51	47	62.8	109.4	79.6	108.2	100.1	117.7	158.6	116.5	HMG box domain-containing protein	FSB_LOCUS14802	GO:0005634	nucleus	ko03410	Base excision repair	KOG0381	[R]	HMG box-containing protein	General function prediction only
A0A2N9FIV6	Uncharacterized protein OS=Fagus sylvatica OX=28930 GN=FSB_LOCUS14701 PE=4 SV=1	3	2	2	1	557	62.7	7.02	5.24	110	83.7	95.6	104.3	107.3	105.4	98.6	96.4	98.7	Uncharacterized protein	FSB_LOCUS14701	GO:0016042	lipid catabolic process			KOG2088	[IOT]	Predicted lipase/calmodulin-binding heat-shock protein	Lipid transport and metabolism |Posttranslational modification, protein turnover, chaperones |Signal transduction mechanisms
A0A2N9FIZ3	Proteasome subunit beta OS=Fagus sylvatica OX=28930 GN=FSB_LOCUS14741 PE=3 SV=1	44	6	12	4	243	27.4	7.12	38.7	98.8	107.1	110.1	103	102.1	104.2	92.5	92.3	89.9	Proteasome subunit beta	FSB_LOCUS14741	GO:0005737,GO:0005634,GO:0005839,GO:0004298,GO:0051603	cytoplasm|nucleus|proteasome core complex|threonine-type endopeptidase activity|proteolysis involved in cellular protein catabolic process	ko03050	Proteasome	KOG0185	[O]	20S proteasome, regulatory subunit beta type PSMB4/PRE4	Posttranslational modification, protein turnover, chaperones
A0A2N9FJ02	Uncharacterized protein OS=Fagus sylvatica OX=28930 GN=FSB_LOCUS14882 PE=4 SV=1	3	1	1	1	314	35.2	6.43	0	128.5	60.6	56.2	104.1	99	93.5	116.5	122.4	119.3	Uncharacterized protein	FSB_LOCUS14882			--	--	KOG0916	[M]	1,3-beta-glucan synthase/callose synthase catalytic subunit	Cell wall/membrane/envelope biogenesis
A0A2N9FJ25	Chlorophyll a-b binding protein, chloroplastic OS=Fagus sylvatica OX=28930 GN=FSB_LOCUS14803 PE=3 SV=1	10	6	34	4	284	31.2	7.43	101.42	79.5	171.2	159.6	80.3	99.8	92.5	74.7	68	74.5	Chlorophyll a-b binding protein, chloroplastic	FSB_LOCUS14803	GO:0009535,GO:0016021,GO:0009522,GO:0009523,GO:0016168,GO:0046872,GO:0009765,GO:0018298	chloroplast thylakoid membrane|integral component of membrane|photosystem I|photosystem II|chlorophyll binding|metal ion binding|photosynthesis, light harvesting|protein-chromophore linkage	ko00196	Photosynthesis - antenna proteins
A0A2N9FJ90	PPM-type phosphatase domain-containing protein OS=Fagus sylvatica OX=28930 GN=FSB_LOCUS18769 PE=4 SV=1	7	1	2	1	165	17.9	6.54	0	113.2	96.6	88.1	121.7	121.4	92.1	79.9	97.2	89.7	PPM-type phosphatase domain-containing protein	FSB_LOCUS18769	GO:0004722	protein serine/threonine phosphatase activity	--	--	KOG0698	[T]	Serine/threonine protein phosphatase	Signal transduction mechanisms
A0A2N9FJ94	Uncharacterized protein OS=Fagus sylvatica OX=28930 GN=FSB_LOCUS14873 PE=3 SV=1	4	2	3	1	712	78	5.02	9.7	96.1	85.4	75.1	111.3	120.9	89	104.5	119	98.7	Uncharacterized protein	FSB_LOCUS14873	GO:0005737,GO:0045892,GO:0006417	cytoplasm|negative regulation of transcription, DNA-templated|regulation of translation			KOG0403	[T]	Neoplastic transformation suppressor Pdcd4/MA-3, contains MA3 domain	Signal transduction mechanisms
A0A2N9FJC8	PCI domain-containing protein OS=Fagus sylvatica OX=28930 GN=FSB_LOCUS14903 PE=4 SV=1	26	10	17	2	386	44.5	5.69	41.47	107.1	88.2	86.6	98.5	110.4	102.1	104.8	100.9	101.3	PCI domain-containing protein	FSB_LOCUS14903			ko03050	Proteasome	KOG0687	[O]	26S proteasome regulatory complex, subunit RPN7/PSMD6	Posttranslational modification, protein turnover, chaperones
A0A2N9FJD7	C2H2-type domain-containing protein OS=Fagus sylvatica OX=28930 GN=FSB_LOCUS14891 PE=4 SV=1	6	2	3	2	271	31.2	8.65	7.71	101	99.8	89.7	94.9	111.5	131.7	87.2	87.6	96.6	C2H2-type domain-containing protein	FSB_LOCUS14891	GO:0016021	integral component of membrane
A0A2N9FJF2	Amine oxidase OS=Fagus sylvatica OX=28930 GN=FSB_LOCUS15042 PE=3 SV=1	4	2	3	1	563	63.6	6.6	11.41	88.9	91	98.3	94.5	96	104.3	112	107.9	107.2	Amine oxidase	FSB_LOCUS15042	GO:0052595,GO:0052594,GO:0005507,GO:0052596,GO:0008131,GO:0048038,GO:0052593,GO:0009308	aliphatic-amine oxidase activity|aminoacetone:oxygen oxidoreductase(deaminating) activity|copper ion binding|phenethylamine:oxygen oxidoreductase (deaminating) activity|primary amine oxidase activity|quinone binding|tryptamine:oxygen oxidoreductase (deaminating) activity|amine metabolic process	ko00260|ko00950|ko00350|ko00410|ko00960|ko00360	Glycine, serine and threonine metabolism|Isoquinoline alkaloid biosynthesis|Tyrosine metabolism|beta-Alanine metabolism|Tropane, piperidine and pyridine alkaloid biosynthesis|Phenylalanine metabolism	KOG1186	[Q]	Copper amine oxidase	Secondary metabolites biosynthesis, transport and catabolism
A0A2N9FJH5	Elongation factor G, mitochondrial OS=Fagus sylvatica OX=28930 GN=FSB_LOCUS15072 PE=3 SV=1	2	2	2	1	807	89.3	6.89	5.34	116.9	74.1	87.7	118.9	97.5	104.2	105	99	96.7	Elongation factor G, mitochondrial	FSB_LOCUS15072	GO:0005739,GO:0005525,GO:0003924,GO:0003746,GO:0070125	mitochondrion|GTP binding|GTPase activity|translation elongation factor activity|mitochondrial translational elongation	--	--	KOG0465	[J]	Mitochondrial elongation factor	Translation, ribosomal structure and biogenesis
A0A2N9FJN9	Uncharacterized protein OS=Fagus sylvatica OX=28930 GN=FSB_LOCUS14846 PE=4 SV=1	19	4	8	1	329	36.9	4.73	31.82	104.6	169.7	121.2	77.5	76.9	62.9	93.6	105.4	88.3	Uncharacterized protein	FSB_LOCUS14846	GO:0003723	RNA binding			KOG0118	[R]	FOG: RRM domain	General function prediction only
A0A2N9FJQ8	Uncharacterized protein OS=Fagus sylvatica OX=28930 GN=FSB_LOCUS18928 PE=4 SV=1	3	1	1	1	335	37.2	7.85	3.1	83.9	147.3	150.3	108.5	77.7	91.7	76	84.9	79.5	Uncharacterized protein	FSB_LOCUS18928
A0A2N9FJR9	Uncharacterized protein OS=Fagus sylvatica OX=28930 GN=FSB_LOCUS18929 PE=3 SV=1	14	4	6	3	278	29.8	6.8	16.98	103.2	83.2	87.7	113.6	101.9	120.6	96.2	98.5	95	Uncharacterized protein	FSB_LOCUS18929	GO:0016301,GO:0016773,GO:0019252	kinase activity|phosphotransferase activity, alcohol group as acceptor|starch biosynthetic process	ko00520|ko00500|ko00051	Amino sugar and nucleotide sugar metabolism|Starch and sucrose metabolism|Fructose and mannose metabolism	KOG2855	[G]	Ribokinase	Carbohydrate transport and metabolism
A0A2N9FJU6	Uncharacterized protein OS=Fagus sylvatica OX=28930 GN=FSB_LOCUS18968 PE=3 SV=1	16	7	25	1	546	61.4	4.69	75.02	103.8	76	80.9	101.9	98.2	102.4	116.5	107.6	112.8	Uncharacterized protein	FSB_LOCUS18968	GO:0005783,GO:0016021,GO:0005509,GO:0051082,GO:0006457	endoplasmic reticulum|integral component of membrane|calcium ion binding|unfolded protein binding|protein folding	ko04141|ko04145	Protein processing in endoplasmic reticulum|Phagosome	KOG0675	[O]	Calnexin	Posttranslational modification, protein turnover, chaperones
A0A2N9FJV5	Uncharacterized protein OS=Fagus sylvatica OX=28930 GN=FSB_LOCUS18978 PE=3 SV=1	10	2	5	1	164	18.7	10.52	8.3	108.5	40.6	48.8	112.1	113.8	111.8	125.3	134	105	Uncharacterized protein	FSB_LOCUS18978	GO:0005840,GO:0003735,GO:0006412	ribosome|structural constituent of ribosome|translation	ko03010	Ribosome	KOG1732	[J]	60S ribosomal protein L21	Translation, ribosomal structure and biogenesis
A0A2N9FJX5	Uncharacterized protein OS=Fagus sylvatica OX=28930 GN=FSB_LOCUS15360 PE=4 SV=1	17	1	3	1	70	8.1	9.76	10.24										Uncharacterized protein	FSB_LOCUS15360	GO:0016021,GO:0005743	integral component of membrane|mitochondrial inner membrane
A0A2N9FK23	Protein kinase domain-containing protein OS=Fagus sylvatica OX=28930 GN=FSB_LOCUS15504 PE=3 SV=1	2	1	1	1	428	47.5	6.67	2.02	102.8	74.5	84.4	114	80.4	103.7	109.4	115.3	115.6	Protein kinase domain-containing protein	FSB_LOCUS15504	GO:0005524,GO:0004674	ATP binding|protein serine/threonine kinase activity	--	--	KOG1290	[T]	Serine/threonine protein kinase	Signal transduction mechanisms
A0A2N9FK42	Fe2OG dioxygenase domain-containing protein OS=Fagus sylvatica OX=28930 GN=FSB_LOCUS15302 PE=4 SV=1	5	1	1	1	182	20.4	5.54	2	112	96.9	101.1	112.9	75.3	95.9	105.5	92.5	107.8	Fe2OG dioxygenase domain-containing protein	FSB_LOCUS15302	GO:0016491	oxidoreductase activity			KOG0143	[QR]	Iron/ascorbate family oxidoreductases	Secondary metabolites biosynthesis, transport and catabolism |General function prediction only
A0A2N9FK89	WD_REPEATS_REGION domain-containing protein OS=Fagus sylvatica OX=28930 GN=FSB_LOCUS15407 PE=3 SV=1	2	1	1	1	492	53.5	6.71	2.95	113.9	80.9	90.2	109	103.1	95	95.7	105.3	107	WD_REPEATS_REGION domain-containing protein	FSB_LOCUS15407	GO:0016021,GO:0005198,GO:1904263,GO:0015031	integral component of membrane|structural molecule activity|positive regulation of TORC1 signaling|protein transport			KOG2445	[YU]	Nuclear pore complex component (sc Seh1)	Nuclear structure |Intracellular trafficking, secretion, and vesicular transport
A0A2N9FKF3	Integrase catalytic domain-containing protein OS=Fagus sylvatica OX=28930 GN=FSB_LOCUS15251 PE=4 SV=1	0	1	2	1	3105	350.5	8.48	4.56	84.9	29	35.9	164.9	85.8	112.5	151.7	131.6	103.8	Integrase catalytic domain-containing protein	FSB_LOCUS15251	GO:0043531,GO:0003676,GO:0006952,GO:0015074	ADP binding|nucleic acid binding|defense response|DNA integration			KOG0017	[R]	FOG: Transposon-encoded proteins with TYA, reverse transcriptase, integrase domains in various combinations	General function prediction only
A0A2N9FKP8	PPIase cyclophilin-type domain-containing protein OS=Fagus sylvatica OX=28930 GN=FSB_LOCUS15353 PE=4 SV=1	5	2	3	1	647	72.7	7.11	10.13	111.6	91.4	86.6	102.2	102.8	88	104.1	104.1	109.3	PPIase cyclophilin-type domain-containing protein	FSB_LOCUS15353	GO:0003755,GO:0006457	peptidyl-prolyl cis-trans isomerase activity|protein folding	--	--	KOG0882	[O]	Cyclophilin-related peptidyl-prolyl cis-trans isomerase	Posttranslational modification, protein turnover, chaperones
A0A2N9FKU5	Coproporphyrinogen oxidase OS=Fagus sylvatica OX=28930 GN=FSB_LOCUS15216 PE=3 SV=1	18	7	15	1	370	40.9	6.81	41.83	104.5	97.6	103.6	96.1	108.6	90.9	97.3	95.7	105.6	Coproporphyrinogen oxidase	FSB_LOCUS15216	GO:0004109,GO:0006782	coproporphyrinogen oxidase activity|protoporphyrinogen IX biosynthetic process	ko00860	Porphyrin and chlorophyll metabolism	KOG1518	[H]	Coproporphyrinogen III oxidase CPO/HEM13	Coenzyme transport and metabolism
A0A2N9FL28	Uncharacterized protein OS=Fagus sylvatica OX=28930 GN=FSB_LOCUS19368 PE=4 SV=1	9	1	1	1	102	11.5	9.8	2.37	126.4	115.5	116.7	92.2	101.1	93.3	81.7	80.6	92.3	Uncharacterized protein	FSB_LOCUS19368	GO:0016021	integral component of membrane
A0A2N9FL62	Uncharacterized protein OS=Fagus sylvatica OX=28930 GN=FSB_LOCUS15326 PE=4 SV=1	3	1	1	1	638	72.1	5.78	0	109.8	79	90.4	101	125	93.8	102.1	95.3	103.7	Uncharacterized protein	FSB_LOCUS15326	GO:0004553,GO:0005975	hydrolase activity, hydrolyzing O-glycosyl compounds|carbohydrate metabolic process	ko00511|ko00600	Other glycan degradation|Sphingolipid metabolism	KOG2119	[G]	Predicted bile acid beta-glucosidase	Carbohydrate transport and metabolism
A0A2N9FL64	Uncharacterized protein OS=Fagus sylvatica OX=28930 GN=FSB_LOCUS15717 PE=3 SV=1	21	8	34	4	276	29.5	8.73	102.17	88.2	139.1	132.6	99.3	93.1	109.2	76.1	77.1	85.4	Uncharacterized protein	FSB_LOCUS15717	GO:0005741,GO:0008308	mitochondrial outer membrane|voltage-gated anion channel activity	ko04020|ko04022	Calcium signaling pathway|cGMP-PKG signaling pathway	KOG3126	[P]	Porin/voltage-dependent anion-selective channel protein	Inorganic ion transport and metabolism
A0A2N9FL98	Uncharacterized protein OS=Fagus sylvatica OX=28930 GN=FSB_LOCUS15543 PE=3 SV=1	3	2	2	2	489	54	6.8	4.07	105.1	63.6	77.9	124.1	110.7	113.7	107.6	109.1	88.5	Uncharacterized protein	FSB_LOCUS15543	GO:0020037,GO:0005506,GO:0004497,GO:0016705	heme binding|iron ion binding|monooxygenase activity|oxidoreductase activity, acting on paired donors, with incorporation or reduction of molecular oxygen	ko00906	Carotenoid biosynthesis	KOG0157	[QI]	Cytochrome P450 CYP4/CYP19/CYP26 subfamilies	Secondary metabolites biosynthesis, transport and catabolism |Lipid transport and metabolism
A0A2N9FLF4	Uncharacterized protein OS=Fagus sylvatica OX=28930 GN=FSB_LOCUS15446 PE=3 SV=1	5	1	4	1	289	30.8	8.29	16.27	127.5	58.4	62.5	85.8	126.8	97.4	116.8	108.7	116.2	Uncharacterized protein	FSB_LOCUS15446	GO:0016021,GO:0015267	integral component of membrane|channel activity	--	--	KOG0223	[G]	Aquaporin (major intrinsic protein family)	Carbohydrate transport and metabolism
A0A2N9FLJ6	Uncharacterized protein OS=Fagus sylvatica OX=28930 GN=FSB_LOCUS15653 PE=4 SV=1	3	1	3	1	815	93.7	7.03	0	102.3	80.8	101.2	96.8	96.3	75.7	123.6	115.6	107.7	Uncharacterized protein	FSB_LOCUS15653
A0A2N9FLR6	Uncharacterized protein OS=Fagus sylvatica OX=28930 GN=FSB_LOCUS16104 PE=3 SV=1	6	2	2	2	305	33.3	6.1	1.65	93.4	115.6	104.8	92.8	97.8	80.9	103.4	98.9	112.4	Uncharacterized protein	FSB_LOCUS16104	GO:0016491	oxidoreductase activity	ko00902	Monoterpenoid biosynthesis	KOG1208	[Q]	Dehydrogenases with different specificities (related to short-chain alcohol dehydrogenases)	Secondary metabolites biosynthesis, transport and catabolism
A0A2N9FLR9	Uncharacterized protein OS=Fagus sylvatica OX=28930 GN=FSB_LOCUS15922 PE=3 SV=1	7	3	4	1	545	60.5	9.16	14.51	133.2	93.3	110.6	86.2	124.8	105.3	87.5	70.7	88.3	Uncharacterized protein	FSB_LOCUS15922	GO:0005507,GO:0016491	copper ion binding|oxidoreductase activity			KOG1263	[Q]	Multicopper oxidases	Secondary metabolites biosynthesis, transport and catabolism
A0A2N9FLS7	DUF295 domain-containing protein OS=Fagus sylvatica OX=28930 GN=FSB_LOCUS15932 PE=4 SV=1	2	1	1	1	397	45.8	6.54	2.38	110.2	77.3	84.9	95.6	118.8	105.2	107.1	106.4	94.5	DUF295 domain-containing protein	FSB_LOCUS15932
A0A2N9FLU6	Thioredoxin domain-containing protein OS=Fagus sylvatica OX=28930 GN=FSB_LOCUS15947 PE=4 SV=1	17	3	7	1	187	21.2	5.22	14.06	73.8	161.2	158.8	96.9	81.7	97	66.5	77.2	86.9	Thioredoxin domain-containing protein	FSB_LOCUS15947	GO:0016671	oxidoreductase activity, acting on a sulfur group of donors, disulfide as acceptor			KOG0907	[O]	Thioredoxin	Posttranslational modification, protein turnover, chaperones
A0A2N9FM12	NADH-cytochrome b5 reductase OS=Fagus sylvatica OX=28930 GN=FSB_LOCUS16085 PE=3 SV=1	3	1	1	1	330	36.7	8	0	107.5	108.1	63.6	75.6	164.7	63.1	110.9	115.8	90.6	NADH-cytochrome b5 reductase	FSB_LOCUS16085	GO:0016021,GO:0004128	integral component of membrane|cytochrome-b5 reductase activity, acting on NAD(P)H	ko00520	Amino sugar and nucleotide sugar metabolism	KOG0534	[HC]	NADH-cytochrome b-5 reductase	Coenzyme transport and metabolism |Energy production and conversion
A0A2N9FM19	Ribosomal_L7Ae domain-containing protein OS=Fagus sylvatica OX=28930 GN=FSB_LOCUS16095 PE=3 SV=1	24	2	6	2	112	12.4	9.54	21.45	87.2	76.6	82.1	125.4	112.4	150.9	77.8	80.9	106.7	Ribosomal_L7Ae domain-containing protein	FSB_LOCUS16095	GO:0022625,GO:0003723,GO:0003735	cytosolic large ribosomal subunit|RNA binding|structural constituent of ribosome	ko03010	Ribosome	KOG2988	[J]	60S ribosomal protein L30	Translation, ribosomal structure and biogenesis
A0A2N9FMN1	Uncharacterized protein OS=Fagus sylvatica OX=28930 GN=FSB_LOCUS16227 PE=4 SV=1	1	1	1	1	1097	122.1	6.71	0	110.2	99.9	82.2	102.9	123.4	84.3	103.6	107.5	86	Uncharacterized protein	FSB_LOCUS16227			ko03015	mRNA surveillance pathway	KOG2162	[A]	Nonsense-mediated mRNA decay protein	RNA processing and modification
A0A2N9FMN6	Uncharacterized protein OS=Fagus sylvatica OX=28930 GN=FSB_LOCUS16033 PE=4 SV=1	8	3	3	3	343	37.1	4.88	9.53	109.9	104.8	110	98.9	100.1	88.7	93.8	93.7	100.1	Uncharacterized protein	FSB_LOCUS16033	GO:0016853,GO:0004864,GO:0009966	isomerase activity|protein phosphatase inhibitor activity|regulation of signal transduction
A0A2N9FMR6	TFIIB-type domain-containing protein OS=Fagus sylvatica OX=28930 GN=FSB_LOCUS16101 PE=4 SV=1	3	1	1	1	520	58.1	5.54	3.09	123.3	59.2	67.9	98	119.8	111.7	104.6	108	107.4	TFIIB-type domain-containing protein	FSB_LOCUS16101	GO:0046872,GO:0070897	metal ion binding|transcription preinitiation complex assembly	--	--	KOG1598	[K]	Transcription initiation factor TFIIIB, Brf1 subunit	Transcription
A0A2N9FMV7	Rubredoxin-like domain-containing protein OS=Fagus sylvatica OX=28930 GN=FSB_LOCUS16410 PE=4 SV=1	9	2	5	2	161	17.9	10.05	17.67	69.2	70.6	71.8	139.9	120.3	170.6	78.8	86.7	92.1	Rubredoxin-like domain-containing protein	FSB_LOCUS16410	GO:0016021,GO:0005506	integral component of membrane|iron ion binding
A0A2N9FMZ6	E2 ubiquitin-conjugating enzyme OS=Fagus sylvatica OX=28930 GN=FSB_LOCUS16367 PE=4 SV=1	6	3	6	3	520	59	8.38	17.2	102.2	128.2	124.4	89	96.7	86.9	83.4	87	102.1	E2 ubiquitin-conjugating enzyme	FSB_LOCUS16367	GO:0016021,GO:0061631	integral component of membrane|ubiquitin conjugating enzyme activity			KOG0418	[O]	Ubiquitin-protein ligase	Posttranslational modification, protein turnover, chaperones
A0A2N9FN15	Prolycopene isomerase OS=Fagus sylvatica OX=28930 GN=FSB_LOCUS16534 PE=3 SV=1	12	7	8	1	602	66.4	7.14	19.61	80.9	65.4	78.7	124.6	78.5	117.5	108.1	122.8	123.6	Prolycopene isomerase	FSB_LOCUS16534	GO:0031969,GO:0046608,GO:0016491,GO:0016117	chloroplast membrane|carotenoid isomerase activity|oxidoreductase activity|carotenoid biosynthetic process	ko00906	Carotenoid biosynthesis	KOG4254	[H]	Phytoene desaturase	Coenzyme transport and metabolism
A0A2N9FNL8	RabBD domain-containing protein OS=Fagus sylvatica OX=28930 GN=FSB_LOCUS16383 PE=4 SV=1	6	4	7	4	623	68.7	6.27	21.09	102.5	113.8	109.7	95.2	96.8	88.8	96.2	102.6	94.3	RabBD domain-containing protein	FSB_LOCUS16383	GO:0031267,GO:0000911,GO:0006886	small GTPase binding|cytokinesis by cell plate formation|intracellular protein transport
A0A2N9FNP2	SCP2 domain-containing protein OS=Fagus sylvatica OX=28930 GN=FSB_LOCUS20238 PE=4 SV=1	33	3	4	3	126	13.9	9.58	14.21	109.7	136	124.2	100.8	86.1	75	87.1	82.6	98.4	SCP2 domain-containing protein	FSB_LOCUS20238					KOG4170	[I]	2-enoyl-CoA hydratase/3-hydroxyacyl-CoA dehydrogenase/Peroxisomal 3-ketoacyl-CoA-thiolase, sterol-binding domain and related enzymes	Lipid transport and metabolism
A0A2N9FNQ9	Ribonuclease OS=Fagus sylvatica OX=28930 GN=FSB_LOCUS16423 PE=4 SV=1	7	7	10	2	1023	111.7	7.06	30.29	125.4	43.8	53.2	124.4	92.9	92.4	127.1	128.2	112.7	Ribonuclease	FSB_LOCUS16423	GO:0005737,GO:0016442,GO:0004518,GO:0031047	cytoplasm|RISC complex|nuclease activity|gene silencing by RNA			KOG2039	[K]	Transcriptional coactivator p100	Transcription
A0A2N9FPH7	HpcH_HpaI domain-containing protein OS=Fagus sylvatica OX=28930 GN=FSB_LOCUS20509 PE=3 SV=1	7	5	15	1	684	75.1	6.2	49.29	94.2	106.7	101.6	99.1	125.1	109.2	92	88	84.1	HpcH_HpaI domain-containing protein	FSB_LOCUS20509	GO:0003824	catalytic activity			KOG2948	[R]	Predicted metal-binding protein	General function prediction only
A0A2N9FPT0	Reverse transcriptase domain-containing protein OS=Fagus sylvatica OX=28930 GN=FSB_LOCUS16813 PE=4 SV=1	1	1	2	1	1181	129.8	6.49	6.48	96.4	143.5	120.1	83.7	95	95.9	84.6	87.1	93.6	Reverse transcriptase domain-containing protein	FSB_LOCUS16813	GO:0016021	integral component of membrane			KOG1075	[R]	FOG: Reverse transcriptase	General function prediction only
A0A2N9FPT5	Uncharacterized protein OS=Fagus sylvatica OX=28930 GN=FSB_LOCUS16851 PE=3 SV=1	16	11	24	3	790	90.1	7.25	83.4	140.5	89	92.6	149.9	80.3	108	84	81.6	74.1	Uncharacterized protein	FSB_LOCUS16851	GO:0005524,GO:0016887,GO:0051082,GO:0006457	ATP binding|ATPase activity|unfolded protein binding|protein folding	ko04141|ko04151	Protein processing in endoplasmic reticulum|PI3K-Akt signaling pathway	KOG0019	[O]	Molecular chaperone (HSP90 family)	Posttranslational modification, protein turnover, chaperones
A0A2N9FPU7	Uncharacterized protein OS=Fagus sylvatica OX=28930 GN=FSB_LOCUS16833 PE=3 SV=1	19	7	40	3	230	24.7	9.76	110.71	79.3	174.1	164.5	86.8	97	96.4	64.4	63.9	73.4	Uncharacterized protein	FSB_LOCUS16833	GO:0019898,GO:0009654,GO:0005509,GO:0015979	extrinsic component of membrane|photosystem II oxygen evolving complex|calcium ion binding|photosynthesis	ko00195	Photosynthesis
A0A2N9FPX3	UDP-glucuronate decarboxylase OS=Fagus sylvatica OX=28930 GN=FSB_LOCUS17140 PE=3 SV=1	10	5	6	2	408	46.2	8.57	13.02	131.9	55.8	59.2	129.3	67.4	119.2	114.7	118.6	103.8	UDP-glucuronate decarboxylase	FSB_LOCUS17140	GO:0070403,GO:0048040,GO:0042732,GO:0033320	NAD+ binding|UDP-glucuronate decarboxylase activity|D-xylose metabolic process|UDP-D-xylose biosynthetic process	ko00520|ko00500	Amino sugar and nucleotide sugar metabolism|Starch and sucrose metabolism	KOG1429	[GM]	dTDP-glucose 4-6-dehydratase/UDP-glucuronic acid decarboxylase	Carbohydrate transport and metabolism |Cell wall/membrane/envelope biogenesis
A0A2N9FPY0	Uncharacterized protein OS=Fagus sylvatica OX=28930 GN=FSB_LOCUS20659 PE=3 SV=1	2	1	1	1	328	37	8.53	2.7	100.3	127.1	110.4	90.3	90.8	101.9	88.9	88.2	102.2	Uncharacterized protein	FSB_LOCUS20659	GO:0005840,GO:0003735,GO:0006412	ribosome|structural constituent of ribosome|translation	ko03010	Ribosome	KOG1715	[J]	Mitochondrial/chloroplast ribosomal protein L12	Translation, ribosomal structure and biogenesis
A0A2N9FQ42	SF3A2 domain-containing protein OS=Fagus sylvatica OX=28930 GN=FSB_LOCUS20738 PE=4 SV=1	6	2	2	1	309	33.2	9.85	5.07	93.4	170	145	85.6	85.6	79.1	84.5	79.9	76.9	SF3A2 domain-containing protein	FSB_LOCUS20738	GO:0005525,GO:0003924	GTP binding|GTPase activity	ko03040	Spliceosome	KOG0227	[A]	Splicing factor 3a, subunit 2	RNA processing and modification
A0A2N9FQB7	Uncharacterized protein OS=Fagus sylvatica OX=28930 GN=FSB_LOCUS17207 PE=3 SV=1	4	2	2	1	417	44.6	7.12	3.76	93.8	107.9	106.1	90.6	90.8	98.6	109	98.4	104.7	Uncharacterized protein	FSB_LOCUS17207	GO:0016740	transferase activity			KOG2770	[E]	Aminomethyl transferase	Amino acid transport and metabolism
A0A2N9FQD5	Glyco_hydro_18 domain-containing protein OS=Fagus sylvatica OX=28930 GN=FSB_LOCUS17023 PE=4 SV=1	3	1	2	1	278	29.7	5.38	4.86	95.3	91.9	84.1	108	128.8	137.5	81	80.8	92.6	Glyco_hydro_18 domain-containing protein	FSB_LOCUS17023	GO:0005975	carbohydrate metabolic process	ko00520	Amino sugar and nucleotide sugar metabolism	KOG4701	[M]	Chitinase	Cell wall/membrane/envelope biogenesis
A0A2N9FQE5	Uncharacterized protein OS=Fagus sylvatica OX=28930 GN=FSB_LOCUS17334 PE=4 SV=1	2	1	1	1	466	52.4	9.26	2.6	131.8	64.8	71.3	103	109.3	85.6	110.1	120.8	103.2	Uncharacterized protein	FSB_LOCUS17334	GO:0016021	integral component of membrane	ko00564|ko00565|ko00561	Glycerophospholipid metabolism|Ether lipid metabolism|Glycerolipid metabolism	KOG2704	[S]	Predicted membrane protein	Function unknown
A0A2N9FQS7	Uncharacterized protein OS=Fagus sylvatica OX=28930 GN=FSB_LOCUS20958 PE=3 SV=1	23	5	12	5	199	22.7	7.81	33.59	117.2	93.3	93.2	95.5	114.1	99	92.8	97.7	97.2	Uncharacterized protein	FSB_LOCUS20958	GO:0016021,GO:0016192	integral component of membrane|vesicle-mediated transport	ko04130	SNARE interactions in vesicular transport	KOG0861	[U]	SNARE protein YKT6, synaptobrevin/VAMP syperfamily	Intracellular trafficking, secretion, and vesicular transport
A0A2N9FQS8	Lipocln_cytosolic_FA-bd_dom domain-containing protein OS=Fagus sylvatica OX=28930 GN=FSB_LOCUS20959 PE=3 SV=1	15	3	14	1	185	21.5	6.35	44.42	94.7	77.3	84.4	104.7	112.3	130	96.3	95.6	104.7	Lipocln_cytosolic_FA-bd_dom domain-containing protein	FSB_LOCUS20959			--	--	KOG4824	[M]	Apolipoprotein D/Lipocalin	Cell wall/membrane/envelope biogenesis
A0A2N9FQT0	Uncharacterized protein OS=Fagus sylvatica OX=28930 GN=FSB_LOCUS17474 PE=3 SV=1	10	5	14	1	510	58.1	7.87	33.92	115.1	60.1	59.3	105.1	98.1	82.8	120.7	128.7	130.2	Uncharacterized protein	FSB_LOCUS17474	GO:0016021,GO:0008289,GO:0006869	integral component of membrane|lipid binding|lipid transport			KOG1012	[R]	Ca2+-dependent lipid-binding protein CLB1/vesicle protein vp115/Granuphilin A, contains C2 domain	General function prediction only
A0A2N9FQT9	Uncharacterized protein OS=Fagus sylvatica OX=28930 GN=FSB_LOCUS20969 PE=4 SV=1	2	1	1	1	461	51.3	4.98	2.87	124.3	40.9	38.9	106.4	112.7	77.1	146.9	135.6	117.2	Uncharacterized protein	FSB_LOCUS20969			ko03040|ko03013	Spliceosome|RNA transport	KOG2491	[Y]	Nuclear matrix protein	Nuclear structure
A0A2N9FQU6	Ferredoxin--NADP(+) reductase OS=Fagus sylvatica OX=28930 GN=FSB_LOCUS17455 PE=3 SV=1	31	9	30	2	338	37.7	9.19	111.21	88.7	129.8	126.5	78.8	105.8	77.6	103.6	96.1	93.1	Ferredoxin--NADP(+) reductase	FSB_LOCUS17455	GO:0004324	ferredoxin-NADP+ reductase activity	ko00195	Photosynthesis	KOG1158	[C]	NADP/FAD dependent oxidoreductase	Energy production and conversion
A0A2N9FR31	Uncharacterized protein OS=Fagus sylvatica OX=28930 GN=FSB_LOCUS21068 PE=3 SV=1	6	2	3	2	315	35	5.12	8.85	92	131	116.5	102.5	98.5	114.5	78.4	74.3	92.4	Uncharacterized protein	FSB_LOCUS21068	GO:0016021,GO:0016272,GO:0051082,GO:0006457	integral component of membrane|prefoldin complex|unfolded protein binding|protein folding	--	--
A0A2N9FR49	Uncharacterized protein OS=Fagus sylvatica OX=28930 GN=FSB_LOCUS11032 PE=4 SV=1	25	6	16	2	241	26.9	8.35	52.8	100.3	137.9	133.8	83.7	103.5	93.3	77.9	81.4	88.3	Uncharacterized protein	FSB_LOCUS11032	GO:0005525,GO:0003924	GTP binding|GTPase activity	ko04144	Endocytosis	KOG0087	[U]	GTPase Rab11/YPT3, small G protein superfamily	Intracellular trafficking, secretion, and vesicular transport
A0A2N9FRB8	AIR synthase OS=Fagus sylvatica OX=28930 GN=FSB_LOCUS17567 PE=3 SV=1	6	1	2	1	373	40.1	6.34	8.71	94.7	131.6	127.5	91.2	94.8	98.4	83.7	86.3	91.9	AIR synthase	FSB_LOCUS17567	GO:0005524,GO:0004641,GO:0006189	ATP binding|phosphoribosylformylglycinamidine cyclo-ligase activity|'de novo' IMP biosynthetic process	ko00230	Purine metabolism	KOG0237	[F]	Glycinamide ribonucleotide synthetase (GARS)/Aminoimidazole ribonucleotide synthetase (AIRS)	Nucleotide transport and metabolism
A0A2N9FRJ0	Elongation factor 1-alpha OS=Fagus sylvatica OX=28930 GN=FSB_LOCUS17744 PE=3 SV=1	35	14	71	1	447	49.3	9.03	214.4	116.7	46.9	53.1	116.5	109.4	112.2	116.3	118	111	Elongation factor 1-alpha	FSB_LOCUS17744	GO:0005525,GO:0003924,GO:0003746	GTP binding|GTPase activity|translation elongation factor activity	ko03013	RNA transport	KOG0052	[J]	Translation elongation factor EF-1 alpha/Tu	Translation, ribosomal structure and biogenesis
A0A2N9FRR7	Structural maintenance of chromosomes protein OS=Fagus sylvatica OX=28930 GN=FSB_LOCUS17652 PE=3 SV=1	1	1	1	1	1238	140.1	5.96	2.25	72	122.5	125.2	78.3	74.7	85.2	107.3	108.8	126.1	Structural maintenance of chromosomes protein	FSB_LOCUS17652	GO:0005694,GO:0005634,GO:0005524,GO:0016887,GO:0051276,GO:0051321	chromosome|nucleus|ATP binding|ATPase activity|chromosome organization|meiotic cell cycle	ko04111	Cell cycle - yeast	KOG0996	[BD]	Structural maintenance of chromosome protein 4 (chromosome condensation complex Condensin, subunit C)	Chromatin structure and dynamics |Cell cycle control, cell division, chromosome partitioning
A0A2N9FRY4	Uncharacterized protein OS=Fagus sylvatica OX=28930 GN=FSB_LOCUS17581 PE=3 SV=1	5	1	1	1	141	15.8	9.92	3.24	99.6	65.5	78.1	102.6	94.7	92.2	126.5	132.5	108.2	Uncharacterized protein	FSB_LOCUS17581	GO:0005840,GO:0003735,GO:0006412	ribosome|structural constituent of ribosome|translation	ko03010	Ribosome
A0A2N9FS00	Uncharacterized protein OS=Fagus sylvatica OX=28930 GN=FSB_LOCUS17914 PE=3 SV=1	2	1	1	1	439	49.3	5.11	2.42	43.2	28.6	43.4	223.9	104.2	224.4	57.9	74.3	100.2	Uncharacterized protein	FSB_LOCUS17914	GO:0016747	transferase activity, transferring acyl groups other than amino-acyl groups	ko00940|ko00945|ko00941	Phenylpropanoid biosynthesis|Stilbenoid, diarylheptanoid and gingerol biosynthesis|Flavonoid biosynthesis
A0A2N9FS03	Histone H2A OS=Fagus sylvatica OX=28930 GN=FSB_LOCUS17406 PE=3 SV=1	30	4	21	3	135	14.3	10.39	61.72	119.4	70.1	74.1	101.7	120.5	112	100.1	104.1	97.9	Histone H2A	FSB_LOCUS17406	GO:0000786,GO:0005634,GO:0003677,GO:0046982	nucleosome|nucleus|DNA binding|protein heterodimerization activity			KOG1757	[B]	Histone 2A	Chromatin structure and dynamics
A0A2N9FS21	Aa_trans domain-containing protein OS=Fagus sylvatica OX=28930 GN=FSB_LOCUS17890 PE=3 SV=1	2	1	1	1	438	48.8	8.84	2.86										Aa_trans domain-containing protein	FSB_LOCUS17890	GO:0016021,GO:0015293,GO:0006865,GO:0009734	integral component of membrane|symporter activity|amino acid transport|auxin-activated signaling pathway			KOG1303	[E]	Amino acid transporters	Amino acid transport and metabolism
A0A2N9FS28	Cysteine synthase OS=Fagus sylvatica OX=28930 GN=FSB_LOCUS17436 PE=3 SV=1	26	6	31	1	319	33.6	5.44	81.43	83.9	70.3	90.3	156.4	77.4	159.8	86.5	90.5	84.9	Cysteine synthase	FSB_LOCUS17436	GO:0004124,GO:0006535	cysteine synthase activity|cysteine biosynthetic process from serine	ko01200|ko01230|ko00270|ko00920	Carbon metabolism|Biosynthesis of amino acids|Cysteine and methionine metabolism|Sulfur metabolism	KOG1252	[E]	Cystathionine beta-synthase and related enzymes	Amino acid transport and metabolism
A0A2N9FSG8	Uncharacterized protein OS=Fagus sylvatica OX=28930 GN=FSB_LOCUS21538 PE=4 SV=1	30	9	21	2	240	27.5	9.04	56.24	101.2	124.5	122.4	101.4	92.7	94.3	82.8	91.4	89.3	Uncharacterized protein	FSB_LOCUS21538	GO:0009555	pollen development
A0A2N9FSH3	Uncharacterized protein OS=Fagus sylvatica OX=28930 GN=FSB_LOCUS17576 PE=3 SV=1	1	1	1	1	591	66.4	9.13	2.34	125.5	56.5	59.4	118.5	99.9	99.6	111.5	123.3	105.8	Uncharacterized protein	FSB_LOCUS17576	GO:0016021,GO:0022857	integral component of membrane|transmembrane transporter activity			KOG1237	[E]	H+/oligopeptide symporter	Amino acid transport and metabolism
A0A2N9FSU2	Uncharacterized protein OS=Fagus sylvatica OX=28930 GN=FSB_LOCUS17911 PE=4 SV=1	9	4	5	1	470	53.7	7.11	7.64	111.5	84.6	70.8	100.3	92.2	98.3	122.6	122	97.7	Uncharacterized protein	FSB_LOCUS17911	GO:0000159,GO:0019888,GO:0007165	protein phosphatase type 2A complex|protein phosphatase regulator activity|signal transduction	ko03015|ko04114|ko04152|ko04071|ko04151|ko04113	mRNA surveillance pathway|Oocyte meiosis|AMPK signaling pathway|Sphingolipid signaling pathway|PI3K-Akt signaling pathway|Meiosis - yeast	KOG2085	[T]	Serine/threonine protein phosphatase 2A, regulatory subunit	Signal transduction mechanisms
A0A2N9FSU3	ATP:AMP phosphotransferase OS=Fagus sylvatica OX=28930 GN=FSB_LOCUS17873 PE=3 SV=1	12	4	6	1	306	33.5	6.73	16.25	112.7	122.8	134.3	101.4	91.5	84.3	80.2	84	88.9	ATP:AMP phosphotransferase	FSB_LOCUS17873	GO:0004017,GO:0005524	adenylate kinase activity|ATP binding	ko00230	Purine metabolism	KOG3078	[F]	Adenylate kinase	Nucleotide transport and metabolism
A0A2N9FSU8	Sucrose-phosphate synthase OS=Fagus sylvatica OX=28930 GN=FSB_LOCUS18042 PE=3 SV=1	8	7	13	1	1152	128.7	6.39	40.81	91.1	68.2	75.1	112.2	102.1	104.4	116	120	111	Sucrose-phosphate synthase	FSB_LOCUS18042	GO:0016157,GO:0046524,GO:0005986	sucrose synthase activity|sucrose-phosphate synthase activity|sucrose biosynthetic process	ko00500	Starch and sucrose metabolism	KOG0853	[M]	Glycosyltransferase	Cell wall/membrane/envelope biogenesis
A0A2N9FSV7	Uncharacterized protein OS=Fagus sylvatica OX=28930 GN=FSB_LOCUS18165 PE=4 SV=1	5	1	2	1	185	19.6	9.77	5.27	112.4	124	111.6	101.6	77.9	98.2	93.8	92.1	88.4	Uncharacterized protein	FSB_LOCUS18165					KOG3324	[U]	Mitochondrial import inner membrane translocase, subunit TIM23	Intracellular trafficking, secretion, and vesicular transport
A0A2N9FSY7	Uncharacterized protein OS=Fagus sylvatica OX=28930 GN=FSB_LOCUS21718 PE=4 SV=1	7	3	5	1	495	54.7	5.1	17.21	103.2	92.3	89	120.9	91.8	103.6	99.1	101.4	98.6	Uncharacterized protein	FSB_LOCUS21718	GO:0003723	RNA binding			KOG0116	[T]	RasGAP SH3 binding protein rasputin, contains NTF2 and RRM domains	Signal transduction mechanisms
A0A2N9FT73	Metallophos domain-containing protein OS=Fagus sylvatica OX=28930 GN=FSB_LOCUS21799 PE=4 SV=1	4	1	4	1	322	36.3	6.38	12.98	106.7	87.3	85	112.9	103	118.5	96.5	97.8	92.3	Metallophos domain-containing protein	FSB_LOCUS21799	GO:0016787	hydrolase activity			KOG0374	[TR]	Serine/threonine specific protein phosphatase PP1, catalytic subunit	Signal transduction mechanisms |General function prediction only
A0A2N9FTA4	Uncharacterized protein OS=Fagus sylvatica OX=28930 GN=FSB_LOCUS18053 PE=3 SV=1	21	5	7	1	220	25.2	9.55	22.7	121.5	100	85.8	89.6	106	101.9	78.2	114.6	102.4	Uncharacterized protein	FSB_LOCUS18053	GO:0016021,GO:0016192	integral component of membrane|vesicle-mediated transport	ko04130	SNARE interactions in vesicular transport	KOG0859	[U]	Synaptobrevin/VAMP-like protein	Intracellular trafficking, secretion, and vesicular transport
A0A2N9FTM5	Uncharacterized protein OS=Fagus sylvatica OX=28930 GN=FSB_LOCUS18322 PE=3 SV=1	7	4	4	2	540	61.7	8.37	2.36	110.5	89.9	77	95.3	123.9	116	98.5	98.3	90.7	Uncharacterized protein	FSB_LOCUS18322	GO:0033178,GO:0003993,GO:0046961	proton-transporting two-sector ATPase complex, catalytic domain|acid phosphatase activity|proton-transporting ATPase activity, rotational mechanism
A0A2N9FTN9	Coatomer subunit beta' OS=Fagus sylvatica OX=28930 GN=FSB_LOCUS18504 PE=3 SV=1	15	10	16	1	832	93.1	4.94	45.55	136.1	49.7	48.4	116.2	93.4	80.5	130.8	135.5	109.4	Coatomer subunit beta'	FSB_LOCUS18504	GO:0030663,GO:0000139,GO:0030117,GO:0005198,GO:0006886,GO:0016192	COPI-coated vesicle membrane|Golgi membrane|membrane coat|structural molecule activity|intracellular protein transport|vesicle-mediated transport	--	--	KOG0276	[U]	Vesicle coat complex COPI, beta' subunit	Intracellular trafficking, secretion, and vesicular transport
A0A2N9FTP1	E1 ubiquitin-activating enzyme OS=Fagus sylvatica OX=28930 GN=FSB_LOCUS18417 PE=3 SV=1	10	12	19	1	1136	126.7	5.25	55.89	125.6	39.7	46.2	121	97.8	90	128.3	132.4	118.9	E1 ubiquitin-activating enzyme	FSB_LOCUS18417	GO:0005524,GO:0004839	ATP binding|ubiquitin activating enzyme activity	ko04120	Ubiquitin mediated proteolysis	KOG2012	[O]	Ubiquitin activating enzyme UBA1	Posttranslational modification, protein turnover, chaperones
A0A2N9FTS0	Thioredoxin domain-containing protein OS=Fagus sylvatica OX=28930 GN=FSB_LOCUS18372 PE=4 SV=1	17	3	12	3	174	19.2	9.35	32.85	90.4	190.5	173.9	66.3	87	68.9	71.3	69.3	82.5	Thioredoxin domain-containing protein	FSB_LOCUS18372			--	--	KOG0907	[O]	Thioredoxin	Posttranslational modification, protein turnover, chaperones
A0A2N9FTT5	Mitogen-activated protein kinase OS=Fagus sylvatica OX=28930 GN=FSB_LOCUS18475 PE=3 SV=1	7	5	7	1	880	100.9	7.69	14.29	111.5	75.7	83.8	105.9	108.1	108.3	98.3	100.6	107.8	Mitogen-activated protein kinase	FSB_LOCUS18475	GO:0005524,GO:0004707,GO:0106310,GO:0106311	ATP binding|MAP kinase activity|protein serine kinase activity|protein threonine kinase activity	ko04075	Plant hormone signal transduction	KOG0660	[T]	Mitogen-activated protein kinase	Signal transduction mechanisms
A0A2N9FTV8	Uncharacterized protein OS=Fagus sylvatica OX=28930 GN=FSB_LOCUS18271 PE=3 SV=1	7	3	6	2	382	42.2	7.47	19.68	114.6	131.8	119.8	109.3	107.9	116.5	63.7	63.3	73.2	Uncharacterized protein	FSB_LOCUS18271	GO:0016788	hydrolase activity, acting on ester bonds
A0A2N9FTX2	Uncharacterized protein OS=Fagus sylvatica OX=28930 GN=FSB_LOCUS22008 PE=3 SV=1	25	7	13	2	397	43	7.62	35.01	114.8	92.8	90.9	102.3	86.2	81.9	105.7	114	111.3	Uncharacterized protein	FSB_LOCUS22008	GO:0031969	chloroplast membrane
A0A2N9FU56	Uncharacterized protein OS=Fagus sylvatica OX=28930 GN=FSB_LOCUS18587 PE=4 SV=1	1	2	5	1	5608	623.9	4.39	11.8	147.6	55.6	67.1	97.6	115.9	70.4	104.7	138.6	102.4	Uncharacterized protein	FSB_LOCUS18587
A0A2N9FU77	Reticulon-like protein OS=Fagus sylvatica OX=28930 GN=FSB_LOCUS22099 PE=4 SV=1	4	1	2	1	250	28	8.9	6.16	96.6	32.5	23.1	63.7	151.5	64.2	139.2	163.6	165.7	Reticulon-like protein	FSB_LOCUS22099	GO:0005789,GO:0016021	endoplasmic reticulum membrane|integral component of membrane			KOG1792	[U]	Reticulon	Intracellular trafficking, secretion, and vesicular transport
A0A2N9FU84	Uncharacterized protein OS=Fagus sylvatica OX=28930 GN=FSB_LOCUS18690 PE=3 SV=1	3	1	1	1	375	40.6	8.97	2.29	112.1	80.7	85.2	116.7	114.6	103.3	93	94.3	100.1	Uncharacterized protein	FSB_LOCUS18690					KOG4249	[S]	Uncharacterized conserved protein	Function unknown
A0A2N9FUB6	Epimerase domain-containing protein OS=Fagus sylvatica OX=28930 GN=FSB_LOCUS18431 PE=3 SV=1	8	2	5	1	268	29.3	6.64	16.12	98.8	75.3	76.7	119.9	96.2	111.5	105.7	110.3	105.6	Epimerase domain-containing protein	FSB_LOCUS18431	GO:0003824	catalytic activity			KOG1502	[V]	Flavonol reductase/cinnamoyl-CoA reductase	Defense mechanisms
A0A2N9FUJ0	Protein kinase domain-containing protein OS=Fagus sylvatica OX=28930 GN=FSB_LOCUS18306 PE=4 SV=1	8	3	3	3	502	56.6	9.55	5.5	102.1	107.2	106.1	96.6	99.9	90.3	88.2	108.2	101.5	Protein kinase domain-containing protein	FSB_LOCUS18306	GO:0005524,GO:0004672	ATP binding|protein kinase activity			KOG0594	[R]	Protein kinase PCTAIRE and related kinases	General function prediction only
A0A2N9FUL2	CULLIN_2 domain-containing protein OS=Fagus sylvatica OX=28930 GN=FSB_LOCUS18737 PE=3 SV=1	6	7	9	3	742	86.5	6.98	19.45	111.4	53.5	55.9	101.3	118.7	100.5	114.2	121.4	122.9	CULLIN_2 domain-containing protein	FSB_LOCUS18737	GO:0031461,GO:0031625,GO:0006511	cullin-RING ubiquitin ligase complex|ubiquitin protein ligase binding|ubiquitin-dependent protein catabolic process	ko04114|ko04141|ko04110|ko04341|ko04340|ko04120|ko04350|ko04111|ko04310	Oocyte meiosis|Protein processing in endoplasmic reticulum|Cell cycle|Hedgehog signaling pathway - fly|Hedgehog signaling pathway|Ubiquitin mediated proteolysis|TGF-beta signaling pathway|Cell cycle - yeast|Wnt signaling pathway	KOG2166	[D]	Cullins	Cell cycle control, cell division, chromosome partitioning
A0A2N9FUL6	Valyl-tRNA synthetase OS=Fagus sylvatica OX=28930 GN=FSB_LOCUS18854 PE=3 SV=1	8	7	11	1	1126	127.9	6.93	31.37										Valyl-tRNA synthetase	FSB_LOCUS18854	GO:0002161,GO:0005524,GO:0004832,GO:0006438	aminoacyl-tRNA editing activity|ATP binding|valine-tRNA ligase activity|valyl-tRNA aminoacylation	ko00970	Aminoacyl-tRNA biosynthesis	KOG0432	[J]	Valyl-tRNA synthetase	Translation, ribosomal structure and biogenesis
A0A2N9FUN8	SHSP domain-containing protein OS=Fagus sylvatica OX=28930 GN=FSB_LOCUS22259 PE=3 SV=1	3	1	1	1	374	41.5	9.57	0	108.4	71.7	106.6	89.6	120.6	106.1	99	96.8	101.2	SHSP domain-containing protein	FSB_LOCUS22259	GO:0016021	integral component of membrane			KOG0710	[O]	Molecular chaperone (small heat-shock protein Hsp26/Hsp42)	Posttranslational modification, protein turnover, chaperones
A0A2N9FUP7	Uncharacterized protein OS=Fagus sylvatica OX=28930 GN=FSB_LOCUS18777 PE=3 SV=1	1	1	2	1	644	72.6	9.52	5.29	82.1	56.1	59.4	29.1	86	31.8	184.6	189.5	181.5	Uncharacterized protein	FSB_LOCUS18777	GO:0016021,GO:0006811	integral component of membrane|ion transport			KOG1134	[R]	Uncharacterized conserved protein	General function prediction only
A0A2N9FUP9	PKS_ER domain-containing protein OS=Fagus sylvatica OX=28930 GN=FSB_LOCUS18850 PE=3 SV=1	22	7	18	2	364	39.1	6.4	48.38	94.3	68.6	71.5	124.2	114.2	124.3	103.7	100.2	98.9	PKS_ER domain-containing protein	FSB_LOCUS18850	GO:0016491,GO:0008270	oxidoreductase activity|zinc ion binding	ko00040|ko00051	Pentose and glucuronate interconversions|Fructose and mannose metabolism	KOG0024	[Q]	Sorbitol dehydrogenase	Secondary metabolites biosynthesis, transport and catabolism
A0A2N9FUU7	Uncharacterized protein OS=Fagus sylvatica OX=28930 GN=FSB_LOCUS22319 PE=3 SV=1	23	6	18	1	206	23.6	10.4	38.77	111.2	54.8	56.4	115.8	111	109.4	114.7	122.5	104.1	Uncharacterized protein	FSB_LOCUS22319	GO:0015934,GO:0003735,GO:0006412	large ribosomal subunit|structural constituent of ribosome|translation	ko03010	Ribosome	KOG3204	[J]	60S ribosomal protein L13a	Translation, ribosomal structure and biogenesis
A0A2N9FUY9	4F5 domain-containing protein OS=Fagus sylvatica OX=28930 GN=FSB_LOCUS22338 PE=3 SV=1	16	1	2	1	70	7.5	10.33	2.53	127.2	67.5	77.3	97.7	104.6	104.6	112	113.5	95.7	4F5 domain-containing protein	FSB_LOCUS22338
A0A2N9FV10	Uncharacterized protein OS=Fagus sylvatica OX=28930 GN=FSB_LOCUS18832 PE=4 SV=1	1	1	1	1	651	73.1	8.51	2.13	160.5	57	63.4	96.7	106.7	84.4	109.7	119.6	102	Uncharacterized protein	FSB_LOCUS18832	GO:0003824	catalytic activity			KOG2142	[H]	Molybdenum cofactor sulfurase	Coenzyme transport and metabolism
A0A2N9FVM0	Uncharacterized protein OS=Fagus sylvatica OX=28930 GN=FSB_LOCUS22569 PE=3 SV=1	5	2	3	2	300	32.8	9.17	7.9	100.8	108.5	109	88.4	102.4	83	97.4	106.6	103.8	Uncharacterized protein	FSB_LOCUS22569	GO:0005524,GO:0016887	ATP binding|ATPase activity	--	--	KOG3022	[D]	Predicted ATPase, nucleotide-binding	Cell cycle control, cell division, chromosome partitioning
A0A2N9FVR6	HATPase_c domain-containing protein OS=Fagus sylvatica OX=28930 GN=FSB_LOCUS22588 PE=3 SV=1	46	36	191	0	674	77.1	5.07	579.44	58.4	34.6	61.2	105.2	69.4	156.1	113.7	105.8	195.6	HATPase_c domain-containing protein	FSB_LOCUS22588	GO:0005524,GO:0016887,GO:0051082,GO:0006457	ATP binding|ATPase activity|unfolded protein binding|protein folding	ko04141|ko04151	Protein processing in endoplasmic reticulum|PI3K-Akt signaling pathway	KOG0019	[O]	Molecular chaperone (HSP90 family)	Posttranslational modification, protein turnover, chaperones
A0A2N9FW10	MFS domain-containing protein OS=Fagus sylvatica OX=28930 GN=FSB_LOCUS19300 PE=3 SV=1	3	1	1	1	510	55.6	9.16	2.84										MFS domain-containing protein	FSB_LOCUS19300	GO:0016021,GO:0022857	integral component of membrane|transmembrane transporter activity			KOG0254	[R]	Predicted transporter (major facilitator superfamily)	General function prediction only
A0A2N9FW76	ABC transporter domain-containing protein OS=Fagus sylvatica OX=28930 GN=FSB_LOCUS19370 PE=4 SV=1	3	1	1	1	290	32.6	6.8	1.87	106.6	104.1	94.1	98.6	83.6	81.6	110.7	109.8	110.8	ABC transporter domain-containing protein	FSB_LOCUS19370	GO:0005524	ATP binding	ko03018	RNA degradation	KOG2355	[RK]	Predicted ABC-type transport, ATPase component/CCR4 associated factor	General function prediction only |Transcription
A0A2N9FW90	Uncharacterized protein OS=Fagus sylvatica OX=28930 GN=FSB_LOCUS19103 PE=3 SV=1	11	16	26	3	1336	150.5	5.96	73.77	129.8	68.3	74.6	98.9	92.5	87.3	117.9	119	111.8	Uncharacterized protein	FSB_LOCUS19103	GO:0004177,GO:0008237,GO:0046983,GO:0008270	aminopeptidase activity|metallopeptidase activity|protein dimerization activity|zinc ion binding	ko00480	Glutathione metabolism	KOG1046	[EO]	Puromycin-sensitive aminopeptidase and related aminopeptidases	Amino acid transport and metabolism |Posttranslational modification, protein turnover, chaperones
A0A2N9FWH4	Methyltransf_11 domain-containing protein OS=Fagus sylvatica OX=28930 GN=FSB_LOCUS19332 PE=4 SV=1	29	5	10	1	219	24.4	6.55	29.5	103.2	77.1	74.2	133.4	103	176.4	74.7	75.4	82.6	Methyltransf_11 domain-containing protein	FSB_LOCUS19332	GO:0008168	methyltransferase activity
A0A2N9FWS0	TIR domain-containing protein OS=Fagus sylvatica OX=28930 GN=FSB_LOCUS19535 PE=4 SV=1	2	1	2	1	792	90.6	6.43	8.21	65.2	68.1	75.4	64.7	123.6	66.4	147.2	141.4	148	TIR domain-containing protein	FSB_LOCUS19535	GO:0006952,GO:0007165	defense response|signal transduction
A0A2N9FWX4	MFS domain-containing protein OS=Fagus sylvatica OX=28930 GN=FSB_LOCUS19323 PE=3 SV=1	5	1	1	1	494	53.1	6.9	0	76.8	138.3	128.4	83.5	139.5	109.2	70.6	62.3	91.4	MFS domain-containing protein	FSB_LOCUS19323	GO:0016021,GO:0022857	integral component of membrane|transmembrane transporter activity	--	--	KOG2533	[G]	Permease of the major facilitator superfamily	Carbohydrate transport and metabolism
A0A2N9FWY4	PALP domain-containing protein OS=Fagus sylvatica OX=28930 GN=FSB_LOCUS19640 PE=4 SV=1	36	10	42	1	387	40.9	8.16	127.27	87.3	72	74.6	172.5	67.6	179.5	73.7	84.1	88.6	PALP domain-containing protein	FSB_LOCUS19640	GO:0006535	cysteine biosynthetic process from serine	ko01200|ko01230|ko00270|ko00920	Carbon metabolism|Biosynthesis of amino acids|Cysteine and methionine metabolism|Sulfur metabolism	KOG1252	[E]	Cystathionine beta-synthase and related enzymes	Amino acid transport and metabolism
A0A2N9FX21	Uncharacterized protein OS=Fagus sylvatica OX=28930 GN=FSB_LOCUS23038 PE=4 SV=1	2	1	1	1	786	88.9	8.69	0	100.9	125.8	107.8	100.1	89.8	79.4	97.2	85.6	113.3	Uncharacterized protein	FSB_LOCUS23038	GO:0051513	regulation of monopolar cell growth
A0A2N9FX81	Protein kinase domain-containing protein OS=Fagus sylvatica OX=28930 GN=FSB_LOCUS19266 PE=4 SV=1	3	2	3	1	804	91.7	7.46	4.61	116.3	73.2	98.4	97.5	115.7	112.5	108	98.3	80.1	Protein kinase domain-containing protein	FSB_LOCUS19266	GO:0016021,GO:0005524,GO:0008061,GO:0004672,GO:0005975	integral component of membrane|ATP binding|chitin binding|protein kinase activity|carbohydrate metabolic process
A0A2N9FXD7	Uncharacterized protein OS=Fagus sylvatica OX=28930 GN=FSB_LOCUS23148 PE=4 SV=1	7	8	8	1	1294	139.9	6.65	13.26	168	62.9	54.2	104.1	103.6	89	102.4	116	99.8	Uncharacterized protein	FSB_LOCUS23148	GO:0016021,GO:0005524,GO:0042626	integral component of membrane|ATP binding|ATPase-coupled transmembrane transporter activity	ko02010	ABC transporters	KOG0055	[Q]	Multidrug/pheromone exporter, ABC superfamily	Secondary metabolites biosynthesis, transport and catabolism
A0A2N9FXE3	SHS2_Rpb7-N domain-containing protein OS=Fagus sylvatica OX=28930 GN=FSB_LOCUS19800 PE=3 SV=1	6	1	3	1	159	17.7	6.92	7.56	109	90.6	95.2	103.6	125.4	98.5	92	88.7	97	SHS2_Rpb7-N domain-containing protein	FSB_LOCUS19800	GO:0003899,GO:0006351	DNA-directed 5'-3' RNA polymerase activity|transcription, DNA-templated	ko00230|ko00240|ko03020	Purine metabolism|Pyrimidine metabolism|RNA polymerase	KOG3298	[K]	DNA-directed RNA polymerase subunit E'	Transcription
A0A2N9FXH7	GrpE protein homolog OS=Fagus sylvatica OX=28930 GN=FSB_LOCUS23199 PE=3 SV=1	19	5	10	1	242	27	5.57	31.47	71.4	187	130.7	79.3	68.9	81.8	85.6	84.3	110.8	GrpE protein homolog	FSB_LOCUS23199	GO:0005759,GO:0000774,GO:0051087,GO:0042803,GO:0006457	mitochondrial matrix|adenyl-nucleotide exchange factor activity|chaperone binding|protein homodimerization activity|protein folding	--	--	KOG3003	[O]	Molecular chaperone of the GrpE family	Posttranslational modification, protein turnover, chaperones
A0A2N9FXW2	Uncharacterized protein OS=Fagus sylvatica OX=28930 GN=FSB_LOCUS19842 PE=4 SV=1	20	2	9	2	145	16.6	4.73	29.08	82.5	184.4	161.5	87.7	65.9	80.6	75.5	71.3	90.7	Uncharacterized protein	FSB_LOCUS19842
A0A2N9FXY9	NTP_transf_3 domain-containing protein OS=Fagus sylvatica OX=28930 GN=FSB_LOCUS19741 PE=4 SV=1	4	1	1	1	511	55	8.18	2.9	86.2	81.8	109.3	97.7	132.6	83.5	96.9	104.3	107.8	NTP_transf_3 domain-containing protein	FSB_LOCUS19741			ko03013	RNA transport	KOG1462	[J]	Translation initiation factor 2B, gamma subunit (eIF-2Bgamma/GCD1)	Translation, ribosomal structure and biogenesis
A0A2N9FY19	Methionyl-tRNA synthetase OS=Fagus sylvatica OX=28930 GN=FSB_LOCUS19723 PE=3 SV=1	24	10	17	1	478	53.5	6.25	50.38	118.3	51	68	116.9	107.3	101.5	114	117.5	105.4	Methionyl-tRNA synthetase	FSB_LOCUS19723	GO:0005737,GO:0005524,GO:0004825,GO:0000049,GO:0006431	cytoplasm|ATP binding|methionine-tRNA ligase activity|tRNA binding|methionyl-tRNA aminoacylation	ko00970|ko00450	Aminoacyl-tRNA biosynthesis|Selenocompound metabolism	KOG1247	[J]	Methionyl-tRNA synthetase	Translation, ribosomal structure and biogenesis
A0A2N9FYG0	RRM domain-containing protein OS=Fagus sylvatica OX=28930 GN=FSB_LOCUS19706 PE=4 SV=1	11	1	1	1	124	14.3	9.55	3.36	112.6	107	100.2	106.9	94.9	99.1	91.7	89.1	98.5	RRM domain-containing protein	FSB_LOCUS19706	GO:0005634,GO:0003723,GO:0006397	nucleus|RNA binding|mRNA processing	ko03040	Spliceosome	KOG0114	[R]	Predicted RNA-binding protein (RRM superfamily)	General function prediction only
A0A2N9FYJ0	GatB_Yqey domain-containing protein OS=Fagus sylvatica OX=28930 GN=FSB_LOCUS23549 PE=4 SV=1	15	5	7	2	268	30.1	7.37	23.48	110	101.9	98	95.6	80.3	76.2	118.5	113	106.5	GatB_Yqey domain-containing protein	FSB_LOCUS23549	GO:0005524,GO:0016884,GO:0006412	ATP binding|carbon-nitrogen ligase activity, with glutamine as amido-N-donor|translation	ko00970	Aminoacyl-tRNA biosynthesis	KOG2438	[J]	Glutamyl-tRNA amidotransferase subunit B	Translation, ribosomal structure and biogenesis
A0A2N9FYJ6	PMD domain-containing protein OS=Fagus sylvatica OX=28930 GN=FSB_LOCUS20032 PE=4 SV=1	1	1	2	1	1216	131.2	5.38	2.83	108.4	65.7	66.2	109.2	110.2	100.7	115.3	118.9	105.4	PMD domain-containing protein	FSB_LOCUS20032
A0A2N9FYL8	Uncharacterized protein OS=Fagus sylvatica OX=28930 GN=FSB_LOCUS20230 PE=3 SV=1	3	3	4	3	825	93.3	6.07	10.2	117.2	46.3	52.5	112.7	101.8	98.3	126.5	131.8	113	Uncharacterized protein	FSB_LOCUS20230	GO:0005634	nucleus	ko03013	RNA transport	KOG2216	[S]	Conserved coiled/coiled coil protein	Function unknown
A0A2N9FYQ1	Uncharacterized protein OS=Fagus sylvatica OX=28930 GN=FSB_LOCUS20245 PE=4 SV=1	9	2	2	1	243	26.9	9.72	6.69	48.6	192.8	185.7	37.2	124.6	57	115.4	76.7	62.1	Uncharacterized protein	FSB_LOCUS20245	GO:0009507,GO:0015031	chloroplast|protein transport
A0A2N9FYT0	Uncharacterized protein OS=Fagus sylvatica OX=28930 GN=FSB_LOCUS19846 PE=4 SV=1	30	7	28	2	212	24	5.48	93.03	112.7	100.1	93.3	109.4	106.5	118.9	83.5	87	88.5	Uncharacterized protein	FSB_LOCUS19846	GO:0005525,GO:0003924	GTP binding|GTPase activity	ko04144|ko04145|ko04014	Endocytosis|Phagosome|Ras signaling pathway	KOG0092	[U]	GTPase Rab5/YPT51 and related small G protein superfamily GTPases	Intracellular trafficking, secretion, and vesicular transport
A0A2N9FYU2	Protein kinase domain-containing protein OS=Fagus sylvatica OX=28930 GN=FSB_LOCUS19993 PE=3 SV=1	14	6	12	1	362	40.9	5.06	32.49	113.6	84.6	99.2	101.5	99.5	111.1	89	96.5	105	Protein kinase domain-containing protein	FSB_LOCUS19993	GO:0005524,GO:0004674	ATP binding|protein serine/threonine kinase activity	ko04075	Plant hormone signal transduction	KOG0583	[T]	Serine/threonine protein kinase	Signal transduction mechanisms
A0A2N9FYY3	Aldo_ket_red domain-containing protein OS=Fagus sylvatica OX=28930 GN=FSB_LOCUS23688 PE=4 SV=1	15	6	13	1	408	46.1	8.4	36.23	110.9	135.9	128.1	97.8	96.6	75.3	79.3	92.6	83.5	Aldo_ket_red domain-containing protein	FSB_LOCUS23688	GO:0047834	D-threo-aldose 1-dehydrogenase activity			KOG1575	[C]	Voltage-gated shaker-like K+ channel, subunit beta/KCNAB	Energy production and conversion
A0A2N9FZ02	Thioredoxin domain-containing protein OS=Fagus sylvatica OX=28930 GN=FSB_LOCUS20237 PE=4 SV=1	5	1	1	1	205	23.5	5.95	3.16	106.9	128.5	136.8	102.2	99.7	80.2	80.3	81.4	84.1	Thioredoxin domain-containing protein	FSB_LOCUS20237					KOG2151	[KDR]	Predicted transcriptional regulator	Transcription |Cell cycle control, cell division, chromosome partitioning |General function prediction only
A0A2N9FZ17	Aa_trans domain-containing protein OS=Fagus sylvatica OX=28930 GN=FSB_LOCUS23728 PE=3 SV=1	2	1	1	1	557	59.9	5.57	2.51	144.6	63.6	61.4	93.8	98.6	90.7	114.4	126.8	106.1	Aa_trans domain-containing protein	FSB_LOCUS23728	GO:0016021,GO:0015293,GO:0006865,GO:0009734	integral component of membrane|symporter activity|amino acid transport|auxin-activated signaling pathway			KOG1303	[E]	Amino acid transporters	Amino acid transport and metabolism
A0A2N9FZ26	Phosphopyruvate hydratase OS=Fagus sylvatica OX=28930 GN=FSB_LOCUS20131 PE=3 SV=1	38	19	73	3	452	48.9	6.57	273.73	91.9	79.7	91.2	99.5	115	108.8	109.7	104.2	100.1	Phosphopyruvate hydratase	FSB_LOCUS20131	GO:0000015,GO:0000287,GO:0004634,GO:0006096	phosphopyruvate hydratase complex|magnesium ion binding|phosphopyruvate hydratase activity|glycolytic process	ko04066|ko00680|ko03018|ko01200|ko01230|ko00010	HIF-1 signaling pathway|Methane metabolism|RNA degradation|Carbon metabolism|Biosynthesis of amino acids|Glycolysis / Gluconeogenesis	KOG2670	[G]	Enolase	Carbohydrate transport and metabolism
A0A2N9FZ37	Endo/exonuclease/phosphatase domain-containing protein OS=Fagus sylvatica OX=28930 GN=FSB_LOCUS20400 PE=4 SV=1	2	1	1	1	645	71.5	7.4	0	123.6	73.5	64.7	109.4	98.1	90.3	116	111.9	112.4	Endo/exonuclease/phosphatase domain-containing protein	FSB_LOCUS20400			ko03018	RNA degradation	KOG0620	[K]	Glucose-repressible alcohol dehydrogenase transcriptional effector CCR4 and related proteins	Transcription
A0A2N9FZ38	Uncharacterized protein OS=Fagus sylvatica OX=28930 GN=FSB_LOCUS20242 PE=3 SV=1	7	6	8	2	890	98.2	5.08	24.79	118	51.6	61.1	102.7	110	92	126.1	126.1	112.3	Uncharacterized protein	FSB_LOCUS20242
A0A2N9FZA9	Mediator of RNA polymerase II transcription subunit 10 OS=Fagus sylvatica OX=28930 GN=MED10 PE=3 SV=1	4	1	1	1	189	20.6	5.39	3.6	119.2	109.7	89.6	99	103.2	93	90.5	98.2	97.6	Mediator of RNA polymerase II transcription subunit 10	MED10	GO:0016592,GO:0003712,GO:0006357	mediator complex|transcription coregulator activity|regulation of transcription by RNA polymerase II	--	--	KOG3046	[K]	Transcription factor, subunit of SRB subcomplex of RNA polymerase II	Transcription
A0A2N9FZI9	Ribosomal_L6e_N domain-containing protein OS=Fagus sylvatica OX=28930 GN=FSB_LOCUS20301 PE=3 SV=1	7	2	7	1	233	26.1	10.17	17.19	117.3	36.9	52.9	105.5	120.8	105.4	124.9	124.4	111.7	Ribosomal_L6e_N domain-containing protein	FSB_LOCUS20301	GO:0005840,GO:0003735,GO:0006412	ribosome|structural constituent of ribosome|translation	ko03010	Ribosome	KOG1694	[J]	60s ribosomal protein L6	Translation, ribosomal structure and biogenesis
A0A2N9FZM1	RuvB-like helicase OS=Fagus sylvatica OX=28930 GN=FSB_LOCUS20644 PE=3 SV=1	23	10	23	1	464	51.2	5.47	62.54	108.6	68.5	88.7	95.7	116.8	93.5	113.7	111	103.5	RuvB-like helicase	FSB_LOCUS20644	GO:0031011,GO:0035267,GO:0097255,GO:0043139,GO:0005524,GO:0016787	Ino80 complex|NuA4 histone acetyltransferase complex|R2TP complex|5'-3' DNA helicase activity|ATP binding|hydrolase activity	--	--	KOG2680	[K]	DNA helicase TIP49, TBP-interacting protein	Transcription
A0A2N9FZV2	Plasma membrane ATPase OS=Fagus sylvatica OX=28930 GN=FSB_LOCUS23969 PE=3 SV=1	21	19	47	5	883	97.3	5.99	131.25	105.7	63.9	63.3	103.8	114.1	98.5	125.1	117.7	108	Plasma membrane ATPase	FSB_LOCUS23969	GO:0016021,GO:0005886,GO:0005524,GO:0008553,GO:0120029	integral component of membrane|plasma membrane|ATP binding|P-type proton-exporting transporter activity|proton export across plasma membrane	ko00190	Oxidative phosphorylation	KOG0205	[P]	Plasma membrane H+-transporting ATPase	Inorganic ion transport and metabolism
A0A2N9FZV4	Uncharacterized protein OS=Fagus sylvatica OX=28930 GN=FSB_LOCUS20502 PE=3 SV=1	1	1	1	1	678	74.3	7.33	2.37	119.7	94.8	85.7	95.5	95.3	70.6	115.4	114.3	108.7	Uncharacterized protein	FSB_LOCUS20502			--	--	KOG2098	[A]	Predicted N6-adenine RNA methylase	RNA processing and modification
A0A2N9FZW8	Uncharacterized protein OS=Fagus sylvatica OX=28930 GN=FSB_LOCUS20522 PE=3 SV=1	2	1	2	1	453	49.3	6.68	5.67	93.4	90.5	84.9	124.3	114.5	118.7	89.2	88.6	95.7	Uncharacterized protein	FSB_LOCUS20522	GO:0003824,GO:0030170,GO:0019346	catalytic activity|pyridoxal phosphate binding|transsulfuration	ko00270|ko00450	Cysteine and methionine metabolism|Selenocompound metabolism	KOG0053	[E]	Cystathionine beta-lyases/cystathionine gamma-synthases	Amino acid transport and metabolism
A0A2N9G000	26S proteasome regulatory subunit RPN11 OS=Fagus sylvatica OX=28930 GN=FSB_LOCUS20286 PE=4 SV=1	23	8	15	8	312	34.8	6.8	41.01	97.2	120	118.6	96.7	97.4	102.5	88.7	91.1	87.7	26S proteasome regulatory subunit RPN11	FSB_LOCUS20286	GO:0070122,GO:0061578,GO:0008237	isopeptidase activity|Lys63-specific deubiquitinase activity|metallopeptidase activity	ko03050	Proteasome	KOG1555	[O]	26S proteasome regulatory complex, subunit RPN11	Posttranslational modification, protein turnover, chaperones
A0A2N9G034	Uncharacterized protein OS=Fagus sylvatica OX=28930 GN=FSB_LOCUS20511 PE=4 SV=1	3	1	3	1	301	33.7	8.6	9.23	78.6	102.5	119.4	100.2	107.5	101.4	98.4	98.9	93.1	Uncharacterized protein	FSB_LOCUS20511	GO:0016021	integral component of membrane
A0A2N9G036	Uncharacterized protein OS=Fagus sylvatica OX=28930 GN=FSB_LOCUS20735 PE=4 SV=1	39	7	17	1	193	21.5	8.66	46.8	90.8	101.3	96.8	101.4	96.9	106.8	100.3	100.4	105.4	Uncharacterized protein	FSB_LOCUS20735	GO:0005525,GO:0003924	GTP binding|GTPase activity	ko04144|ko04152	Endocytosis|AMPK signaling pathway	KOG0078	[TU]	GTP-binding protein SEC4, small G protein superfamily, and related Ras family GTP-binding proteins	Signal transduction mechanisms |Intracellular trafficking, secretion, and vesicular transport
A0A2N9G064	gag_pre-integrs domain-containing protein OS=Fagus sylvatica OX=28930 GN=FSB_LOCUS20622 PE=4 SV=1	7	3	16	2	616	70.3	8.79	56.13	111.6	104.5	108.8	105.9	106.6	113	86.3	82.6	80.8	gag_pre-integrs domain-containing protein	FSB_LOCUS20622	GO:0003676	nucleic acid binding			KOG0017	[R]	FOG: Transposon-encoded proteins with TYA, reverse transcriptase, integrase domains in various combinations	General function prediction only
A0A2N9G0C9	SWIB domain-containing protein OS=Fagus sylvatica OX=28930 GN=FSB_LOCUS20747 PE=4 SV=1	13	2	8	1	138	15.2	10.33	23.52	92.2	149.5	136.9	92	94.9	105.8	74.8	73.2	80.7	SWIB domain-containing protein	FSB_LOCUS20747					KOG1946	[K]	RNA polymerase I transcription factor UAF	Transcription
A0A2N9G0J0	zf-RVT domain-containing protein OS=Fagus sylvatica OX=28930 GN=FSB_LOCUS24169 PE=4 SV=1	10	8	14	8	848	94.6	6.28	36.27	103.6	88	91.4	105.9	104.5	100.5	103.2	103	99.9	zf-RVT domain-containing protein	FSB_LOCUS24169	GO:0070569	uridylyltransferase activity	ko00040|ko00520|ko00053|ko00052	Pentose and glucuronate interconversions|Amino sugar and nucleotide sugar metabolism|Ascorbate and aldarate metabolism|Galactose metabolism	KOG2388	[M]	UDP-N-acetylglucosamine pyrophosphorylase	Cell wall/membrane/envelope biogenesis
A0A2N9G0K7	UBX domain-containing protein OS=Fagus sylvatica OX=28930 GN=FSB_LOCUS20496 PE=4 SV=1	4	2	2	1	479	52	5.19	6.27	99.1	90.6	103.9	99.2	80.7	90.5	112.7	109.5	113.8	UBX domain-containing protein	FSB_LOCUS20496			--	--	KOG1363	[T]	Predicted regulator of the ubiquitin pathway (contains UAS and UBX domains)	Signal transduction mechanisms
A0A2N9G0L6	HpcH_HpaI domain-containing protein OS=Fagus sylvatica OX=28930 GN=FSB_LOCUS20506 PE=4 SV=1	3	1	1	1	326	35	6.55	2.33	89.8	111.1	124	112	100	101.1	85.4	86.5	90.1	HpcH_HpaI domain-containing protein	FSB_LOCUS20506	GO:0003824	catalytic activity
A0A2N9G0L8	DYW_deaminase domain-containing protein OS=Fagus sylvatica OX=28930 GN=FSB_LOCUS20837 PE=3 SV=1	2	1	2	1	455	51.2	8.51	7.11	112.9	57	63.9	113	91.6	97.8	132.8	120.4	110.5	DYW_deaminase domain-containing protein	FSB_LOCUS20837	GO:0008270	zinc ion binding			KOG4197	[R]	FOG: PPR repeat	General function prediction only
A0A2N9G0Y8	Inositol-tetrakisphosphate 1-kinase OS=Fagus sylvatica OX=28930 GN=FSB_LOCUS24308 PE=3 SV=1	3	1	1	1	356	40.4	6.28	2.3	88.7	63	134.2	94.6	90.7	81.2	144	101.9	101.6	Inositol-tetrakisphosphate 1-kinase	FSB_LOCUS24308	GO:0005524,GO:0047325,GO:0052726,GO:0052725,GO:0000287,GO:0032957	ATP binding|inositol tetrakisphosphate 1-kinase activity|inositol-1,3,4-trisphosphate 5-kinase activity|inositol-1,3,4-trisphosphate 6-kinase activity|magnesium ion binding|inositol trisphosphate metabolic process	ko00562|ko04070	Inositol phosphate metabolism|Phosphatidylinositol signaling system
A0A2N9G103	HSF_DOMAIN domain-containing protein OS=Fagus sylvatica OX=28930 GN=FSB_LOCUS24328 PE=3 SV=1	5	2	2	1	509	55.9	5.12	3.26										HSF_DOMAIN domain-containing protein	FSB_LOCUS24328	GO:0005634,GO:0003700,GO:0043565	nucleus|DNA-binding transcription factor activity|sequence-specific DNA binding	--	--	KOG0627	[K]	Heat shock transcription factor	Transcription
A0A2N9G1F3	Uncharacterized protein OS=Fagus sylvatica OX=28930 GN=FSB_LOCUS24488 PE=4 SV=1	3	1	2	1	239	27.4	4.97	6.42	125.9	37.6	33.8	138.7	149.5	74.7	114.5	136.7	88.7	Uncharacterized protein	FSB_LOCUS24488
A0A2N9G1K8	Uncharacterized protein OS=Fagus sylvatica OX=28930 GN=FSB_LOCUS21324 PE=4 SV=1	5	1	3	1	277	31.2	9.36	12.13	114.2	132.7	112.5	86.5	123.8	95.5	75	76.1	83.7	Uncharacterized protein	FSB_LOCUS21324	GO:0016021	integral component of membrane
A0A2N9G1Y6	Malic enzyme OS=Fagus sylvatica OX=28930 GN=FSB_LOCUS24679 PE=3 SV=1	23	13	49	2	566	62.4	7.03	165.71	103	53.8	60.3	114.3	121.1	115.7	116.8	113.4	101.5	Malic enzyme	FSB_LOCUS24679	GO:0004471,GO:0046872,GO:0051287	malate dehydrogenase (decarboxylating) (NAD+) activity|metal ion binding|NAD binding	ko00710|ko01200|ko00620	Carbon fixation in photosynthetic organisms|Carbon metabolism|Pyruvate metabolism	KOG1257	[C]	NADP+-dependent malic enzyme	Energy production and conversion
A0A2N9G220	Uncharacterized protein OS=Fagus sylvatica OX=28930 GN=FSB_LOCUS24708 PE=4 SV=1	10	3	8	3	341	37.4	4.74	36.4	83.6	88.9	77.8	138.5	73.5	141.1	103	94.9	98.7	Uncharacterized protein	FSB_LOCUS24708	GO:0005509	calcium ion binding
A0A2N9G2H8	SHSP domain-containing protein OS=Fagus sylvatica OX=28930 GN=FSB_LOCUS21634 PE=3 SV=1	34	12	37	3	158	17.7	7.5	60.95	24.6	28.7	23.6	144.2	45.1	132.1	220.8	154.5	126.4	SHSP domain-containing protein	FSB_LOCUS21634			ko04141	Protein processing in endoplasmic reticulum	KOG0710	[O]	Molecular chaperone (small heat-shock protein Hsp26/Hsp42)	Posttranslational modification, protein turnover, chaperones
A0A2N9G2W0	Uncharacterized protein OS=Fagus sylvatica OX=28930 GN=FSB_LOCUS21286 PE=4 SV=1	2	2	2	2	1560	172.9	6.32	5.98	153.4	44.1	20.3	103.8	119.9	98	114.1	124.4	121.8	Uncharacterized protein	FSB_LOCUS21286	GO:0016021,GO:0005524,GO:0042626	integral component of membrane|ATP binding|ATPase-coupled transmembrane transporter activity	ko02010	ABC transporters	KOG0055	[Q]	Multidrug/pheromone exporter, ABC superfamily	Secondary metabolites biosynthesis, transport and catabolism
A0A2N9G2X9	Uncharacterized protein OS=Fagus sylvatica OX=28930 GN=FSB_LOCUS21800 PE=3 SV=1	3	5	6	4	1457	164.2	7.39	15.95	130.9	55	58.5	100.7	120.3	92.2	115.2	119.4	107.8	Uncharacterized protein	FSB_LOCUS21800	GO:0016021,GO:0005524,GO:0042626	integral component of membrane|ATP binding|ATPase-coupled transmembrane transporter activity			KOG0065	[Q]	Pleiotropic drug resistance proteins (PDR1-15), ABC superfamily	Secondary metabolites biosynthesis, transport and catabolism
A0A2N9G358	Protein FAR1-RELATED SEQUENCE OS=Fagus sylvatica OX=28930 GN=FSB_LOCUS25068 PE=3 SV=1	1	1	1	1	744	84.4	8.16	2.04	127.2	49.2	52.1	97.6	122.1	92	120.5	126.1	113.3	Protein FAR1-RELATED SEQUENCE	FSB_LOCUS25068	GO:0016021,GO:0005634,GO:0008270,GO:0006355	integral component of membrane|nucleus|zinc ion binding|regulation of transcription, DNA-templated
A0A2N9G3B2	ATP synthase subunit alpha OS=Fagus sylvatica OX=28930 GN=FSB_LOCUS21721 PE=3 SV=1	31	12	117	1	503	54	5.59	288.33	65.3	193	177.5	78.8	54.9	83.1	92.4	82.6	72.5	ATP synthase subunit alpha	FSB_LOCUS21721	GO:0016021,GO:0005743,GO:0045261,GO:0045263,GO:0005524,GO:0046933	integral component of membrane|mitochondrial inner membrane|proton-transporting ATP synthase complex, catalytic core F(1)|proton-transporting ATP synthase complex, coupling factor F(o)|ATP binding|proton-transporting ATP synthase activity, rotational mechanism	ko00190|ko00195	Oxidative phosphorylation|Photosynthesis	KOG1353	[C]	F0F1-type ATP synthase, alpha subunit	Energy production and conversion
A0A2N9G3B6	Epimerase domain-containing protein OS=Fagus sylvatica OX=28930 GN=FSB_LOCUS21446 PE=3 SV=1	8	2	4	1	277	30.6	7.93	10.26										Epimerase domain-containing protein	FSB_LOCUS21446	GO:0003824	catalytic activity			KOG1502	[V]	Flavonol reductase/cinnamoyl-CoA reductase	Defense mechanisms
A0A2N9G3F7	Uncharacterized protein OS=Fagus sylvatica OX=28930 GN=FSB_LOCUS21895 PE=3 SV=1	12	2	3	2	315	34.3	8.34	12.57	97.8	90.8	95	110.6	96.5	114.6	98.8	95.8	100.1	Uncharacterized protein	FSB_LOCUS21895	GO:0003824	catalytic activity	ko00280	Valine, leucine and isoleucine degradation	KOG1679	[I]	Enoyl-CoA hydratase	Lipid transport and metabolism
A0A2N9G3J6	RAB6-interacting golgin OS=Fagus sylvatica OX=28930 GN=FSB_LOCUS21792 PE=3 SV=1	26	5	19	2	141	16.6	8.06	43.52	117.1	94.4	100.7	110.9	114.6	103.2	85	83.9	90.2	RAB6-interacting golgin	FSB_LOCUS21792	GO:0005794	Golgi apparatus	ko04115	p53 signaling pathway
A0A2N9G3N0	SEC7 domain-containing protein OS=Fagus sylvatica OX=28930 GN=FSB_LOCUS25189 PE=4 SV=1	4	6	6	5	1610	179.3	5.66	16.7	117.3	43.7	51.7	117.2	96.3	83.5	137.3	134.1	118.9	SEC7 domain-containing protein	FSB_LOCUS25189	GO:0005829,GO:0016020,GO:0005085,GO:0032012	cytosol|membrane|guanyl-nucleotide exchange factor activity|regulation of ARF protein signal transduction	--	--	KOG0929	[U]	Guanine nucleotide exchange factor	Intracellular trafficking, secretion, and vesicular transport
A0A2N9G3T5	Uncharacterized protein OS=Fagus sylvatica OX=28930 GN=FSB_LOCUS22080 PE=3 SV=1	2	2	3	2	688	77.8	7.96	5.4	86.1	130.9	94.2	84.1	106.3	102.2	89.2	115.9	91	Uncharacterized protein	FSB_LOCUS22080	GO:0004310,GO:0051996	farnesyl-diphosphate farnesyltransferase activity|squalene synthase activity	ko00906	Carotenoid biosynthesis	KOG1459	[I]	Squalene synthetase	Lipid transport and metabolism
A0A2N9G3U4	Uncharacterized protein OS=Fagus sylvatica OX=28930 GN=FSB_LOCUS21977 PE=3 SV=1	15	4	9	1	246	28.5	9.99	14.81	109.9	54.5	60.7	122.1	102	111.2	107.2	116.8	115.6	Uncharacterized protein	FSB_LOCUS21977	GO:0022625,GO:0003735,GO:0000463	cytosolic large ribosomal subunit|structural constituent of ribosome|maturation of LSU-rRNA from tricistronic rRNA transcript (SSU-rRNA, 5.8S rRNA, LSU-rRNA)	ko03010	Ribosome	KOG3184	[J]	60S ribosomal protein L7	Translation, ribosomal structure and biogenesis
A0A2N9G429	Uncharacterized protein OS=Fagus sylvatica OX=28930 GN=FSB_LOCUS22204 PE=3 SV=1	2	1	1	1	426	47.2	5.86	2.01	121.3	86.3	100.1	106.3	141.8	115.4	78.9	70.4	79.6	Uncharacterized protein	FSB_LOCUS22204	GO:0016747	transferase activity, transferring acyl groups other than amino-acyl groups
A0A2N9G452	Uncharacterized protein OS=Fagus sylvatica OX=28930 GN=FSB_LOCUS22224 PE=4 SV=1	16	1	1	1	74	8.4	8.31	0	120.3	133.7	116.7	86.9	86.4	74.3	95	95.6	91.1	Uncharacterized protein	FSB_LOCUS22224
A0A2N9G498	Ubiquitin carboxyl-terminal hydrolase OS=Fagus sylvatica OX=28930 GN=FSB_LOCUS21893 PE=3 SV=1	7	2	4	1	242	26.5	4.64	4.2	102.1	98.8	98.5	91.9	92.5	103	104.6	99	109.7	Ubiquitin carboxyl-terminal hydrolase	FSB_LOCUS21893	GO:0004843,GO:0006511	thiol-dependent deubiquitinase|ubiquitin-dependent protein catabolic process	--	--	KOG1415	[O]	Ubiquitin C-terminal hydrolase UCHL1	Posttranslational modification, protein turnover, chaperones
A0A2N9G4E4	Signal sequence receptor subunit alpha OS=Fagus sylvatica OX=28930 GN=FSB_LOCUS22290 PE=3 SV=1	5	1	1	1	288	31.3	5.44	3.75	96	110.5	124.8	106.2	97.9	90.7	84.1	100.4	89.5	Signal sequence receptor subunit alpha	FSB_LOCUS22290	GO:0005789,GO:0016021	endoplasmic reticulum membrane|integral component of membrane	ko04141	Protein processing in endoplasmic reticulum	KOG1631	[U]	Translocon-associated complex TRAP, alpha subunit	Intracellular trafficking, secretion, and vesicular transport
A0A2N9G4L5	Myb_CC_LHEQLE domain-containing protein OS=Fagus sylvatica OX=28930 GN=FSB_LOCUS22325 PE=3 SV=1	2	1	1	1	323	35	5.94	2.46	118.9	72.1	91.3	100.2	117.3	81.3	110.2	116.9	92	Myb_CC_LHEQLE domain-containing protein	FSB_LOCUS22325	GO:0005634,GO:0003677	nucleus|DNA binding
A0A2N9G4Q0	Uncharacterized protein OS=Fagus sylvatica OX=28930 GN=FSB_LOCUS22424 PE=4 SV=1	2	1	1	1	391	43	8.97	1.81	111.6	52	52.2	137.3	109.7	119.3	98	109	110.9	Uncharacterized protein	FSB_LOCUS22424	GO:0016021,GO:0000166	integral component of membrane|nucleotide binding	--	--	KOG0207	[P]	Cation transport ATPase	Inorganic ion transport and metabolism
A0A2N9G4X5	Uncharacterized protein OS=Fagus sylvatica OX=28930 GN=FSB_LOCUS25598 PE=4 SV=1	3	2	4	2	426	48.1	6.11	14.18	104.6	83.5	98.5	128.9	110.6	124.8	87.1	82.5	79.5	Uncharacterized protein	FSB_LOCUS25598
A0A2N9G507	Uncharacterized protein OS=Fagus sylvatica OX=28930 GN=FSB_LOCUS22437 PE=3 SV=1	1	1	1	1	556	61.9	6.52	1.87	111.9	104.3	99.1	102.2	80	95.9	97.2	107.9	101.5	Uncharacterized protein	FSB_LOCUS22437	GO:0016021,GO:0046872,GO:0016791	integral component of membrane|metal ion binding|phosphatase activity			KOG2931	[S]	Differentiation-related gene 1 protein (NDR1 protein), related proteins	Function unknown
A0A2N9G512	Uncharacterized protein OS=Fagus sylvatica OX=28930 GN=FSB_LOCUS22534 PE=4 SV=1	2	1	1	1	349	40	4.91	3.17										Uncharacterized protein	FSB_LOCUS22534			ko00564	Glycerophospholipid metabolism	KOG2686	[M]	Choline kinase	Cell wall/membrane/envelope biogenesis
A0A2N9G554	Arginine biosynthesis bifunctional protein ArgJ, chloroplastic OS=Fagus sylvatica OX=28930 GN=FSB_LOCUS22570 PE=3 SV=1	15	7	12	1	466	48.8	5.72	28.58	82.9	119.2	111.7	85.2	103.9	102	94.5	96.5	104	Arginine biosynthesis bifunctional protein ArgJ, chloroplastic	FSB_LOCUS22570	GO:0009507,GO:0004042,GO:0004358,GO:0103045,GO:0006526	chloroplast|acetyl-CoA:L-glutamate N-acetyltransferase activity|glutamate N-acetyltransferase activity|methione N-acyltransferase activity|arginine biosynthetic process	ko01230|ko00220|ko01210	Biosynthesis of amino acids|Arginine biosynthesis|2-Oxocarboxylic acid metabolism	KOG2786	[E]	Putative glutamate/ornithine acetyltransferase	Amino acid transport and metabolism
A0A2N9G556	Uncharacterized protein OS=Fagus sylvatica OX=28930 GN=FSB_LOCUS22422 PE=4 SV=1	8	1	1	1	216	23	6	2.72	108	69	72.5	118.4	98.2	103.1	117.6	104.7	108.5	Uncharacterized protein	FSB_LOCUS22422			--	--	KOG0207	[P]	Cation transport ATPase	Inorganic ion transport and metabolism
A0A2N9G582	Uncharacterized protein OS=Fagus sylvatica OX=28930 GN=FSB_LOCUS25718 PE=3 SV=1	9	8	26	1	881	95.9	8.31	82.65	97.4	85.2	81.2	108.4	97.8	108	102.2	125.6	94.1	Uncharacterized protein	FSB_LOCUS25718	GO:0005524,GO:0016887,GO:0042026	ATP binding|ATPase activity|protein refolding	ko03018	RNA degradation	KOG0356	[O]	Mitochondrial chaperonin, Cpn60/Hsp60p	Posttranslational modification, protein turnover, chaperones
A0A2N9G584	Proton_antipo_M domain-containing protein OS=Fagus sylvatica OX=28930 GN=FSB_LOCUS22604 PE=4 SV=1	1	1	3	1	732	80.4	8.21	4.89	135.7	39.9	44.6	99.6	126.1	90.7	125.1	122.7	115.6	Proton_antipo_M domain-containing protein	FSB_LOCUS22604	GO:0016021,GO:0008137,GO:0042773	integral component of membrane|NADH dehydrogenase (ubiquinone) activity|ATP synthesis coupled electron transport	ko00190	Oxidative phosphorylation	KOG4668	[C]	NADH dehydrogenase subunits 2, 5, and related proteins	Energy production and conversion
A0A2N9G5A5	Uncharacterized protein OS=Fagus sylvatica OX=28930 GN=FSB_LOCUS22213 PE=4 SV=1	7	3	5	1	445	50.8	6.16	16.8	98.5	95.2	123	133	134.5	167.8	49.3	47.5	51.1	Uncharacterized protein	FSB_LOCUS22213
A0A2N9G5D0	Protein kinase domain-containing protein OS=Fagus sylvatica OX=28930 GN=FSB_LOCUS22492 PE=4 SV=1	3	1	1	1	300	33.5	6.33	1.87	118.9	81.9	86.7	97.9	105.7	97.7	99.8	101.8	109.5	Protein kinase domain-containing protein	FSB_LOCUS22492	GO:0005524,GO:0004672	ATP binding|protein kinase activity			KOG1187	[T]	Serine/threonine protein kinase	Signal transduction mechanisms
A0A2N9G5D5	Abhydrolase_3 domain-containing protein OS=Fagus sylvatica OX=28930 GN=FSB_LOCUS22166 PE=4 SV=1	3	1	1	1	391	43.2	6.13	0	105.5	89.7	97.7	120.5	99.3	96.4	106.1	87.5	97.2	Abhydrolase_3 domain-containing protein	FSB_LOCUS22166	GO:0016787	hydrolase activity			KOG1515	[V]	Arylacetamide deacetylase	Defense mechanisms
A0A2N9G5D7	Uncharacterized protein OS=Fagus sylvatica OX=28930 GN=FSB_LOCUS22605 PE=4 SV=1	1	1	3	1	808	91.2	6.13	8.38	105.6	113.3	102.4	101.6	108.1	122.2	74	75.7	97.2	Uncharacterized protein	FSB_LOCUS22605	GO:0016021,GO:0070469,GO:0005507,GO:0004129	integral component of membrane|respirasome|copper ion binding|cytochrome-c oxidase activity	ko00190	Oxidative phosphorylation	KOG4767	[C]	Cytochrome c oxidase, subunit II, and related proteins	Energy production and conversion
A0A2N9G622	Uncharacterized protein OS=Fagus sylvatica OX=28930 GN=FSB_LOCUS22817 PE=3 SV=1	19	3	22	1	256	27.4	5.86	65.43	105.5	95.2	88.4	97.1	116.9	98.2	97.3	96.6	104.8	Uncharacterized protein	FSB_LOCUS22817	GO:0004807,GO:0006096	triose-phosphate isomerase activity|glycolytic process	ko00710|ko00562|ko01200|ko01230|ko00051|ko00010	Carbon fixation in photosynthetic organisms|Inositol phosphate metabolism|Carbon metabolism|Biosynthesis of amino acids|Fructose and mannose metabolism|Glycolysis / Gluconeogenesis	KOG1643	[G]	Triosephosphate isomerase	Carbohydrate transport and metabolism
A0A2N9G6E0	AAA domain-containing protein OS=Fagus sylvatica OX=28930 GN=FSB_LOCUS22927 PE=3 SV=1	2	1	1	1	543	62.3	6.92	2.26	142	39.4	57.6	43.9	96	46.8	144.9	169	160.5	AAA domain-containing protein	FSB_LOCUS22927	GO:0005524,GO:0016887	ATP binding|ATPase activity	--	--	KOG0743	[O]	AAA+-type ATPase	Posttranslational modification, protein turnover, chaperones
A0A2N9G734	GB1/RHD3-type G domain-containing protein OS=Fagus sylvatica OX=28930 GN=FSB_LOCUS23230 PE=3 SV=1	11	13	22	3	1024	116	6.57	71.59	125.5	49	34.7	103.6	108.3	82.9	132.7	137.8	125.4	GB1/RHD3-type G domain-containing protein	FSB_LOCUS23230	GO:0005525,GO:0003924	GTP binding|GTPase activity			KOG2037	[R]	Guanylate-binding protein	General function prediction only
A0A2N9G789	Protein translocase subunit SecA OS=Fagus sylvatica OX=28930 GN=FSB_LOCUS23162 PE=3 SV=1	15	15	27	1	950	107	6.96	81.93	99.3	44.8	52.5	121	87.7	97.4	133.8	136.9	126.8	Protein translocase subunit SecA	FSB_LOCUS23162	GO:0016020,GO:0005524,GO:0016464,GO:0015450,GO:0017038,GO:0006605	membrane|ATP binding|chloroplast protein-transporting ATPase activity|P-P-bond-hydrolysis-driven protein transmembrane transporter activity|protein import|protein targeting	ko02024|ko03070|ko03060	Quorum sensing|Bacterial secretion system|Protein export
A0A2N9G799	Uncharacterized protein OS=Fagus sylvatica OX=28930 GN=FSB_LOCUS23207 PE=3 SV=1	6	2	4	1	347	39.3	7.3	11.01	92.9	71.7	77.5	100.6	130	77.2	113.4	116.9	119.8	Uncharacterized protein	FSB_LOCUS23207	GO:0003700,GO:0043565,GO:0006351	DNA-binding transcription factor activity|sequence-specific DNA binding|transcription, DNA-templated	ko04075	Plant hormone signal transduction
A0A2N9G7C9	Uncharacterized protein OS=Fagus sylvatica OX=28930 GN=FSB_LOCUS23237 PE=4 SV=1	2	1	1	1	446	49.9	9.76	2.07	107	74.2	87.6	99.4	121.1	88.1	108.6	112.3	101.5	Uncharacterized protein	FSB_LOCUS23237	GO:0003676,GO:0004523	nucleic acid binding|RNA-DNA hybrid ribonuclease activity			KOG1075	[R]	FOG: Reverse transcriptase	General function prediction only
A0A2N9G7I8	JmjC domain-containing protein OS=Fagus sylvatica OX=28930 GN=FSB_LOCUS23053 PE=4 SV=1	4	4	10	1	892	99.7	5.44	29.02	76.3	48.5	52.7	178.5	118.4	199.8	65.2	77.5	83.1	JmjC domain-containing protein	FSB_LOCUS23053	GO:0047834	D-threo-aldose 1-dehydrogenase activity			KOG1575	[C]	Voltage-gated shaker-like K+ channel, subunit beta/KCNAB	Energy production and conversion
A0A2N9G7R4	ADP/ATP translocase OS=Fagus sylvatica OX=28930 GN=FSB_LOCUS26579 PE=3 SV=1	26	10	62	1	379	40.8	9.72	149.56	111.4	68.2	75.4	107.8	115	109.2	106.4	106.8	99.7	ADP/ATP translocase	FSB_LOCUS26579	GO:0016021,GO:0005743,GO:0005471,GO:0140021,GO:1990544	integral component of membrane|mitochondrial inner membrane|ATP:ADP antiporter activity|mitochondrial ADP transmembrane transport|mitochondrial ATP transmembrane transport	ko04020|ko04022	Calcium signaling pathway|cGMP-PKG signaling pathway	KOG0749	[C]	Mitochondrial ADP/ATP carrier proteins	Energy production and conversion
A0A2N9G7S3	Phosphopyruvate hydratase OS=Fagus sylvatica OX=28930 GN=FSB_LOCUS23445 PE=3 SV=1	5	2	2	1	487	53.5	6.48	4.91	100.3	58.7	64.9	119.1	100.4	91.9	124.9	125.2	114.4	Phosphopyruvate hydratase	FSB_LOCUS23445	GO:0000015,GO:0000287,GO:0004634,GO:0006096	phosphopyruvate hydratase complex|magnesium ion binding|phosphopyruvate hydratase activity|glycolytic process	ko04066|ko00680|ko03018|ko01200|ko01230|ko00010	HIF-1 signaling pathway|Methane metabolism|RNA degradation|Carbon metabolism|Biosynthesis of amino acids|Glycolysis / Gluconeogenesis	KOG2670	[G]	Enolase	Carbohydrate transport and metabolism
A0A2N9G7S8	AMP-binding domain-containing protein OS=Fagus sylvatica OX=28930 GN=FSB_LOCUS23271 PE=4 SV=1	6	5	7	1	661	73.8	6.96	18.47	116.2	49.1	66.7	104.1	106.6	83.7	134.9	124.1	114.6	AMP-binding domain-containing protein	FSB_LOCUS23271			ko00071|ko00061|ko04146|ko02024|ko01212	Fatty acid degradation|Fatty acid biosynthesis|Peroxisome|Quorum sensing|Fatty acid metabolism	KOG1256	[I]	Long-chain acyl-CoA synthetases (AMP-forming)	Lipid transport and metabolism
A0A2N9G7Z2	Neutral ceramidase OS=Fagus sylvatica OX=28930 GN=FSB_LOCUS23447 PE=3 SV=1	5	4	4	4	819	90.4	6.06	10.27	135	98.3	112.5	79.8	105.9	79.7	94.9	96.9	97	Neutral ceramidase	FSB_LOCUS23447	GO:0102121,GO:0017040,GO:0046514	ceramidase activity|N-acylsphingosine amidohydrolase activity|ceramide catabolic process	ko04071|ko00600	Sphingolipid signaling pathway|Sphingolipid metabolism	KOG2232	[T]	Ceramidases	Signal transduction mechanisms
A0A2N9G818	PSI subunit V OS=Fagus sylvatica OX=28930 GN=FSB_LOCUS26678 PE=3 SV=1	7	3	9	3	217	23	9.74	23.55	70.7	173.6	130.4	90.2	101.1	101	69	73.9	89.9	PSI subunit V	FSB_LOCUS26678	GO:0016021,GO:0009538,GO:0015979	integral component of membrane|photosystem I reaction center|photosynthesis	ko00195	Photosynthesis
A0A2N9G883	Coatomer subunit beta OS=Fagus sylvatica OX=28930 GN=FSB_LOCUS23620 PE=4 SV=1	10	8	15	1	978	109.5	5.87	40.98	102.2	78.7	70.3	95.2	71.8	95.3	93.2	144.8	148.5	Coatomer subunit beta	FSB_LOCUS23620	GO:0030126,GO:0000139,GO:0005198,GO:0006886,GO:0016192	COPI vesicle coat|Golgi membrane|structural molecule activity|intracellular protein transport|vesicle-mediated transport	--	--	KOG1058	[U]	Vesicle coat complex COPI, beta subunit	Intracellular trafficking, secretion, and vesicular transport
A0A2N9G8A4	Rubis-subs-bind domain-containing protein OS=Fagus sylvatica OX=28930 GN=FSB_LOCUS23567 PE=4 SV=1	4	1	1	1	516	57.9	8.38	5.23	134.5	78.8	86.8	100.4	102.8	77.9	102	106.1	110.7	Rubis-subs-bind domain-containing protein	FSB_LOCUS23567	GO:0008168,GO:0032259	methyltransferase activity|methylation			KOG1337	[R]	N-methyltransferase	General function prediction only
A0A2N9G8C3	SHSP domain-containing protein OS=Fagus sylvatica OX=28930 GN=FSB_LOCUS23461 PE=3 SV=1	41	12	69	1	152	17.3	6.06	166.44	40.7	55.8	38.8	135.8	37.3	143.2	161.5	137.5	149.4	SHSP domain-containing protein	FSB_LOCUS23461			ko04141	Protein processing in endoplasmic reticulum	KOG0710	[O]	Molecular chaperone (small heat-shock protein Hsp26/Hsp42)	Posttranslational modification, protein turnover, chaperones
A0A2N9G8F5	Uncharacterized protein OS=Fagus sylvatica OX=28930 GN=FSB_LOCUS23343 PE=3 SV=1	4	2	2	1	818	89.2	5.4	5.94	116.9	113.6	108	118.7	99.9	93.2	88	74.6	87	Uncharacterized protein	FSB_LOCUS23343	GO:0005634,GO:0003700	nucleus|DNA-binding transcription factor activity
A0A2N9G9B6	Uncharacterized protein OS=Fagus sylvatica OX=28930 GN=FSB_LOCUS23606 PE=4 SV=1	3	2	2	1	535	61	5.69	4.31	125.2	64.9	55.6	106	102.6	104.3	120.9	114.2	106.4	Uncharacterized protein	FSB_LOCUS23606	GO:0005634	nucleus			KOG4282	[K]	Transcription factor GT-2 and related proteins, contains trihelix DNA-binding/SANT domain	Transcription
A0A2N9G9S2	Digalactosyldiacylglycerol synthase OS=Fagus sylvatica OX=28930 GN=FSB_LOCUS27269 PE=3 SV=1	1	1	1	1	774	87.7	8.27	2.57	79.6	57.5	43.7	110.1	82.1	81.5	152.9	153.9	138.7	Digalactosyldiacylglycerol synthase	FSB_LOCUS27269	GO:0009707,GO:0046481	chloroplast outer membrane|digalactosyldiacylglycerol synthase activity	ko00561	Glycerolipid metabolism
A0A2N9G9W3	Uncharacterized protein OS=Fagus sylvatica OX=28930 GN=FSB_LOCUS24080 PE=3 SV=1	37	2	5	1	115	12.1	8.1	27.58	79.7	126.9	124.4	101.2	97.9	110.3	86.8	74.8	98	Uncharacterized protein	FSB_LOCUS24080					KOG1759	[V]	Macrophage migration inhibitory factor	Defense mechanisms
A0A2N9G9X3	PDZ domain-containing protein OS=Fagus sylvatica OX=28930 GN=FSB_LOCUS24225 PE=3 SV=1	16	3	8	1	271	28.9	7.91	27.61	109.4	139.5	145.9	71.2	115	74	78	74.8	92.2	PDZ domain-containing protein	FSB_LOCUS24225	GO:0004252	serine-type endopeptidase activity			KOG1320	[O]	Serine protease	Posttranslational modification, protein turnover, chaperones
A0A2N9GA02	ACT domain-containing protein OS=Fagus sylvatica OX=28930 GN=FSB_LOCUS23856 PE=4 SV=1	6	5	18	1	683	75.9	6.51	51.07	69	236.2	188.1	62.2	76.8	75.1	62.5	61.5	68.6	ACT domain-containing protein	FSB_LOCUS23856
A0A2N9GA64	AAA domain-containing protein OS=Fagus sylvatica OX=28930 GN=FSB_LOCUS27419 PE=3 SV=1	6	5	8	1	940	101.7	6.37	24.76	112.1	79.2	87.1	104.5	102.4	88.2	108	110.4	108.2	AAA domain-containing protein	FSB_LOCUS27419	GO:0016021,GO:0046537,GO:0005524,GO:0004176,GO:0004222,GO:0008270	integral component of membrane|2,3-bisphosphoglycerate-independent phosphoglycerate mutase activity|ATP binding|ATP-dependent peptidase activity|metalloendopeptidase activity|zinc ion binding
A0A2N9GAA7	Methionyl-tRNA synthetase OS=Fagus sylvatica OX=28930 GN=FSB_LOCUS24394 PE=3 SV=1	8	5	8	1	639	72.6	6.27	18.25	143.6	47.9	62.5	99.1	106.4	94.3	137.8	119	89.5	Methionyl-tRNA synthetase	FSB_LOCUS24394	GO:0005737,GO:0005524,GO:0004825,GO:0006431	cytoplasm|ATP binding|methionine-tRNA ligase activity|methionyl-tRNA aminoacylation	ko00970|ko00450	Aminoacyl-tRNA biosynthesis|Selenocompound metabolism	KOG1247	[J]	Methionyl-tRNA synthetase	Translation, ribosomal structure and biogenesis
A0A2N9GAF5	Glyco_transf_20 domain-containing protein OS=Fagus sylvatica OX=28930 GN=FSB_LOCUS24312 PE=3 SV=1	1	1	2	1	856	96.5	5.94	5.52	119.9	71.7	66	118.5	84.1	84.5	123.7	131	100.7	Glyco_transf_20 domain-containing protein	FSB_LOCUS24312	GO:0003824,GO:0005992	catalytic activity|trehalose biosynthetic process	ko00500	Starch and sucrose metabolism	KOG1050	[G]	Trehalose-6-phosphate synthase component TPS1 and related subunits	Carbohydrate transport and metabolism
A0A2N9GAJ5	Uncharacterized protein OS=Fagus sylvatica OX=28930 GN=FSB_LOCUS24310 PE=4 SV=1	2	2	2	2	1266	138.8	9.03	2.67	115.7	79.5	78.5	101	99.1	99.9	112.3	117.2	96.8	Uncharacterized protein	FSB_LOCUS24310	GO:0016021,GO:0005524,GO:0042626	integral component of membrane|ATP binding|ATPase-coupled transmembrane transporter activity	ko02010	ABC transporters	KOG0055	[Q]	Multidrug/pheromone exporter, ABC superfamily	Secondary metabolites biosynthesis, transport and catabolism
A0A2N9GAN4	Uncharacterized protein OS=Fagus sylvatica OX=28930 GN=FSB_LOCUS24350 PE=3 SV=1	12	5	21	1	572	62	6.06	83.39	133.8	57.2	68.5	106.6	97.1	103.7	115.3	115.4	102.4	Uncharacterized protein	FSB_LOCUS24350	GO:0050660,GO:0016668,GO:0045454	flavin adenine dinucleotide binding|oxidoreductase activity, acting on a sulfur group of donors, NAD(P) as acceptor|cell redox homeostasis	ko00480	Glutathione metabolism	KOG0405	[Q]	Pyridine nucleotide-disulphide oxidoreductase	Secondary metabolites biosynthesis, transport and catabolism
A0A2N9GB14	Uncharacterized protein OS=Fagus sylvatica OX=28930 GN=FSB_LOCUS24595 PE=4 SV=1	6	2	4	2	325	34.7	9.03	13.17	129.9	75.7	81.9	105.6	97.3	78.5	111.7	112.7	106.6	Uncharacterized protein	FSB_LOCUS24595			ko04144	Endocytosis	KOG0706	[T]	Predicted GTPase-activating protein	Signal transduction mechanisms
A0A2N9GBG8	Uncharacterized protein OS=Fagus sylvatica OX=28930 GN=FSB_LOCUS24463 PE=3 SV=1	4	1	1	1	251	27.8	4.7	2.04	116.6	81.1	118.3	97.7	108.2	91.1	96.3	99	91.6	Uncharacterized protein	FSB_LOCUS24463	GO:0006886	intracellular protein transport			KOG1585	[U]	Protein required for fusion of vesicles in vesicular transport, gamma-SNAP	Intracellular trafficking, secretion, and vesicular transport
A0A2N9GBG9	Uncharacterized protein OS=Fagus sylvatica OX=28930 GN=FSB_LOCUS24366 PE=3 SV=1	16	4	12	1	219	24.6	8.75	20.32	122.1	79	78.7	113.4	103.3	96	98.8	106.7	102.1	Uncharacterized protein	FSB_LOCUS24366	GO:0016021,GO:0016192	integral component of membrane|vesicle-mediated transport	--	--	KOG0859	[U]	Synaptobrevin/VAMP-like protein	Intracellular trafficking, secretion, and vesicular transport
A0A2N9GBK3	Uncharacterized protein OS=Fagus sylvatica OX=28930 GN=FSB_LOCUS24406 PE=3 SV=1	7	1	2	1	114	12.8	5.85	2.09	98.7	103.6	113.4	108.5	100.7	100.1	91.7	86.9	96.5	Uncharacterized protein	FSB_LOCUS24406	GO:0005634,GO:0006351	nucleus|transcription, DNA-templated	ko03020|ko00230|ko00240	RNA polymerase|Purine metabolism|Pyrimidine metabolism	KOG3400	[K]	RNA polymerase subunit 8	Transcription
A0A2N9GBM9	S5 DRBM domain-containing protein OS=Fagus sylvatica OX=28930 GN=FSB_LOCUS27889 PE=3 SV=1	4	2	2	2	500	58.2	8.88	4.92	108.1	71.3	69.5	102.8	84.8	103.3	127.5	124.3	108.5	S5 DRBM domain-containing protein	FSB_LOCUS27889	GO:1990904,GO:0005840,GO:0003723,GO:0003735,GO:0006412	ribonucleoprotein complex|ribosome|RNA binding|structural constituent of ribosome|translation	ko03010	Ribosome	KOG2646	[J]	Ribosomal protein S5	Translation, ribosomal structure and biogenesis
A0A2N9GBQ1	Glycosyltransferase OS=Fagus sylvatica OX=28930 GN=FSB_LOCUS24772 PE=3 SV=1	3	1	2	1	489	54.8	5.66	7.95	125.1	70.8	90.7	110.5	91.7	104.8	96.8	101.6	108.1	Glycosyltransferase	FSB_LOCUS24772	GO:0008194	UDP-glycosyltransferase activity			KOG1192	[GC]	UDP-glucuronosyl and UDP-glucosyl transferase	Carbohydrate transport and metabolism |Energy production and conversion
A0A2N9GBU9	Uncharacterized protein OS=Fagus sylvatica OX=28930 GN=FSB_LOCUS27949 PE=3 SV=1	7	2	2	1	375	41.7	5.88	3.11	130.5	78	94	91.4	84.1	85.2	110.1	118.6	108	Uncharacterized protein	FSB_LOCUS27949	GO:0051087	chaperone binding			KOG1309	[T]	Suppressor of G2 allele of skp1	Signal transduction mechanisms
A0A2N9GC32	FAD-binding PCMH-type domain-containing protein OS=Fagus sylvatica OX=28930 GN=FSB_LOCUS24576 PE=4 SV=1	11	3	3	1	316	34.9	6.06	5.23	96.8	98.1	100.9	83.4	124.7	82	106.2	107	100.9	FAD-binding PCMH-type domain-containing protein	FSB_LOCUS24576	GO:0003824,GO:0071949	catalytic activity|FAD binding	ko00620	Pyruvate metabolism	KOG1231	[C]	Proteins containing the FAD binding domain	Energy production and conversion
A0A2N9GC86	Uncharacterized protein OS=Fagus sylvatica OX=28930 GN=FSB_LOCUS28069 PE=3 SV=1	12	5	11	1	326	38	6.48	29.72	144.4	64.1	65.5	128.5	89.4	122.9	92.3	97.9	95	Uncharacterized protein	FSB_LOCUS28069	GO:0005783,GO:0005509,GO:0051082,GO:0006457	endoplasmic reticulum|calcium ion binding|unfolded protein binding|protein folding	ko04141|ko04145	Protein processing in endoplasmic reticulum|Phagosome	KOG0674	[O]	Calreticulin	Posttranslational modification, protein turnover, chaperones
A0A2N9GCB8	Uncharacterized protein OS=Fagus sylvatica OX=28930 GN=FSB_LOCUS28099 PE=4 SV=1	21	6	22	1	196	22.9	8.65	59.11	100.6	91.2	104.6	92.3	114.2	94.8	91.9	111	99.3	Uncharacterized protein	FSB_LOCUS28099	GO:0006749	glutathione metabolic process	ko00982|ko00480|ko00980	Drug metabolism - cytochrome P450|Glutathione metabolism|Metabolism of xenobiotics by cytochrome P450	KOG0406	[O]	Glutathione S-transferase	Posttranslational modification, protein turnover, chaperones
A0A2N9GCV1	Rad21_Rec8 domain-containing protein OS=Fagus sylvatica OX=28930 GN=FSB_LOCUS24983 PE=4 SV=1	6	1	1	1	125	14.7	5.21	3.22	121.1	61.8	54	109.3	103.4	84.3	124.9	139.2	101.8	Rad21_Rec8 domain-containing protein	FSB_LOCUS24983	GO:0008278,GO:0007062	cohesin complex|sister chromatid cohesion	ko04111|ko04110	Cell cycle - yeast|Cell cycle	KOG1213	[D]	Sister chromatid cohesion complex Cohesin, subunit RAD21/SCC1	Cell cycle control, cell division, chromosome partitioning
A0A2N9GCV5	Tubulin alpha chain OS=Fagus sylvatica OX=28930 GN=FSB_LOCUS1877 PE=3 SV=1	34	14	31	6	450	49.5	5.06	92.4	115.6	65.8	69.6	100.7	110.4	80.5	123.5	117.7	116.2	Tubulin alpha chain	FSB_LOCUS1877	GO:0005874,GO:0005525,GO:0003924,GO:0005200,GO:0007017	microtubule|GTP binding|GTPase activity|structural constituent of cytoskeleton|microtubule-based process	ko04540|ko04210|ko04145	Gap junction|Apoptosis|Phagosome	KOG1376	[Z]	Alpha tubulin	Cytoskeleton
A0A2N9GCW8	60S acidic ribosomal protein P0 OS=Fagus sylvatica OX=28930 GN=FSB_LOCUS25162 PE=3 SV=1	15	6	24	4	321	34.3	5.59	71.88	101	98.7	103.4	100	103.8	106.2	95.1	95.2	96.7	60S acidic ribosomal protein P0	FSB_LOCUS25162	GO:0005840,GO:0042254	ribosome|ribosome biogenesis	ko03010	Ribosome	KOG0815	[J]	60S acidic ribosomal protein P0	Translation, ribosomal structure and biogenesis
A0A2N9GCZ2	Uncharacterized protein OS=Fagus sylvatica OX=28930 GN=FSB_LOCUS24886 PE=4 SV=1	1	1	2	1	654	73	5.95	3.94	91.5	111.3	120.8	104.3	116.5	80.9	90.4	92.3	92.1	Uncharacterized protein	FSB_LOCUS24886
A0A2N9GCZ8	Arf-GAP domain-containing protein OS=Fagus sylvatica OX=28930 GN=FSB_LOCUS25374 PE=4 SV=1	3	2	2	1	692	75.2	5.92	4.96	142.5	84.7	86.4	94.5	98.3	77.7	111.3	100.8	103.7	Arf-GAP domain-containing protein	FSB_LOCUS25374	GO:0005096,GO:0043547	GTPase activator activity|positive regulation of GTPase activity			KOG0702	[T]	Predicted GTPase-activating protein	Signal transduction mechanisms
A0A2N9GD36	DCB domain-containing protein OS=Fagus sylvatica OX=28930 GN=FSB_LOCUS25190 PE=4 SV=1	7	1	1	1	230	24.6	4.82	2.48	126.5	65.2	74.5	99.4	77.9	87	130.3	125.9	113.3	DCB domain-containing protein	FSB_LOCUS25190			--	--	KOG0929	[U]	Guanine nucleotide exchange factor	Intracellular trafficking, secretion, and vesicular transport
A0A2N9GDE6	Integrase catalytic domain-containing protein OS=Fagus sylvatica OX=28930 GN=FSB_LOCUS25153 PE=4 SV=1	3	1	5	1	376	42.7	8.02	10.11	74.7	172.6	154.4	66.1	75.5	73.9	88	95	99.7	Integrase catalytic domain-containing protein	FSB_LOCUS25153	GO:0003676,GO:0015074	nucleic acid binding|DNA integration			KOG0017	[R]	FOG: Transposon-encoded proteins with TYA, reverse transcriptase, integrase domains in various combinations	General function prediction only
A0A2N9GDR4	Uncharacterized protein OS=Fagus sylvatica OX=28930 GN=FSB_LOCUS25634 PE=3 SV=1	25	5	11	1	202	23.3	8.48	19.6	105.9	96.9	105.8	102.6	99.1	101.7	89.4	101.5	97.1	Uncharacterized protein	FSB_LOCUS25634	GO:0005783,GO:0005794,GO:0005525,GO:0006886,GO:0016192	endoplasmic reticulum|Golgi apparatus|GTP binding|intracellular protein transport|vesicle-mediated transport	ko04141	Protein processing in endoplasmic reticulum	KOG0077	[U]	Vesicle coat complex COPII, GTPase subunit SAR1	Intracellular trafficking, secretion, and vesicular transport
A0A2N9GDX2	NtCtMGAM_N domain-containing protein OS=Fagus sylvatica OX=28930 GN=FSB_LOCUS25500 PE=3 SV=1	7	6	13	2	894	99.5	6.51	32.89	108.7	112.7	110.2	98.6	101.1	98	90.5	87.7	92.6	NtCtMGAM_N domain-containing protein	FSB_LOCUS25500	GO:0030246,GO:0004553,GO:0005975	carbohydrate binding|hydrolase activity, hydrolyzing O-glycosyl compounds|carbohydrate metabolic process	--	--	KOG1065	[G]	Maltase glucoamylase and related hydrolases, glycosyl hydrolase family 31	Carbohydrate transport and metabolism
A0A2N9GDX5	Transmembrane protein 230 OS=Fagus sylvatica OX=28930 GN=FSB_LOCUS25206 PE=3 SV=1	7	1	1	1	103	11.5	6.79	2.42	100.9	88.6	88.9	119.9	97.4	109.7	87.9	101.4	105.3	Transmembrane protein 230	FSB_LOCUS25206	GO:0005776,GO:0005768,GO:0005794,GO:0016021	autophagosome|endosome|Golgi apparatus|integral component of membrane			KOG4753	[S]	Predicted membrane protein	Function unknown
A0A2N9GE04	Photolyase/cryptochrome alpha/beta domain-containing protein OS=Fagus sylvatica OX=28930 GN=FSB_LOCUS28699 PE=3 SV=1	2	1	1	1	656	74.5	6.07	1.98	110.1	81.4	83.2	93.6	90.9	109.3	118.7	109.9	102.8	Photolyase/cryptochrome alpha/beta domain-containing protein	FSB_LOCUS28699	GO:0009882,GO:0018298	blue light photoreceptor activity|protein-chromophore linkage			KOG0133	[LT]	Deoxyribodipyrimidine photolyase/cryptochrome	Replication, recombination and repair |Signal transduction mechanisms
A0A2N9GE67	Diphosphomevalonate decarboxylase OS=Fagus sylvatica OX=28930 GN=FSB_LOCUS28758 PE=3 SV=1	15	5	12	1	349	38.2	7.01	33.69	109.4	79.8	83.7	93.9	112	103.2	114.5	107.1	96.4	Diphosphomevalonate decarboxylase	FSB_LOCUS28758	GO:0005829,GO:0005524,GO:0004163,GO:0019287,GO:0016126	cytosol|ATP binding|diphosphomevalonate decarboxylase activity|isopentenyl diphosphate biosynthetic process, mevalonate pathway|sterol biosynthetic process	ko00900	Terpenoid backbone biosynthesis	KOG2833	[I]	Mevalonate pyrophosphate decarboxylase	Lipid transport and metabolism
A0A2N9GEF5	AAA domain-containing protein OS=Fagus sylvatica OX=28930 GN=FSB_LOCUS28848 PE=4 SV=1	1	1	1	1	724	80.3	5.62	2.28										AAA domain-containing protein	FSB_LOCUS28848	GO:0005524,GO:0016887	ATP binding|ATPase activity
A0A2N9GEK4	Acetohydroxy-acid synthase small subunit OS=Fagus sylvatica OX=28930 GN=FSB_LOCUS28889 PE=3 SV=1	4	2	3	2	538	59.1	5.86	9.35	107.1	145.5	142.8	85.2	93.5	90.1	74.5	80.8	80.5	Acetohydroxy-acid synthase small subunit	FSB_LOCUS28889	GO:1990610,GO:0009097,GO:0009099	acetolactate synthase regulator activity|isoleucine biosynthetic process|valine biosynthetic process	ko00660|ko00290|ko00770|ko00650|ko01210|ko01230	C5-Branched dibasic acid metabolism|Valine, leucine and isoleucine biosynthesis|Pantothenate and CoA biosynthesis|Butanoate metabolism|2-Oxocarboxylic acid metabolism|Biosynthesis of amino acids	KOG2663	[E]	Acetolactate synthase, small subunit	Amino acid transport and metabolism
A0A2N9GEQ9	Uncharacterized protein OS=Fagus sylvatica OX=28930 GN=FSB_LOCUS25925 PE=3 SV=1	17	14	25	14	648	72.2	7.37	52.49	122.9	48.9	51.7	111.6	102.4	97.1	125.4	126.2	113.8	Uncharacterized protein	FSB_LOCUS25925					KOG2213	[T]	Apoptosis inhibitor 5/fibroblast growth factor 2-interacting factor 2, and related proteins	Signal transduction mechanisms
A0A2N9GF59	Uncharacterized protein OS=Fagus sylvatica OX=28930 GN=FSB_LOCUS26027 PE=4 SV=1	1	1	1	1	1667	183.7	6.01	1.96	125.2	42.5	50.8	103.5	99	98.7	134.8	124.4	121.1	Uncharacterized protein	FSB_LOCUS26027					KOG4822	[AT]	Predicted nuclear membrane protein involved in mRNA transport and sex determination via splicing modulation	RNA processing and modification |Signal transduction mechanisms
A0A2N9GFE6	Amidophosphoribosyltransferase OS=Fagus sylvatica OX=28930 GN=FSB_LOCUS26117 PE=3 SV=1	9	5	8	5	498	54.3	5.67	19.77	129.2	76.5	85.8	94.7	93.2	85	105.5	117.4	112.7	Amidophosphoribosyltransferase	FSB_LOCUS26117	GO:0004044,GO:0051536,GO:0046872,GO:0006189,GO:0009116,GO:0009113	amidophosphoribosyltransferase activity|iron-sulfur cluster binding|metal ion binding|'de novo' IMP biosynthetic process|nucleoside metabolic process|purine nucleobase biosynthetic process	ko00230|ko00250	Purine metabolism|Alanine, aspartate and glutamate metabolism	KOG0572	[F]	Glutamine phosphoribosylpyrophosphate amidotransferase	Nucleotide transport and metabolism
A0A2N9GFF8	ANK_REP_REGION domain-containing protein OS=Fagus sylvatica OX=28930 GN=FSB_LOCUS26165 PE=4 SV=1	2	1	2	1	537	60	6.68	3.69	117	59.5	75.1	95.8	101.3	82.7	129.1	118.2	121.2	ANK_REP_REGION domain-containing protein	FSB_LOCUS26165	GO:0016021	integral component of membrane			KOG0504	[R]	FOG: Ankyrin repeat	General function prediction only
A0A2N9GFG3	Amine oxidase OS=Fagus sylvatica OX=28930 GN=FSB_LOCUS26127 PE=3 SV=1	1	2	3	1	1955	220.9	8.22	4.88	93.1	131.7	127.8	75.1	107.7	95.6	103.6	73.8	91.6	Amine oxidase	FSB_LOCUS26127	GO:0016021,GO:0052595,GO:0052594,GO:0005524,GO:0005507,GO:0052596,GO:0008131,GO:0004672,GO:0048038,GO:0052593,GO:0009308,GO:0048544	integral component of membrane|aliphatic-amine oxidase activity|aminoacetone:oxygen oxidoreductase(deaminating) activity|ATP binding|copper ion binding|phenethylamine:oxygen oxidoreductase (deaminating) activity|primary amine oxidase activity|protein kinase activity|quinone binding|tryptamine:oxygen oxidoreductase (deaminating) activity|amine metabolic process|recognition of pollen	ko00260|ko00950|ko00350|ko00410|ko00960|ko00360	Glycine, serine and threonine metabolism|Isoquinoline alkaloid biosynthesis|Tyrosine metabolism|beta-Alanine metabolism|Tropane, piperidine and pyridine alkaloid biosynthesis|Phenylalanine metabolism	KOG1186	[Q]	Copper amine oxidase	Secondary metabolites biosynthesis, transport and catabolism
A0A2N9GFK4	Chlorophyllase OS=Fagus sylvatica OX=28930 GN=FSB_LOCUS26215 PE=3 SV=1	3	1	1	1	319	34.4	6.15	3.05	121.6	102.7	96	92.1	116.2	94.8	89.1	84.1	103.5	Chlorophyllase	FSB_LOCUS26215	GO:0047746,GO:0102293,GO:0015996	chlorophyllase activity|pheophytinase b activity|chlorophyll catabolic process	ko00860	Porphyrin and chlorophyll metabolism
A0A2N9GFZ5	TPPII domain-containing protein OS=Fagus sylvatica OX=28930 GN=FSB_LOCUS26317 PE=4 SV=1	16	5	11	4	335	37.9	7.87	31.16	124.6	59.1	64.1	109.4	105.9	90.7	119	120	107.2	TPPII domain-containing protein	FSB_LOCUS26317			--	--	KOG1114	[O]	Tripeptidyl peptidase II	Posttranslational modification, protein turnover, chaperones
A0A2N9GG19	Uncharacterized protein OS=Fagus sylvatica OX=28930 GN=FSB_LOCUS26280 PE=3 SV=1	2	1	1	1	523	57.6	8.94	2.21	69.7	150.4	115.9	78.1	81.3	77	106	116.9	104.7	Uncharacterized protein	FSB_LOCUS26280	GO:0005737,GO:0016021,GO:0005524,GO:0033862,GO:0006221	cytoplasm|integral component of membrane|ATP binding|UMP kinase activity|pyrimidine nucleotide biosynthetic process	ko00240	Pyrimidine metabolism
A0A2N9GG46	Pyruvate decarboxylase OS=Fagus sylvatica OX=28930 GN=FSB_LOCUS29388 PE=3 SV=1	5	3	3	1	620	67	6.9	8.35	117.2	63.1	70.9	110.4	105.3	115.9	106.3	101.4	109.5	Pyruvate decarboxylase	FSB_LOCUS29388	GO:0000287,GO:0004737,GO:0030976	magnesium ion binding|pyruvate decarboxylase activity|thiamine pyrophosphate binding	ko00010	Glycolysis / Gluconeogenesis	KOG1184	[EH]	Thiamine pyrophosphate-requiring enzyme	Amino acid transport and metabolism |Coenzyme transport and metabolism
A0A2N9GGE1	SHSP domain-containing protein OS=Fagus sylvatica OX=28930 GN=FSB_LOCUS26544 PE=3 SV=1	12	3	7	1	191	21.4	5.38	16.42	78.4	122.3	98.8	103.2	67	105	107.8	99.7	117.8	SHSP domain-containing protein	FSB_LOCUS26544			ko04141	Protein processing in endoplasmic reticulum	KOG0710	[O]	Molecular chaperone (small heat-shock protein Hsp26/Hsp42)	Posttranslational modification, protein turnover, chaperones
A0A2N9GGR1	Autophagy-related protein OS=Fagus sylvatica OX=28930 GN=FSB_LOCUS26530 PE=3 SV=1	7	1	1	1	122	14.1	8.78	2.91	97.7	104.5	97.1	106.8	97.8	104.9	103.5	93.8	94	Autophagy-related protein	FSB_LOCUS26530	GO:0016020,GO:0005874,GO:0006914	membrane|microtubule|autophagy	ko04068|ko04140|ko04139	FoxO signaling pathway|Regulation of autophagy|Regulation of mitophagy - yeast	KOG1654	[Z]	Microtubule-associated anchor protein involved in autophagy and membrane trafficking	Cytoskeleton
A0A2N9GGT9	P5CR_dimer domain-containing protein OS=Fagus sylvatica OX=28930 GN=FSB_LOCUS26403 PE=3 SV=1	5	2	2	1	563	62.4	6.28	2.12	122.4	109.1	103.7	92.2	90.4	102.4	92.7	92.8	94.2	P5CR_dimer domain-containing protein	FSB_LOCUS26403	GO:0016021,GO:0004735,GO:0006561	integral component of membrane|pyrroline-5-carboxylate reductase activity|proline biosynthetic process			KOG3124	[E]	Pyrroline-5-carboxylate reductase	Amino acid transport and metabolism
A0A2N9GGW4	EFP domain-containing protein OS=Fagus sylvatica OX=28930 GN=FSB_LOCUS26657 PE=3 SV=1	3	1	1	1	218	24.6	9.55	3.03	112.7	137.8	117.2	98.1	88.1	90.3	88	88.4	79.5	EFP domain-containing protein	FSB_LOCUS26657	GO:0003746	translation elongation factor activity
A0A2N9GGY1	Isocitrate lyase OS=Fagus sylvatica OX=28930 GN=FSB_LOCUS26724 PE=4 SV=1	20	9	17	3	487	53.1	7.65	51.37	95.5	128.7	130.5	59.2	114.3	82.7	90.5	94.9	103.6	Isocitrate lyase	FSB_LOCUS26724	GO:0004451	isocitrate lyase activity			KOG1260	[C]	Isocitrate lyase	Energy production and conversion
A0A2N9GH13	Peptidase_S8 domain-containing protein OS=Fagus sylvatica OX=28930 GN=FSB_LOCUS26316 PE=3 SV=1	22	11	17	10	538	57.2	5.77	55.05	122.7	41.5	44.9	115	103.2	92.9	134.6	129.9	115.3	Peptidase_S8 domain-containing protein	FSB_LOCUS26316	GO:0004252,GO:0008240	serine-type endopeptidase activity|tripeptidyl-peptidase activity	--	--	KOG1114	[O]	Tripeptidyl peptidase II	Posttranslational modification, protein turnover, chaperones
A0A2N9GH29	Uncharacterized protein OS=Fagus sylvatica OX=28930 GN=FSB_LOCUS26775 PE=4 SV=1	7	2	3	2	282	30.8	8.06	14.87	106.3	108	110.7	92.9	88.7	101.9	91.9	98.4	101.3	Uncharacterized protein	FSB_LOCUS26775					KOG3358	[R]	Uncharacterized secreted protein SDF2 (Stromal cell-derived factor 2), contains MIR domains	General function prediction only
A0A2N9GHN0	Sucrose synthase OS=Fagus sylvatica OX=28930 GN=FSB_LOCUS29899 PE=3 SV=1	6	5	7	2	844	95.1	7.02	23.24	153	31.2	41.1	97.9	122.4	96.4	112.5	128.2	117.4	Sucrose synthase	FSB_LOCUS29899	GO:0016157,GO:0005985	sucrose synthase activity|sucrose metabolic process	ko00500	Starch and sucrose metabolism	KOG0853	[M]	Glycosyltransferase	Cell wall/membrane/envelope biogenesis
A0A2N9GHY2	PHB domain-containing protein OS=Fagus sylvatica OX=28930 GN=FSB_LOCUS26911 PE=4 SV=1	41	12	30	1	287	31.7	6.79	86.65	122.4	103.8	119.2	85.9	119	102.7	79.3	79	88.7	PHB domain-containing protein	FSB_LOCUS26911					KOG2620	[C]	Prohibitins and stomatins of the PID superfamily	Energy production and conversion
A0A2N9GI58	Protein phosphatase OS=Fagus sylvatica OX=28930 GN=FSB_LOCUS27164 PE=3 SV=1	3	1	1	1	259	28.4	4.97	2.62	109.9	67.4	74	99.6	94.7	80.4	134.2	127.8	111.9	Protein phosphatase	FSB_LOCUS27164	GO:0046872,GO:0106306,GO:0106307	metal ion binding|protein serine phosphatase activity|protein threonine phosphatase activity	--	--	KOG1379	[T]	Serine/threonine protein phosphatase	Signal transduction mechanisms
A0A2N9GI82	zf-RVT domain-containing protein OS=Fagus sylvatica OX=28930 GN=FSB_LOCUS26776 PE=4 SV=1	5	6	10	1	1129	123	8.22	26.33	128.2	37.8	42.3	111.2	110.2	94	138.2	131	106.9	zf-RVT domain-containing protein	FSB_LOCUS26776	GO:0005634,GO:0051301,GO:0007064	nucleus|cell division|mitotic sister chromatid cohesion			KOG1525	[D]	Sister chromatid cohesion complex Cohesin, subunit PDS5	Cell cycle control, cell division, chromosome partitioning
A0A2N9GIC1	Malic enzyme OS=Fagus sylvatica OX=28930 GN=FSB_LOCUS27061 PE=3 SV=1	17	12	30	1	669	73.7	7.77	91.57	104.3	80	84.9	103.4	90.2	94.4	109.5	124.8	108.4	Malic enzyme	FSB_LOCUS27061	GO:0004471,GO:0046872,GO:0051287	malate dehydrogenase (decarboxylating) (NAD+) activity|metal ion binding|NAD binding	ko00710|ko01200|ko00620	Carbon fixation in photosynthetic organisms|Carbon metabolism|Pyruvate metabolism	KOG1257	[C]	NADP+-dependent malic enzyme	Energy production and conversion
A0A2N9GIF9	Phosphotransferase OS=Fagus sylvatica OX=28930 GN=FSB_LOCUS30139 PE=3 SV=1	10	4	7	2	503	54.9	5.49	23.01	96.7	99.3	106.5	106.4	96.6	101	102.4	94.9	96.2	Phosphotransferase	FSB_LOCUS30139	GO:0005524,GO:0005536,GO:0004396,GO:0001678,GO:0006096,GO:0019318	ATP binding|glucose binding|hexokinase activity|cellular glucose homeostasis|glycolytic process|hexose metabolic process	ko04066|ko00524|ko00052|ko01200|ko00051|ko00010|ko00520|ko00500|ko00521	HIF-1 signaling pathway|Neomycin, kanamycin and gentamicin biosynthesis|Galactose metabolism|Carbon metabolism|Fructose and mannose metabolism|Glycolysis / Gluconeogenesis|Amino sugar and nucleotide sugar metabolism|Starch and sucrose metabolism|Streptomycin biosynthesis	KOG1369	[G]	Hexokinase	Carbohydrate transport and metabolism
A0A2N9GIJ7	LEA_2 domain-containing protein OS=Fagus sylvatica OX=28930 GN=FSB_LOCUS27257 PE=4 SV=1	8	2	3	1	209	23.8	9.72	7.26	108	84	81.9	120	138.4	125.4	80.2	82.9	79.3	LEA_2 domain-containing protein	FSB_LOCUS27257	GO:0016021	integral component of membrane
A0A2N9GIT0	HABP4_PAI-RBP1 domain-containing protein OS=Fagus sylvatica OX=28930 GN=FSB_LOCUS27355 PE=4 SV=1	11	5	16	3	385	40.3	7.4	43.11	103.5	74.2	80.3	107.8	106.5	111.3	107.1	107.3	102	HABP4_PAI-RBP1 domain-containing protein	FSB_LOCUS27355	GO:0003723	RNA binding	--	--	KOG2945	[R]	Predicted RNA-binding protein	General function prediction only
A0A2N9GIZ4	Reverse transcriptase domain-containing protein OS=Fagus sylvatica OX=28930 GN=FSB_LOCUS27281 PE=4 SV=1	1	1	2	1	715	81.3	9.74	4.14	120.3	188.3	65.1	62.6	110.3	69	81	86.7	116.7	Reverse transcriptase domain-containing protein	FSB_LOCUS27281					KOG1075	[R]	FOG: Reverse transcriptase	General function prediction only
A0A2N9GJQ2	Uncharacterized protein OS=Fagus sylvatica OX=28930 GN=FSB_LOCUS27675 PE=4 SV=1	33	11	24	2	477	53	7.11	62.82	176.3	88.6	124.6	102	110.8	104.5	68.3	66	58.8	Uncharacterized protein	FSB_LOCUS27675	GO:0047834	D-threo-aldose 1-dehydrogenase activity			KOG1575	[C]	Voltage-gated shaker-like K+ channel, subunit beta/KCNAB	Energy production and conversion
A0A2N9GK67	MFS domain-containing protein OS=Fagus sylvatica OX=28930 GN=FSB_LOCUS27720 PE=3 SV=1	2	1	2	1	572	62.7	7.52	4.19	112.3	44.6	60.2	124.5	136	128.7	98.1	94.7	100.9	MFS domain-containing protein	FSB_LOCUS27720	GO:0016021,GO:0022857	integral component of membrane|transmembrane transporter activity			KOG0254	[R]	Predicted transporter (major facilitator superfamily)	General function prediction only
A0A2N9GK91	Uncharacterized protein OS=Fagus sylvatica OX=28930 GN=FSB_LOCUS30759 PE=4 SV=1	14	3	5	3	170	19.1	6.58	7.64	108.3	127.4	125.4	97	85.4	94.3	86.8	85	90.4	Uncharacterized protein	FSB_LOCUS30759
A0A2N9GKC7	Uncharacterized protein OS=Fagus sylvatica OX=28930 GN=FSB_LOCUS27633 PE=4 SV=1	2	1	1	1	368	42.5	5.01	2.25	88.5	54.9	60.4	118.4	135.2	115.3	118.5	105.6	103.2	Uncharacterized protein	FSB_LOCUS27633	GO:0016021,GO:0022857	integral component of membrane|transmembrane transporter activity
A0A2N9GKE6	Uncharacterized protein OS=Fagus sylvatica OX=28930 GN=FSB_LOCUS27905 PE=3 SV=1	5	4	5	2	846	95.6	4.97	13.81	126.1	47.7	46.1	101.6	93.5	79.5	134.9	138.8	131.9	Uncharacterized protein	FSB_LOCUS27905
A0A2N9GKP9	Uncharacterized protein OS=Fagus sylvatica OX=28930 GN=FSB_LOCUS27891 PE=4 SV=1	4	1	1	1	300	33.4	9.82	3.64	90.6	114.9	80.4	112.6	79.2	85.9	96.8	116.5	123.1	Uncharacterized protein	FSB_LOCUS27891	GO:0016021	integral component of membrane
A0A2N9GKR3	Uncharacterized protein OS=Fagus sylvatica OX=28930 GN=FSB_LOCUS28074 PE=4 SV=1	2	2	2	1	994	108.6	6.65	6.05	121.6	79.5	89.7	126.7	127.6	95	86.5	90.8	82.7	Uncharacterized protein	FSB_LOCUS28074	GO:0003723	RNA binding			KOG0118	[R]	FOG: RRM domain	General function prediction only
A0A2N9GKV6	Lipoxygenase OS=Fagus sylvatica OX=28930 GN=FSB_LOCUS30969 PE=3 SV=1	10	13	42	2	1360	155.1	7.05	144.43	112.8	82.1	85.6	135.6	114.5	126.5	78.8	81.3	82.9	Lipoxygenase	FSB_LOCUS30969	GO:0005737,GO:0046872,GO:0016702,GO:0006633,GO:0031408	cytoplasm|metal ion binding|oxidoreductase activity, acting on single donors with incorporation of molecular oxygen, incorporation of two atoms of oxygen|fatty acid biosynthetic process|oxylipin biosynthetic process	ko00591|ko00592	Linoleic acid metabolism|alpha-Linolenic acid metabolism
A0A2N9GKX4	Fn3_like domain-containing protein OS=Fagus sylvatica OX=28930 GN=FSB_LOCUS27982 PE=3 SV=1	10	8	25	2	772	83	7.39	74.36	159.3	87.2	85.8	101.7	115.7	93.4	88.2	83.3	85.3	Fn3_like domain-containing protein	FSB_LOCUS27982	GO:0005576,GO:0004553,GO:0005975	extracellular region|hydrolase activity, hydrolyzing O-glycosyl compounds|carbohydrate metabolic process	ko00520|ko00500	Amino sugar and nucleotide sugar metabolism|Starch and sucrose metabolism
A0A2N9GKX6	BZIP domain-containing protein OS=Fagus sylvatica OX=28930 GN=FSB_LOCUS28077 PE=4 SV=1	5	2	2	2	433	47.4	6.54	5.35	116.4	94	103.6	104.3	91.3	95.6	93	95.9	106	BZIP domain-containing protein	FSB_LOCUS28077	GO:0003700	DNA-binding transcription factor activity
A0A2N9GL76	Lactamase_B domain-containing protein OS=Fagus sylvatica OX=28930 GN=FSB_LOCUS28072 PE=3 SV=1	6	2	3	1	273	29.9	6.46	7.48	96.4	120.5	122.7	95.4	78.6	76.3	102	102.8	105.3	Lactamase_B domain-containing protein	FSB_LOCUS28072	GO:0004416,GO:0046872,GO:0019243	hydroxyacylglutathione hydrolase activity|metal ion binding|methylglyoxal catabolic process to D-lactate via S-lactoyl-glutathione	ko00620	Pyruvate metabolism	KOG0813	[R]	Glyoxylase	General function prediction only
A0A2N9GL93	Uncharacterized protein OS=Fagus sylvatica OX=28930 GN=FSB_LOCUS28155 PE=4 SV=1	1	2	2	2	1138	125	5.39	4.83	123.9	46.3	58.6	115.9	106.7	96.5	120.2	116.7	115.2	Uncharacterized protein	FSB_LOCUS28155	GO:0016021,GO:0016192	integral component of membrane|vesicle-mediated transport	--	--	KOG1983	[U]	Tomosyn and related SNARE-interacting proteins	Intracellular trafficking, secretion, and vesicular transport
A0A2N9GLE6	Ribonuclease H OS=Fagus sylvatica OX=28930 GN=FSB_LOCUS28033 PE=4 SV=1	0	1	1	1	1796	204.3	9.25	2.87	145.3	91.2	100.7	72.1	128.2	105.2	84	79.9	93.4	Ribonuclease H	FSB_LOCUS28033	GO:0030430,GO:0003676,GO:0004523,GO:0015074	host cell cytoplasm|nucleic acid binding|RNA-DNA hybrid ribonuclease activity|DNA integration			KOG0017	[R]	FOG: Transposon-encoded proteins with TYA, reverse transcriptase, integrase domains in various combinations	General function prediction only
A0A2N9GLH5	PHD-type domain-containing protein OS=Fagus sylvatica OX=28930 GN=FSB_LOCUS28161 PE=3 SV=1	10	2	3	2	221	25	8.29	5.88	120.4	51.1	53.6	102.3	111.2	99.9	127.4	118	116.2	PHD-type domain-containing protein	FSB_LOCUS28161	GO:0005634,GO:0042393,GO:0046872,GO:0006355	nucleus|histone binding|metal ion binding|regulation of transcription, DNA-templated			KOG1632	[R]	Uncharacterized PHD Zn-finger protein	General function prediction only
A0A2N9GLK8	Uncharacterized protein OS=Fagus sylvatica OX=28930 GN=FSB_LOCUS28230 PE=3 SV=1	16	5	11	2	222	25.1	8.57	19.38	124.7	76.9	79.4	95.6	106.4	91.5	108.9	112.4	104.2	Uncharacterized protein	FSB_LOCUS28230	GO:0016021,GO:0016192	integral component of membrane|vesicle-mediated transport			KOG0859	[U]	Synaptobrevin/VAMP-like protein	Intracellular trafficking, secretion, and vesicular transport
A0A2N9GLQ8	Uncharacterized protein OS=Fagus sylvatica OX=28930 GN=FSB_LOCUS28076 PE=4 SV=1	2	1	2	1	488	54.5	7.17	4.8	93.6	83.3	75.9	102.9	100.4	97.6	116.2	119.1	110.9	Uncharacterized protein	FSB_LOCUS28076			--	--	KOG4408	[P]	Putative Mg2+ and Co2+ transporter CorD	Inorganic ion transport and metabolism
A0A2N9GM62	ADH_zinc_N domain-containing protein OS=Fagus sylvatica OX=28930 GN=FSB_LOCUS28216 PE=4 SV=1	19	2	4	0	158	18.1	7.05	6.86										ADH_zinc_N domain-containing protein	FSB_LOCUS28216					KOG1196	[R]	Predicted NAD-dependent oxidoreductase	General function prediction only
A0A2N9GMG7	FAD-binding PCMH-type domain-containing protein OS=Fagus sylvatica OX=28930 GN=FSB_LOCUS28491 PE=4 SV=1	3	2	2	2	567	66.1	8.21	3.39	200.5	52	62.4	111.6	101.9	81	80.8	100.1	109.7	FAD-binding PCMH-type domain-containing protein	FSB_LOCUS28491	GO:0016021,GO:0071949,GO:0016491	integral component of membrane|FAD binding|oxidoreductase activity	ko00100	Steroid biosynthesis	KOG1262	[R]	FAD-binding protein DIMINUTO	General function prediction only
A0A2N9GMJ5	Uncharacterized protein OS=Fagus sylvatica OX=28930 GN=FSB_LOCUS28511 PE=3 SV=1	2	1	1	1	457	53.6	8.81	2.33										Uncharacterized protein	FSB_LOCUS28511	GO:0020037,GO:0005506,GO:0016705	heme binding|iron ion binding|oxidoreductase activity, acting on paired donors, with incorporation or reduction of molecular oxygen			KOG0157	[QI]	Cytochrome P450 CYP4/CYP19/CYP26 subfamilies	Secondary metabolites biosynthesis, transport and catabolism |Lipid transport and metabolism
A0A2N9GMJ8	Uncharacterized protein OS=Fagus sylvatica OX=28930 GN=FSB_LOCUS28433 PE=4 SV=1	1	1	1	1	623	69.9	5.99	2.13	133.4	44	32.3	94.2	94.5	75.9	149.8	149.3	126.5	Uncharacterized protein	FSB_LOCUS28433
A0A2N9GMS5	Uncharacterized protein OS=Fagus sylvatica OX=28930 GN=FSB_LOCUS28426 PE=3 SV=1	2	1	1	1	600	66.1	9.28	3.78	80.7	113.5	113.1	102.1	75.4	104.3	98.4	106	106.5	Uncharacterized protein	FSB_LOCUS28426			--	--
A0A2N9GMZ5	Uncharacterized protein OS=Fagus sylvatica OX=28930 GN=FSB_LOCUS28642 PE=4 SV=1	8	10	20	0	1139	128.9	6.98	49.78	215.3	70.4	142.6	88.1	97.1	88.3	68.4	69	60.9	Uncharacterized protein	FSB_LOCUS28642	GO:0047834	D-threo-aldose 1-dehydrogenase activity			KOG1575	[C]	Voltage-gated shaker-like K+ channel, subunit beta/KCNAB	Energy production and conversion
A0A2N9GN19	Uncharacterized protein OS=Fagus sylvatica OX=28930 GN=FSB_LOCUS31739 PE=4 SV=1	1	1	3	1	789	87	8.92	7.25	109.4	56.4	61.3	120.8	108.4	105.2	114.1	116.4	108	Uncharacterized protein	FSB_LOCUS31739					KOG0017	[R]	FOG: Transposon-encoded proteins with TYA, reverse transcriptase, integrase domains in various combinations	General function prediction only
A0A2N9GNE8	Uncharacterized protein OS=Fagus sylvatica OX=28930 GN=FSB_LOCUS28905 PE=4 SV=1	34	11	40	3	428	48.3	5.73	135.53	112.1	71.6	75.9	106.4	99.6	99.2	110.9	114.8	109.7	Uncharacterized protein	FSB_LOCUS28905	GO:0005524,GO:0004386,GO:0016787,GO:0003676	ATP binding|helicase activity|hydrolase activity|nucleic acid binding	ko03040|ko03015|ko03013	Spliceosome|mRNA surveillance pathway|RNA transport	KOG0329	[A]	ATP-dependent RNA helicase	RNA processing and modification
A0A2N9GNL4	Chorein_N domain-containing protein OS=Fagus sylvatica OX=28930 GN=FSB_LOCUS28862 PE=4 SV=1	9	1	1	1	130	14.6	8.35	2.18	117.4	81.7	75	111.7	109.6	92.6	107.1	107.4	97.5	Chorein_N domain-containing protein	FSB_LOCUS28862			--	--	KOG1809	[U]	Vacuolar protein sorting-associated protein	Intracellular trafficking, secretion, and vesicular transport
A0A2N9GNU0	Assimilatory sulfite reductase (ferredoxin) OS=Fagus sylvatica OX=28930 GN=FSB_LOCUS28971 PE=3 SV=1	15	9	12	1	695	77.9	9.04	44.05	85.8	89.4	106.6	109.4	97.2	103.9	113.3	103.7	90.8	Assimilatory sulfite reductase (ferredoxin)	FSB_LOCUS28971	GO:0042644,GO:0051539,GO:0020037,GO:0046872,GO:0050311	chloroplast nucleoid|4 iron, 4 sulfur cluster binding|heme binding|metal ion binding|sulfite reductase (ferredoxin) activity	ko00920	Sulfur metabolism	KOG0560	[P]	Sulfite reductase (ferredoxin)	Inorganic ion transport and metabolism
A0A2N9GNW3	Riboflavin kinase OS=Fagus sylvatica OX=28930 GN=FSB_LOCUS29174 PE=4 SV=1	7	2	2	2	354	38.7	5.55	5.92	94.8	103.4	80	105.7	96.5	107.1	101.8	110.7	100	Riboflavin kinase	FSB_LOCUS29174	GO:0005524,GO:0016787,GO:0008531,GO:0009398,GO:0009231	ATP binding|hydrolase activity|riboflavin kinase activity|FMN biosynthetic process|riboflavin biosynthetic process	ko00740	Riboflavin metabolism	KOG2914	[R]	Predicted haloacid-halidohydrolase and related hydrolases	General function prediction only
A0A2N9GNZ4	Glycosyltransferase OS=Fagus sylvatica OX=28930 GN=FSB_LOCUS29070 PE=3 SV=1	3	1	1	1	474	52.8	5.33	0	141.9	53.1	51	169.4	93.9	114.6	80.3	91	104.8	Glycosyltransferase	FSB_LOCUS29070	GO:0008194	UDP-glycosyltransferase activity	--	--	KOG1192	[GC]	UDP-glucuronosyl and UDP-glucosyl transferase	Carbohydrate transport and metabolism |Energy production and conversion
A0A2N9GP16	Uncharacterized protein OS=Fagus sylvatica OX=28930 GN=FSB_LOCUS28973 PE=4 SV=1	9	4	4	1	533	60	6.64	8.38	127.3	64.9	58.4	113.8	106.7	101.2	103	114.8	109.7	Uncharacterized protein	FSB_LOCUS28973	GO:0005524,GO:0005509,GO:0004672	ATP binding|calcium ion binding|protein kinase activity			KOG0032	[T]	Ca2+/calmodulin-dependent protein kinase, EF-Hand protein superfamily	Signal transduction mechanisms
A0A2N9GPX9	PKS_ER domain-containing protein OS=Fagus sylvatica OX=28930 GN=FSB_LOCUS29410 PE=3 SV=1	19	5	9	2	356	38.7	6.61	29.68	129.3	63.7	78.2	67.4	132.6	67.5	114.1	118.7	128.5	PKS_ER domain-containing protein	FSB_LOCUS29410	GO:0016491,GO:0008270	oxidoreductase activity|zinc ion binding	ko00940	Phenylpropanoid biosynthesis	KOG0023	[Q]	Alcohol dehydrogenase, class V	Secondary metabolites biosynthesis, transport and catabolism
A0A2N9GQ24	Nop domain-containing protein OS=Fagus sylvatica OX=28930 GN=FSB_LOCUS29323 PE=4 SV=1	5	2	2	2	494	53.4	6.67	5.57	110.3	63	72.9	104.7	98.9	100.4	115.7	120	114	Nop domain-containing protein	FSB_LOCUS29323	GO:0046540,GO:0000244	U4/U6 x U5 tri-snRNP complex|spliceosomal tri-snRNP complex assembly	ko03040	Spliceosome	KOG2574	[A]	mRNA splicing factor PRP31	RNA processing and modification
A0A2N9GQ62	Uncharacterized protein OS=Fagus sylvatica OX=28930 GN=FSB_LOCUS29664 PE=4 SV=1	7	1	1	1	305	34.6	6.62	2.87	105	40.1	93	120.9	92.1	93.5	114.4	123.9	117.2	Uncharacterized protein	FSB_LOCUS29664
A0A2N9GQH7	Uncharacterized protein OS=Fagus sylvatica OX=28930 GN=FSB_LOCUS32588 PE=4 SV=1	2	1	1	1	478	55.4	7.08	4.06	130.4	71.1	31.5	118.6	95.3	70.8	128.9	147.7	105.5	Uncharacterized protein	FSB_LOCUS32588					KOG4843	[S]	Uncharacterized conserved protein	Function unknown
A0A2N9GQL3	Beta-galactosidase OS=Fagus sylvatica OX=28930 GN=FSB_LOCUS29655 PE=3 SV=1	1	1	1	1	851	94.6	7.14	1.86	117.4	81.2	72.9	109.9	122.3	110	110.2	85.5	90.4	Beta-galactosidase	FSB_LOCUS29655	GO:0048046,GO:0004565,GO:0030246,GO:0005975	apoplast|beta-galactosidase activity|carbohydrate binding|carbohydrate metabolic process			KOG0496	[G]	Beta-galactosidase	Carbohydrate transport and metabolism
A0A2N9GQQ9	Uncharacterized protein OS=Fagus sylvatica OX=28930 GN=FSB_LOCUS22743 PE=3 SV=1	20	8	20	8	521	59.9	8.41	69.27	119.4	56	62.8	115.7	102.2	105.7	114.6	114.8	108.9	Uncharacterized protein	FSB_LOCUS22743	GO:0005524,GO:0004386,GO:0016787,GO:0003676	ATP binding|helicase activity|hydrolase activity|nucleic acid binding	ko03018	RNA degradation	KOG0326	[A]	ATP-dependent RNA helicase	RNA processing and modification
A0A2N9GQU8	Reverse transcriptase Ty1/copia-type domain-containing protein OS=Fagus sylvatica OX=28930 GN=FSB_LOCUS29583 PE=4 SV=1	3	2	4	1	1049	118	7.42	12.58	102.5	76.1	102.6	119.6	92.8	109.1	99.3	99.2	98.8	Reverse transcriptase Ty1/copia-type domain-containing protein	FSB_LOCUS29583	GO:0008194	UDP-glycosyltransferase activity	--	--	KOG1192	[GC]	UDP-glucuronosyl and UDP-glucosyl transferase	Carbohydrate transport and metabolism |Energy production and conversion
A0A2N9GQW4	Uncharacterized protein OS=Fagus sylvatica OX=28930 GN=FSB_LOCUS29691 PE=4 SV=1	6	2	5	1	343	36.8	5.55	13.72	105.6	102	93	94	112.3	108.1	98.1	94.7	92.1	Uncharacterized protein	FSB_LOCUS29691	GO:0018580	nitronate monooxygenase activity
A0A2N9GR98	Thioredoxin domain-containing protein OS=Fagus sylvatica OX=28930 GN=FSB_LOCUS29656 PE=4 SV=1	47	5	14	4	116	12.8	5.95	48.12	94.4	121.1	115.9	104.2	75.9	100.5	97.9	86.3	103.8	Thioredoxin domain-containing protein	FSB_LOCUS29656	GO:0015035,GO:0006662	protein disulfide oxidoreductase activity|glycerol ether metabolic process	--	--	KOG0907	[O]	Thioredoxin	Posttranslational modification, protein turnover, chaperones
A0A2N9GRB3	C2 domain-containing protein OS=Fagus sylvatica OX=28930 GN=FSB_LOCUS29851 PE=4 SV=1	1	1	1	1	1937	216.1	5.94	0	91.4	69.6	89.3	89.3	114.4	103.7	103.2	126.5	112.6	C2 domain-containing protein	FSB_LOCUS29851	GO:0005634,GO:0051301,GO:0007064	nucleus|cell division|mitotic sister chromatid cohesion	--	--	KOG1525	[D]	Sister chromatid cohesion complex Cohesin, subunit PDS5	Cell cycle control, cell division, chromosome partitioning
A0A2N9GRC2	Chlorophyll a-b binding protein, chloroplastic OS=Fagus sylvatica OX=28930 GN=FSB_LOCUS32878 PE=3 SV=1	15	4	11	1	252	28.1	6.79	30.91	68.5	187.3	135	90.5	108.5	102.3	61.5	64.2	82.1	Chlorophyll a-b binding protein, chloroplastic	FSB_LOCUS32878	GO:0009535,GO:0009522,GO:0009523,GO:0016168,GO:0046872,GO:0009765,GO:0018298	chloroplast thylakoid membrane|photosystem I|photosystem II|chlorophyll binding|metal ion binding|photosynthesis, light harvesting|protein-chromophore linkage	ko00196	Photosynthesis - antenna proteins
A0A2N9GRI2	Uncharacterized protein OS=Fagus sylvatica OX=28930 GN=FSB_LOCUS30124 PE=3 SV=1	1	1	3	1	875	99.5	7.42	8.64	124.6	43.5	52.6	107.9	106.3	87.9	128.9	124	124.3	Uncharacterized protein	FSB_LOCUS30124	GO:0016593,GO:0016021,GO:0009736,GO:0016570,GO:0000160,GO:0006368	Cdc73/Paf1 complex|integral component of membrane|cytokinin-activated signaling pathway|histone modification|phosphorelay signal transduction system|transcription elongation from RNA polymerase II promoter	ko04011	MAPK signaling pathway - yeast	KOG2478	[K]	Putative RNA polymerase II regulator	Transcription
A0A2N9GRJ1	Uncharacterized protein OS=Fagus sylvatica OX=28930 GN=FSB_LOCUS29862 PE=3 SV=1	5	1	1	1	264	30.3	5.55	3.64	111.2	84.6	95.5	79.3	95.5	86.3	120.8	111.1	115.8	Uncharacterized protein	FSB_LOCUS29862	GO:0046872	metal ion binding			KOG1603	[P]	Copper chaperone	Inorganic ion transport and metabolism
A0A2N9GRL2	Protein transport protein SEC23 OS=Fagus sylvatica OX=28930 GN=FSB_LOCUS29941 PE=3 SV=1	8	5	5	1	816	89.1	5.97	16.22	109.2	57.7	65.9	115.3	98.9	100.7	120.1	118.3	114.1	Protein transport protein SEC23	FSB_LOCUS29941	GO:0030127,GO:0005789,GO:0008270,GO:0090114,GO:0006886	COPII vesicle coat|endoplasmic reticulum membrane|zinc ion binding|COPII-coated vesicle budding|intracellular protein transport	ko04141	Protein processing in endoplasmic reticulum	KOG1986	[U]	Vesicle coat complex COPII, subunit SEC23	Intracellular trafficking, secretion, and vesicular transport
A0A2N9GRM3	Eukaryotic translation initiation factor 3 subunit H OS=Fagus sylvatica OX=28930 GN=FSB_LOCUS29951 PE=3 SV=1	13	4	8	4	352	40.3	5.02	33.49	109.2	81.8	82.1	106.4	97.3	99	105.8	106.3	112.3	Eukaryotic translation initiation factor 3 subunit H	FSB_LOCUS29951	GO:0016282,GO:0033290,GO:0005852,GO:0070122,GO:0008237,GO:0003743,GO:0001732	eukaryotic 43S preinitiation complex|eukaryotic 48S preinitiation complex|eukaryotic translation initiation factor 3 complex|isopeptidase activity|metallopeptidase activity|translation initiation factor activity|formation of cytoplasmic translation initiation complex	ko03013	RNA transport	KOG1560	[J]	Translation initiation factor 3, subunit h (eIF-3h)	Translation, ribosomal structure and biogenesis
A0A2N9GRV4	Uncharacterized protein OS=Fagus sylvatica OX=28930 GN=FSB_LOCUS33048 PE=3 SV=1	7	3	5	1	472	53.2	9.09	12.25	176.9	61.8	60.3	92.9	105.4	73.5	74.5	123	131.7	Uncharacterized protein	FSB_LOCUS33048	GO:0020037,GO:0005506,GO:0004497,GO:0016705	heme binding|iron ion binding|monooxygenase activity|oxidoreductase activity, acting on paired donors, with incorporation or reduction of molecular oxygen			KOG0157	[QI]	Cytochrome P450 CYP4/CYP19/CYP26 subfamilies	Secondary metabolites biosynthesis, transport and catabolism |Lipid transport and metabolism
A0A2N9GS33	PKS_ER domain-containing protein OS=Fagus sylvatica OX=28930 GN=FSB_LOCUS30287 PE=4 SV=1	15	5	8	1	372	40.4	8.73	20.25	96	96.7	93.5	114.7	104	124.4	87.4	86.9	96.4	PKS_ER domain-containing protein	FSB_LOCUS30287	GO:0016491	oxidoreductase activity			KOG1197	[CR]	Predicted quinone oxidoreductase	Energy production and conversion |General function prediction only
A0A2N9GS78	Tyrosinase_Cu-bd domain-containing protein OS=Fagus sylvatica OX=28930 GN=FSB_LOCUS30102 PE=3 SV=1	2	1	4	1	599	66.4	7.3	11.57	46.6	108	106.8	98	101.8	102.8	108.1	107.9	120	Tyrosinase_Cu-bd domain-containing protein	FSB_LOCUS30102	GO:0004097,GO:0046872,GO:0046148	catechol oxidase activity|metal ion binding|pigment biosynthetic process	ko00950|ko00350	Isoquinoline alkaloid biosynthesis|Tyrosine metabolism
A0A2N9GSA7	Uncharacterized protein OS=Fagus sylvatica OX=28930 GN=FSB_LOCUS30210 PE=4 SV=1	13	2	2	1	261	29.5	4.88	6.93	92.6	143.1	92.8	95.1	90.1	95.7	94.2	93	103.4	Uncharacterized protein	FSB_LOCUS30210	GO:0005768,GO:0007034	endosome|vacuolar transport	ko04144	Endocytosis	KOG2910	[R]	Uncharacterized conserved protein predicted to be involved in protein sorting	General function prediction only
A0A2N9GSE5	Uncharacterized protein OS=Fagus sylvatica OX=28930 GN=FSB_LOCUS30474 PE=3 SV=1	19	6	18	2	200	22.2	7.31	49.9	142.4	65.4	73.2	96.4	110	100	97.8	105.4	109.5	Uncharacterized protein	FSB_LOCUS30474
A0A2N9GSQ6	Pyruvate dehydrogenase E1 component subunit beta OS=Fagus sylvatica OX=28930 GN=FSB_LOCUS30405 PE=4 SV=1	14	4	5	4	307	33.7	5.82	15.39	105.8	93.3	94.3	100.9	100.8	102.5	97.6	101	103.8	Pyruvate dehydrogenase E1 component subunit beta	FSB_LOCUS30405	GO:0004739,GO:0006086,GO:0006096	pyruvate dehydrogenase (acetyl-transferring) activity|acetyl-CoA biosynthetic process from pyruvate|glycolytic process	ko04066|ko01200|ko00620|ko00020|ko00010	HIF-1 signaling pathway|Carbon metabolism|Pyruvate metabolism|Citrate cycle (TCA cycle)|Glycolysis / Gluconeogenesis	KOG0524	[C]	Pyruvate dehydrogenase E1, beta subunit	Energy production and conversion
A0A2N9GSY2	Uncharacterized protein OS=Fagus sylvatica OX=28930 GN=FSB_LOCUS30391 PE=4 SV=1	5	3	3	1	623	66.8	6.51	7.6	100.9	80.9	100.9	95.9	95.8	101.6	114.7	106.7	102.6	Uncharacterized protein	FSB_LOCUS30391	GO:0003723	RNA binding	--	--	KOG2190	[AR]	PolyC-binding proteins alphaCP-1 and related KH domain proteins	RNA processing and modification |General function prediction only
A0A2N9GT87	Uncharacterized protein OS=Fagus sylvatica OX=28930 GN=FSB_LOCUS33509 PE=4 SV=1	6	1	2	1	134	14.6	8.48	4.39	95.8	110.2	113.6	76.9	87.5	72.7	119.5	119.1	104.8	Uncharacterized protein	FSB_LOCUS33509	GO:0008194	UDP-glycosyltransferase activity			KOG1192	[GC]	UDP-glucuronosyl and UDP-glucosyl transferase	Carbohydrate transport and metabolism |Energy production and conversion
A0A2N9GTR6	Amidase domain-containing protein OS=Fagus sylvatica OX=28930 GN=FSB_LOCUS30681 PE=3 SV=1	11	4	5	1	435	46.8	5.68	15.49	102.2	118.1	111.7	129.6	85.2	133	65.3	74.3	80.6	Amidase domain-containing protein	FSB_LOCUS30681					KOG1211	[J]	Amidases	Translation, ribosomal structure and biogenesis
A0A2N9GTS2	Uncharacterized protein OS=Fagus sylvatica OX=28930 GN=FSB_LOCUS30566 PE=3 SV=1	2	1	1	1	385	43.3	8.59	2.21	119.1	58.8	71.4	118.5	83.4	106.2	109	119.6	114	Uncharacterized protein	FSB_LOCUS30566	GO:0050660,GO:0050661,GO:0016491	flavin adenine dinucleotide binding|NADP binding|oxidoreductase activity	ko00380	Tryptophan metabolism	KOG1399	[Q]	Flavin-containing monooxygenase	Secondary metabolites biosynthesis, transport and catabolism
A0A2N9GTX5	NAD(P)-bd_dom domain-containing protein OS=Fagus sylvatica OX=28930 GN=FSB_LOCUS30673 PE=4 SV=1	20	5	11	2	247	26.6	5.59	36.32	58.9	151.1	147.8	100.1	86.5	134.2	61.8	67.7	91.9	NAD(P)-bd_dom domain-containing protein	FSB_LOCUS30673	GO:0016491	oxidoreductase activity			KOG1203	[G]	Predicted dehydrogenase	Carbohydrate transport and metabolism
A0A2N9GTZ5	Uncharacterized protein OS=Fagus sylvatica OX=28930 GN=FSB_LOCUS33749 PE=3 SV=1	16	6	39	6	392	42.2	6.28	118.94	82.5	154.1	149	75.1	88.5	84.5	87.7	85.6	92.9	Uncharacterized protein	FSB_LOCUS33749	GO:0046872,GO:0016791,GO:0005975	metal ion binding|phosphatase activity|carbohydrate metabolic process	ko00710|ko01200	Carbon fixation in photosynthetic organisms|Carbon metabolism	KOG1458	[G]	Fructose-1,6-bisphosphatase	Carbohydrate transport and metabolism
A0A2N9GU86	PlsC domain-containing protein OS=Fagus sylvatica OX=28930 GN=FSB_LOCUS30851 PE=4 SV=1	6	3	4	3	500	55.5	9.14	6.77	113	83.5	83.7	105.6	110.2	68.7	122.9	106.1	106.3	PlsC domain-containing protein	FSB_LOCUS30851	GO:0016021,GO:0016746	integral component of membrane|transferase activity, transferring acyl groups	ko00564|ko00561	Glycerophospholipid metabolism|Glycerolipid metabolism
A0A2N9GUC7	Uncharacterized protein OS=Fagus sylvatica OX=28930 GN=FSB_LOCUS30852 PE=3 SV=1	8	2	7	1	286	30.7	8.41	17.33	150.5	46.9	58.4	94.8	140.1	105.6	101.6	99	103	Uncharacterized protein	FSB_LOCUS30852	GO:0016021,GO:0015267	integral component of membrane|channel activity	--	--	KOG0223	[G]	Aquaporin (major intrinsic protein family)	Carbohydrate transport and metabolism
A0A2N9GUS8	Protein kinase domain-containing protein OS=Fagus sylvatica OX=28930 GN=FSB_LOCUS31013 PE=3 SV=1	11	3	5	1	242	26.8	7.52	16.7	114.8	81.4	84.7	98.7	112.6	88.7	108.2	110.2	100.7	Protein kinase domain-containing protein	FSB_LOCUS31013	GO:0005524,GO:0004674	ATP binding|protein serine/threonine kinase activity			KOG0032	[T]	Ca2+/calmodulin-dependent protein kinase, EF-Hand protein superfamily	Signal transduction mechanisms
A0A2N9GUW8	Uncharacterized protein OS=Fagus sylvatica OX=28930 GN=FSB_LOCUS31257 PE=4 SV=1	1	1	1	1	1340	149	7.62	2.43										Uncharacterized protein	FSB_LOCUS31257	GO:0016021,GO:0005524,GO:0042626	integral component of membrane|ATP binding|ATPase-coupled transmembrane transporter activity			KOG0054	[Q]	Multidrug resistance-associated protein/mitoxantrone resistance protein, ABC superfamily	Secondary metabolites biosynthesis, transport and catabolism
A0A2N9GUZ5	26S proteasome non-ATPase regulatory subunit 2 homolog OS=Fagus sylvatica OX=28930 GN=FSB_LOCUS31384 PE=3 SV=1	13	11	27	1	910	100.4	5.29	79.41	119.4	40.9	46.7	120.9	96	99.3	130	131.9	114.9	26S proteasome non-ATPase regulatory subunit 2 homolog	FSB_LOCUS31384	GO:0008540,GO:0030234,GO:0030163,GO:0042176	proteasome regulatory particle, base subcomplex|enzyme regulator activity|protein catabolic process|regulation of protein catabolic process	ko03050	Proteasome	KOG2005	[O]	26S proteasome regulatory complex, subunit RPN1/PSMD2	Posttranslational modification, protein turnover, chaperones
A0A2N9GVA3	J domain-containing protein OS=Fagus sylvatica OX=28930 GN=FSB_LOCUS31397 PE=4 SV=1	18	5	16	1	356	38.7	8.92	52.08	88.6	108.5	101.1	92.7	103.2	105.6	96.4	94.1	109.7	J domain-containing protein	FSB_LOCUS31397	GO:0051082,GO:0006457	unfolded protein binding|protein folding	--	--	KOG0714	[O]	Molecular chaperone (DnaJ superfamily)	Posttranslational modification, protein turnover, chaperones
A0A2N9GVH9	Translocase of chloroplast OS=Fagus sylvatica OX=28930 GN=FSB_LOCUS31467 PE=3 SV=1	17	5	7	2	312	34.5	9.47	12.8	96	116.9	121.3	101.7	84.4	83.4	104.3	95.8	96.2	Translocase of chloroplast	FSB_LOCUS31467	GO:0009707,GO:0016021,GO:0005525,GO:0016787,GO:0046872,GO:0015450,GO:0006886	chloroplast outer membrane|integral component of membrane|GTP binding|hydrolase activity|metal ion binding|P-P-bond-hydrolysis-driven protein transmembrane transporter activity|intracellular protein transport
A0A2N9GVN3	Uncharacterized protein OS=Fagus sylvatica OX=28930 GN=FSB_LOCUS31644 PE=4 SV=1	3	1	3	1	278	31.2	4.82	7.64	89.9	100.3	102.6	103.6	81.4	85.4	115.7	112.9	108.2	Uncharacterized protein	FSB_LOCUS31644
A0A2N9GVS2	M20_dimer domain-containing protein OS=Fagus sylvatica OX=28930 GN=FSB_LOCUS31674 PE=3 SV=1	9	4	7	2	442	48.3	6.29	27.26	115.7	117.1	123.6	108.6	91.8	102.8	76.5	81.5	82.4	M20_dimer domain-containing protein	FSB_LOCUS31674	GO:0016787	hydrolase activity	--	--
A0A2N9GVV1	Phosphoglycerate kinase OS=Fagus sylvatica OX=28930 GN=FSB_LOCUS28253 PE=3 SV=1	30	13	113	1	406	42.9	5.47	352.47	105.1	93.7	107.9	106.3	103.1	79.9	102.7	95.8	105.5	Phosphoglycerate kinase	FSB_LOCUS28253	GO:0005524,GO:0004618,GO:0006096	ATP binding|phosphoglycerate kinase activity|glycolytic process	ko00710|ko01200|ko01230|ko00010	Carbon fixation in photosynthetic organisms|Carbon metabolism|Biosynthesis of amino acids|Glycolysis / Gluconeogenesis	KOG1367	[G]	3-phosphoglycerate kinase	Carbohydrate transport and metabolism
A0A2N9GVY1	Uncharacterized protein OS=Fagus sylvatica OX=28930 GN=FSB_LOCUS31372 PE=4 SV=1	6	2	4	2	491	53.3	6.04	10.37	101.5	82.9	90.8	94.7	113.2	102.8	105.2	96.1	112.8	Uncharacterized protein	FSB_LOCUS31372	GO:0016021	integral component of membrane
A0A2N9GW26	Epimerase domain-containing protein OS=Fagus sylvatica OX=28930 GN=FSB_LOCUS31473 PE=3 SV=1	14	5	8	1	387	43.2	6	18.06	114.9	90.3	87.3	92.6	113.8	91.2	96	100.9	113	Epimerase domain-containing protein	FSB_LOCUS31473	GO:0003824	catalytic activity	ko00520	Amino sugar and nucleotide sugar metabolism	KOG1429	[GM]	dTDP-glucose 4-6-dehydratase/UDP-glucuronic acid decarboxylase	Carbohydrate transport and metabolism |Cell wall/membrane/envelope biogenesis
A0A2N9GWQ8	Uncharacterized protein OS=Fagus sylvatica OX=28930 GN=FSB_LOCUS31830 PE=4 SV=1	2	1	1	1	467	53	9.29	2.37	64.2	98.7	86.7	96.4	80.3	95.3	122.8	124.9	130.8	Uncharacterized protein	FSB_LOCUS31830
A0A2N9GX07	Uncharacterized protein OS=Fagus sylvatica OX=28930 GN=FSB_LOCUS32124 PE=3 SV=1	5	2	3	1	415	45	5.49	8.17	106.7	117.8	136	85.5	121.4	106.6	66.8	81.3	77.8	Uncharacterized protein	FSB_LOCUS32124	GO:0008234	cysteine-type peptidase activity	ko04142|ko04210	Lysosome|Apoptosis	KOG1542	[O]	Cysteine proteinase Cathepsin F	Posttranslational modification, protein turnover, chaperones
A0A2N9GX76	PAP_fibrillin domain-containing protein OS=Fagus sylvatica OX=28930 GN=FSB_LOCUS31806 PE=3 SV=1	8	3	18	3	373	40	4.59	52.04	67.2	163	143.3	89.9	97.3	121.2	68.6	70.8	78.6	PAP_fibrillin domain-containing protein	FSB_LOCUS31806
A0A2N9GXB4	Protein kinase domain-containing protein OS=Fagus sylvatica OX=28930 GN=FSB_LOCUS31891 PE=4 SV=1	2	1	1	1	325	35.8	9.5	1.8										Protein kinase domain-containing protein	FSB_LOCUS31891	GO:0005524,GO:0004672	ATP binding|protein kinase activity			KOG1187	[T]	Serine/threonine protein kinase	Signal transduction mechanisms
A0A2N9GXK2	Uncharacterized protein OS=Fagus sylvatica OX=28930 GN=FSB_LOCUS34939 PE=4 SV=1	8	8	13	3	1063	121.5	6.14	36.2	116.3	51.3	63.5	141.1	108.5	102.8	115.6	106.6	94.2	Uncharacterized protein	FSB_LOCUS34939	GO:0009507,GO:2001070,GO:0016757,GO:0019252	chloroplast|starch binding|transferase activity, transferring glycosyl groups|starch biosynthetic process
A0A2N9GXL1	Uncharacterized protein OS=Fagus sylvatica OX=28930 GN=FSB_LOCUS34949 PE=4 SV=1	8	3	5	1	569	64.5	6.96	8.87	127.6	83.1	77.9	100.9	101.7	97.8	102.7	108.5	99.9	Uncharacterized protein	FSB_LOCUS34949	GO:0005524,GO:0005509,GO:0004672	ATP binding|calcium ion binding|protein kinase activity			KOG0032	[T]	Ca2+/calmodulin-dependent protein kinase, EF-Hand protein superfamily	Signal transduction mechanisms
A0A2N9GXQ9	Uncharacterized protein OS=Fagus sylvatica OX=28930 GN=FSB_LOCUS32287 PE=4 SV=1	5	2	2	1	477	52.8	6.57	5.88	99.3	73	91.5	102.2	128.3	110.7	99.8	88.6	106.7	Uncharacterized protein	FSB_LOCUS32287
A0A2N9GXR7	Uncharacterized protein OS=Fagus sylvatica OX=28930 GN=FSB_LOCUS32043 PE=3 SV=1	25	16	144	4	586	62.1	5.25	418.97	83.7	139	130.4	91.7	73.7	86.8	96.7	98.7	99.4	Uncharacterized protein	FSB_LOCUS32043	GO:0005524,GO:0016887,GO:0042026	ATP binding|ATPase activity|protein refolding			KOG0356	[O]	Mitochondrial chaperonin, Cpn60/Hsp60p	Posttranslational modification, protein turnover, chaperones
A0A2N9GY23	Uncharacterized protein OS=Fagus sylvatica OX=28930 GN=FSB_LOCUS35088 PE=4 SV=1	3	1	1	1	326	34.3	4.75	2.65	195.4	78.5	58.1	61.3	72.6	52.1	123.8	147.8	110.4	Uncharacterized protein	FSB_LOCUS35088	GO:0016787	hydrolase activity	--	--	KOG1592	[E]	Asparaginase	Amino acid transport and metabolism
A0A2N9GY36	Phytocyanin domain-containing protein OS=Fagus sylvatica OX=28930 GN=FSB_LOCUS32544 PE=4 SV=1	2	1	1	1	371	41.3	6.6	2.09	108.8	123.2	146.2	105.9	128.3	88.5	60.9	63.6	74.6	Phytocyanin domain-containing protein	FSB_LOCUS32544	GO:0016021,GO:0009055,GO:0003676,GO:0004523	integral component of membrane|electron transfer activity|nucleic acid binding|RNA-DNA hybrid ribonuclease activity
A0A2N9GYD5	Clp R domain-containing protein OS=Fagus sylvatica OX=28930 GN=FSB_LOCUS32527 PE=3 SV=1	33	38	117	6	1123	125.8	6.44	325.69	56.2	52.7	54.1	67.4	50.7	59.1	207.5	185.6	166.6	Clp R domain-containing protein	FSB_LOCUS32527	GO:0005524,GO:0016887	ATP binding|ATPase activity			KOG1051	[O]	Chaperone HSP104 and related ATP-dependent Clp proteases	Posttranslational modification, protein turnover, chaperones
A0A2N9GYQ6	Uncharacterized protein OS=Fagus sylvatica OX=28930 GN=FSB_LOCUS25770 PE=4 SV=1	6	1	1	1	127	13.7	10.61	2.08	77.8	122.6	122.7	111.4	119.4	127.7	67.7	68.4	82.3	Uncharacterized protein	FSB_LOCUS25770	GO:0009773,GO:0009644	photosynthetic electron transport in photosystem I|response to high light intensity
A0A2N9GYV0	Terpene cyclase/mutase family member OS=Fagus sylvatica OX=28930 GN=FSB_LOCUS32431 PE=3 SV=1	2	1	1	1	770	86.1	8.22	0	102.2	83.2	98.4	114.8	96.8	110.2	103.8	102.7	87.9	Terpene cyclase/mutase family member	FSB_LOCUS32431	GO:0005811,GO:0042300,GO:0000250,GO:0016104	lipid droplet|beta-amyrin synthase activity|lanosterol synthase activity|triterpenoid biosynthetic process	ko00909	Sesquiterpenoid and triterpenoid biosynthesis	KOG0497	[I]	Oxidosqualene-lanosterol cyclase and related proteins	Lipid transport and metabolism
A0A2N9GZ07	Uncharacterized protein OS=Fagus sylvatica OX=28930 GN=FSB_LOCUS32645 PE=4 SV=1	1	1	1	1	905	101.1	9.22	1.94										Uncharacterized protein	FSB_LOCUS32645	GO:0003676,GO:0004523	nucleic acid binding|RNA-DNA hybrid ribonuclease activity			KOG1075	[R]	FOG: Reverse transcriptase	General function prediction only
A0A2N9GZ31	Uncharacterized protein OS=Fagus sylvatica OX=28930 GN=FSB_LOCUS32511 PE=4 SV=1	4	2	4	2	494	56.1	8.75	9.65	141.6	38.1	34.7	100.8	116.3	91.2	119.6	125.2	132.4	Uncharacterized protein	FSB_LOCUS32511	GO:0016021	integral component of membrane			KOG1134	[R]	Uncharacterized conserved protein	General function prediction only
A0A2N9GZ51	DNA topoisomerase I OS=Fagus sylvatica OX=28930 GN=FSB_LOCUS32797 PE=3 SV=1	2	2	2	2	967	107.9	9.35	5.37	120.9	40.3	54	117.1	99	79.1	143.1	133.3	113.1	DNA topoisomerase I	FSB_LOCUS32797	GO:0005694,GO:0003677,GO:0003917,GO:0006265	chromosome|DNA binding|DNA topoisomerase type I (single strand cut, ATP-independent) activity|DNA topological change	--	--	KOG0981	[L]	DNA topoisomerase I	Replication, recombination and repair
A0A2N9GZ74	Uncharacterized protein OS=Fagus sylvatica OX=28930 GN=FSB_LOCUS32715 PE=4 SV=1	4	2	2	1	467	51.8	8.02	1.73	114.2	67.9	73.3	117.5	101.1	106.9	106.7	105.3	107.2	Uncharacterized protein	FSB_LOCUS32715	GO:0016021,GO:0005049	integral component of membrane|nuclear export signal receptor activity
A0A2N9GZE8	GrpE protein homolog OS=Fagus sylvatica OX=28930 GN=FSB_LOCUS35528 PE=3 SV=1	14	5	16	1	338	37.3	6.15	43.1	99.8	135.4	129.7	102.1	85.7	105.3	84.8	79.2	78.1	GrpE protein homolog	FSB_LOCUS35528	GO:0005759,GO:0000774,GO:0051087,GO:0042803,GO:0006457	mitochondrial matrix|adenyl-nucleotide exchange factor activity|chaperone binding|protein homodimerization activity|protein folding	--	--	KOG3003	[O]	Molecular chaperone of the GrpE family	Posttranslational modification, protein turnover, chaperones
A0A2N9GZQ5	Uncharacterized protein OS=Fagus sylvatica OX=28930 GN=FSB_LOCUS32753 PE=3 SV=1	47	29	146	0	615	67.4	5.24	436.94										Uncharacterized protein	FSB_LOCUS32753	GO:0005524,GO:0016887	ATP binding|ATPase activity	ko04010|ko04141|ko03040|ko04144	MAPK signaling pathway|Protein processing in endoplasmic reticulum|Spliceosome|Endocytosis	KOG0101	[O]	Molecular chaperones HSP70/HSC70, HSP70 superfamily	Posttranslational modification, protein turnover, chaperones
A0A2N9GZT8	Uncharacterized protein OS=Fagus sylvatica OX=28930 GN=FSB_LOCUS32791 PE=3 SV=1	8	3	19	2	590	63.3	6.47	73.11	99.2	128.2	119.2	90.8	105.3	102.5	86.8	85.9	82.2	Uncharacterized protein	FSB_LOCUS32791	GO:0016021,GO:0005874,GO:0009523,GO:0016168,GO:0045156,GO:0005525,GO:0003924,GO:0046872,GO:0007017,GO:0009772,GO:0018298	integral component of membrane|microtubule|photosystem II|chlorophyll binding|electron transporter, transferring electrons within the cyclic electron transport pathway of photosynthesis activity|GTP binding|GTPase activity|metal ion binding|microtubule-based process|photosynthetic electron transport in photosystem II|protein-chromophore linkage	ko04112	Cell cycle - Caulobacter
A0A2N9H046	ADH_zinc_N domain-containing protein OS=Fagus sylvatica OX=28930 GN=FSB_LOCUS32893 PE=4 SV=1	12	3	8	0	283	31.8	6.58	22.94										ADH_zinc_N domain-containing protein	FSB_LOCUS32893	GO:0016021	integral component of membrane			KOG1196	[R]	Predicted NAD-dependent oxidoreductase	General function prediction only
A0A2N9H084	Uncharacterized protein OS=Fagus sylvatica OX=28930 GN=FSB_LOCUS33095 PE=4 SV=1	5	6	10	2	1303	146.2	4.7	25.15	137.8	63.7	70.2	104.6	93.9	90.8	107.7	123.8	107.6	Uncharacterized protein	FSB_LOCUS33095	GO:0016021	integral component of membrane
A0A2N9H085	Uncharacterized protein OS=Fagus sylvatica OX=28930 GN=FSB_LOCUS33284 PE=4 SV=1	5	1	1	1	219	24	6.42	4.47	120.3	44.2	48.7	83.2	130.3	74.7	134.5	134	130.2	Uncharacterized protein	FSB_LOCUS33284					KOG2741	[GQ]	Dimeric dihydrodiol dehydrogenase	Carbohydrate transport and metabolism |Secondary metabolites biosynthesis, transport and catabolism
A0A2N9H0A7	Uncharacterized protein OS=Fagus sylvatica OX=28930 GN=FSB_LOCUS33115 PE=4 SV=1	22	8	32	2	405	43.8	8.9	88.15	88	114.8	112.2	90.8	102.8	105.4	92.4	89.2	104.4	Uncharacterized protein	FSB_LOCUS33115
A0A2N9H0C0	Clu domain-containing protein OS=Fagus sylvatica OX=28930 GN=FSB_LOCUS35838 PE=4 SV=1	3	3	4	1	1151	126.3	6.02	13.51	131.4	32.4	39.5	96.1	84.1	70.7	154.8	157.2	133.7	Clu domain-containing protein	FSB_LOCUS35838			--	--	KOG1839	[R]	Uncharacterized protein CLU1/cluA/TIF31 involved in mitochondrial morphology/distribution, also found associated with eIF-3	General function prediction only
A0A2N9H0F3	OTU domain-containing protein OS=Fagus sylvatica OX=28930 GN=FSB_LOCUS35879 PE=4 SV=1	4	1	1	1	174	19.6	6.29	2.34										OTU domain-containing protein	FSB_LOCUS35879			--	--	KOG2606	[TO]	OTU (ovarian tumor)-like cysteine protease	Signal transduction mechanisms |Posttranslational modification, protein turnover, chaperones
A0A2N9H0J9	Uncharacterized protein OS=Fagus sylvatica OX=28930 GN=FSB_LOCUS33051 PE=4 SV=1	2	5	7	5	2406	271.3	8.41	21.38	112.2	62	73.1	97.4	101.9	100.8	120.1	120	112.5	Uncharacterized protein	FSB_LOCUS33051	GO:0003676,GO:0004523,GO:0008270	nucleic acid binding|RNA-DNA hybrid ribonuclease activity|zinc ion binding			KOG1075	[R]	FOG: Reverse transcriptase	General function prediction only
A0A2N9H0L8	ATP-dependent 6-phosphofructokinase OS=Fagus sylvatica OX=28930 GN=PFK PE=3 SV=1	18	7	18	1	475	52.2	7.17	56.42	109.5	73.9	83.4	109.5	92.2	102.7	108.1	111.2	109.8	ATP-dependent 6-phosphofructokinase	PFK	GO:0005737,GO:0003872,GO:0005524,GO:0046872,GO:0006002	cytoplasm|6-phosphofructokinase activity|ATP binding|metal ion binding|fructose 6-phosphate metabolic process	ko00680|ko03018|ko00052|ko01200|ko04152|ko01230|ko00030|ko00051|ko00010	Methane metabolism|RNA degradation|Galactose metabolism|Carbon metabolism|AMPK signaling pathway|Biosynthesis of amino acids|Pentose phosphate pathway|Fructose and mannose metabolism|Glycolysis / Gluconeogenesis	KOG2440	[G]	Pyrophosphate-dependent phosphofructo-1-kinase	Carbohydrate transport and metabolism
A0A2N9H0R5	CS domain-containing protein OS=Fagus sylvatica OX=28930 GN=FSB_LOCUS33270 PE=4 SV=1	20	4	7	1	200	22.2	4.49	23.68	81	163.4	151.2	94.8	73.2	100.8	75.3	76.7	83.8	CS domain-containing protein	FSB_LOCUS33270			ko00590	Arachidonic acid metabolism
A0A2N9H0R6	Translation factor GUF1 homolog, mitochondrial OS=Fagus sylvatica OX=28930 GN=FSB_LOCUS33066 PE=3 SV=1	3	2	3	1	711	79.2	6.58	7.48	111.7	102.8	82.6	94.8	86.4	92.1	108.2	116.7	104.8	Translation factor GUF1 homolog, mitochondrial	FSB_LOCUS33066	GO:0005743,GO:0005759,GO:0005525,GO:0003924,GO:0043022,GO:0045727,GO:0006412	mitochondrial inner membrane|mitochondrial matrix|GTP binding|GTPase activity|ribosome binding|positive regulation of translation|translation			KOG0462	[J]	Elongation factor-type GTP-binding protein	Translation, ribosomal structure and biogenesis
A0A2N9H0U6	Uncharacterized protein OS=Fagus sylvatica OX=28930 GN=FSB_LOCUS33112 PE=4 SV=1	5	4	4	1	885	97.9	5.8	12.95	120.6	64.9	77.8	112.6	107.8	106.4	98.2	108.2	103.5	Uncharacterized protein	FSB_LOCUS33112	GO:0016021,GO:0003824,GO:0005525	integral component of membrane|catalytic activity|GTP binding			KOG0448	[O]	Mitofusin 1 GTPase, involved in mitochondrila biogenesis	Posttranslational modification, protein turnover, chaperones
A0A2N9H113	Uncharacterized protein OS=Fagus sylvatica OX=28930 GN=FSB_LOCUS33203 PE=3 SV=1	33	4	21	1	124	14	9.55	54.09	116.4	92.2	100.9	110.2	84.1	96.7	109.7	105.9	83.9	Uncharacterized protein	FSB_LOCUS33203	GO:0005840,GO:0003735,GO:0006412	ribosome|structural constituent of ribosome|translation	ko03010	Ribosome	KOG3434	[J]	60S ribosomal protein L22	Translation, ribosomal structure and biogenesis
A0A2N9H131	UDP-glucose 6-dehydrogenase OS=Fagus sylvatica OX=28930 GN=FSB_LOCUS33156 PE=3 SV=1	12	5	5	2	480	53	6.46	7.74	109.9	74.7	86.3	122	106.8	113.8	97.5	91	97.8	UDP-glucose 6-dehydrogenase	FSB_LOCUS33156	GO:0051287,GO:0003979,GO:0006065	NAD binding|UDP-glucose 6-dehydrogenase activity|UDP-glucuronate biosynthetic process	ko00040|ko00520|ko00053|ko00500	Pentose and glucuronate interconversions|Amino sugar and nucleotide sugar metabolism|Ascorbate and aldarate metabolism|Starch and sucrose metabolism	KOG2666	[GT]	UDP-glucose/GDP-mannose dehydrogenase	Carbohydrate transport and metabolism |Signal transduction mechanisms
A0A2N9H195	AB hydrolase-1 domain-containing protein OS=Fagus sylvatica OX=28930 GN=FSB_LOCUS33664 PE=4 SV=1	7	2	11	1	275	30.4	5.34	24.47	90.5	124.8	122.6	85.3	97.3	75.4	96.5	97.8	109.7	AB hydrolase-1 domain-containing protein	FSB_LOCUS33664
A0A2N9H1C4	Elongation factor Ts, mitochondrial OS=Fagus sylvatica OX=28930 GN=EFTS PE=3 SV=1	16	20	47	6	1192	129.1	4.88	131.3	96.7	82.6	87.5	105.8	88.2	83.4	121.1	122.4	112.3	Elongation factor Ts, mitochondrial	EFTS	GO:0005739,GO:0003746	mitochondrion|translation elongation factor activity	--	--	KOG1071	[J]	Mitochondrial translation elongation factor EF-Tsmt, catalyzes nucleotide exchange on EF-Tumt	Translation, ribosomal structure and biogenesis
A0A2N9H1F1	Uncharacterized protein OS=Fagus sylvatica OX=28930 GN=FSB_LOCUS33343 PE=3 SV=1	17	9	21	2	632	68.7	5.92	59.51	88.1	144	122	84.5	88.5	83.2	94.1	99.5	96.1	Uncharacterized protein	FSB_LOCUS33343	GO:0005524,GO:0016887,GO:0042026	ATP binding|ATPase activity|protein refolding	ko03018	RNA degradation	KOG0356	[O]	Mitochondrial chaperonin, Cpn60/Hsp60p	Posttranslational modification, protein turnover, chaperones
A0A2N9H1H6	Cytochrome f OS=Fagus sylvatica OX=28930 GN=FSB_LOCUS27470 PE=3 SV=1	35	44	987	4	1028	113.8	6.27	2923.72	95.2	108.7	119	91.9	102.3	93.5	100.6	94.4	94.6	Cytochrome f	FSB_LOCUS27470	GO:0009507,GO:0031361,GO:0009522,GO:0005524,GO:0009055,GO:0020037,GO:0005506,GO:0000287,GO:0004497,GO:0016984,GO:0009853,GO:0019253	chloroplast|integral component of thylakoid membrane|photosystem I|ATP binding|electron transfer activity|heme binding|iron ion binding|magnesium ion binding|monooxygenase activity|ribulose-bisphosphate carboxylase activity|photorespiration|reductive pentose-phosphate cycle	ko00710|ko01200|ko00630	Carbon fixation in photosynthetic organisms|Carbon metabolism|Glyoxylate and dicarboxylate metabolism
A0A2N9H1I3	Lipoxygenase OS=Fagus sylvatica OX=28930 GN=FSB_LOCUS33550 PE=3 SV=1	5	12	22	2	1959	221.8	5.78	52.1	143.2	51	69	98.9	122.6	87.5	111.3	111.5	105.1	Lipoxygenase	FSB_LOCUS33550	GO:0005737,GO:0046872,GO:0016702,GO:0006633,GO:0031408	cytoplasm|metal ion binding|oxidoreductase activity, acting on single donors with incorporation of molecular oxygen, incorporation of two atoms of oxygen|fatty acid biosynthetic process|oxylipin biosynthetic process	ko00591	Linoleic acid metabolism
A0A2N9H1K6	Uncharacterized protein OS=Fagus sylvatica OX=28930 GN=FSB_LOCUS33580 PE=4 SV=1	5	1	2	1	227	23.8	5.25	5.9	102.8	94.1	104.9	105.7	102.8	105.5	98.6	91.6	93.9	Uncharacterized protein	FSB_LOCUS33580	GO:0016757	transferase activity, transferring glycosyl groups	ko01230|ko00400	Biosynthesis of amino acids|Phenylalanine, tyrosine and tryptophan biosynthesis	KOG1438	[E]	Anthranilate phosphoribosyltransferase	Amino acid transport and metabolism
A0A2N9H1M7	6-phosphogluconate dehydrogenase, decarboxylating OS=Fagus sylvatica OX=28930 GN=FSB_LOCUS33346 PE=3 SV=1	16	9	25	2	482	53.2	5.91	63.93	108.1	71.6	89.8	108.9	99.2	100.6	108.4	110.2	103.3	6-phosphogluconate dehydrogenase, decarboxylating	FSB_LOCUS33346	GO:0050661,GO:0004616,GO:0019521,GO:0006098	NADP binding|phosphogluconate dehydrogenase (decarboxylating) activity|D-gluconate metabolic process|pentose-phosphate shunt	ko01200|ko00480|ko00030	Carbon metabolism|Glutathione metabolism|Pentose phosphate pathway	KOG2653	[G]	6-phosphogluconate dehydrogenase	Carbohydrate transport and metabolism
A0A2N9H1N1	LRRNT_2 domain-containing protein OS=Fagus sylvatica OX=28930 GN=FSB_LOCUS33657 PE=4 SV=1	2	1	1	1	743	80.1	6.38	4.34	84.4	153.7	131	74.8	108.2	85.1	85.5	88.8	88.4	LRRNT_2 domain-containing protein	FSB_LOCUS33657
A0A2N9H1W1	DUF1681 domain-containing protein OS=Fagus sylvatica OX=28930 GN=FSB_LOCUS33874 PE=4 SV=1	7	2	3	2	330	36.2	5.3	7.85	106.8	90.6	94.3	102.9	96.1	107.5	91.1	117.4	93.2	DUF1681 domain-containing protein	FSB_LOCUS33874	GO:0016020,GO:0006897	membrane|endocytosis	--	--	KOG2500	[S]	Uncharacterized conserved protein	Function unknown
A0A2N9H201	Uncharacterized protein OS=Fagus sylvatica OX=28930 GN=FSB_LOCUS33914 PE=3 SV=1	2	2	2	1	1002	111.2	5.85	4.28	167.7	52.5	48.4	94.5	112.7	78	118.7	118.7	108.8	Uncharacterized protein	FSB_LOCUS33914	GO:0016021,GO:0022857,GO:0006857	integral component of membrane|transmembrane transporter activity|oligopeptide transport	--	--	KOG1237	[E]	H+/oligopeptide symporter	Amino acid transport and metabolism
A0A2N9H217	FAD-binding PCMH-type domain-containing protein OS=Fagus sylvatica OX=28930 GN=FSB_LOCUS33522 PE=3 SV=1	4	2	2	1	533	59.1	8.37	4.77	119.5	106.4	110.2	76.7	99	80.2	110.1	103.9	94	FAD-binding PCMH-type domain-containing protein	FSB_LOCUS33522	GO:0071949,GO:0016491	FAD binding|oxidoreductase activity
A0A2N9H219	UDP-glucuronate decarboxylase OS=Fagus sylvatica OX=28930 GN=FSB_LOCUS36449 PE=3 SV=1	9	4	4	2	425	47.6	8.85	9.38	112.9	93.6	81.7	119.4	84.7	90.8	103.7	111.4	101.7	UDP-glucuronate decarboxylase	FSB_LOCUS36449	GO:0016021,GO:0070403,GO:0048040,GO:0042732,GO:0033320	integral component of membrane|NAD+ binding|UDP-glucuronate decarboxylase activity|D-xylose metabolic process|UDP-D-xylose biosynthetic process	ko00520|ko00500	Amino sugar and nucleotide sugar metabolism|Starch and sucrose metabolism	KOG1429	[GM]	dTDP-glucose 4-6-dehydratase/UDP-glucuronic acid decarboxylase	Carbohydrate transport and metabolism |Cell wall/membrane/envelope biogenesis
A0A2N9H228	Eukaryotic translation initiation factor 3 subunit F OS=Fagus sylvatica OX=28930 GN=FSB_LOCUS33735 PE=3 SV=1	7	2	3	1	285	31.2	5.16	9.12	107.3	111.5	113.1	96.3	116	90.1	90.4	83.6	91.7	Eukaryotic translation initiation factor 3 subunit F	FSB_LOCUS33735	GO:0016282,GO:0033290,GO:0005852,GO:0070122,GO:0008237,GO:0003743,GO:0031369,GO:0001732	eukaryotic 43S preinitiation complex|eukaryotic 48S preinitiation complex|eukaryotic translation initiation factor 3 complex|isopeptidase activity|metallopeptidase activity|translation initiation factor activity|translation initiation factor binding|formation of cytoplasmic translation initiation complex	ko03013	RNA transport	KOG2975	[J]	Translation initiation factor 3, subunit f (eIF-3f)	Translation, ribosomal structure and biogenesis
A0A2N9H233	Uncharacterized protein OS=Fagus sylvatica OX=28930 GN=FSB_LOCUS33745 PE=4 SV=1	5	3	4	2	559	63.6	6.73	10.3	119.5	45.3	50.1	106.9	115.8	95.3	123.7	130.1	113.3	Uncharacterized protein	FSB_LOCUS33745	GO:0016567	protein ubiquitination	ko04075	Plant hormone signal transduction	KOG1947	[R]	Leucine rich repeat proteins, some proteins contain F-box	General function prediction only
A0A2N9H285	DNA mismatch repair protein OS=Fagus sylvatica OX=28930 GN=FSB_LOCUS33867 PE=3 SV=1	1	1	1	1	1284	141.9	6.23	0	46.1	103.2	80.7	130.1	167.1	194.8	70.6	50.6	56.8	DNA mismatch repair protein	FSB_LOCUS33867	GO:0005634,GO:0005524,GO:0030983,GO:0006298	nucleus|ATP binding|mismatched DNA binding|mismatch repair	ko03430	Mismatch repair	KOG0217	[L]	Mismatch repair ATPase MSH6 (MutS family)	Replication, recombination and repair
A0A2N9H288	VWFA domain-containing protein OS=Fagus sylvatica OX=28930 GN=FSB_LOCUS33623 PE=4 SV=1	3	2	2	1	443	49.4	5.49	5	118.6	61.1	59.7	168.8	101.8	139.7	74.5	86	89.9	VWFA domain-containing protein	FSB_LOCUS33623	GO:0005544,GO:0060548	calcium-dependent phospholipid binding|negative regulation of cell death			KOG1327	[T]	Copine	Signal transduction mechanisms
A0A2N9H2C3	Uncharacterized protein OS=Fagus sylvatica OX=28930 GN=FSB_LOCUS34044 PE=4 SV=1	2	1	2	1	346	39.4	8.62	6.64	96.2	59.7	70.9	125.6	114.3	122.7	101.5	105.2	103.9	Uncharacterized protein	FSB_LOCUS34044
A0A2N9H2R2	S-methyl-5-thioribose kinase OS=Fagus sylvatica OX=28930 GN=FSB_LOCUS33955 PE=3 SV=1	16	5	14	1	311	35.1	5.41	44.21	96	93.5	103.3	106.6	102.5	124.8	88.2	96.1	89	S-methyl-5-thioribose kinase	FSB_LOCUS33955	GO:0046522,GO:0009086	S-methyl-5-thioribose kinase activity|methionine biosynthetic process	ko00270	Cysteine and methionine metabolism
A0A2N9H2Z8	Fe2OG dioxygenase domain-containing protein OS=Fagus sylvatica OX=28930 GN=FSB_LOCUS36778 PE=3 SV=1	15	5	8	2	363	40.7	5.62	22.16	128	64.9	82.1	134.2	86.6	126.5	86.3	103.9	87.6	Fe2OG dioxygenase domain-containing protein	FSB_LOCUS36778	GO:0046872,GO:0016491	metal ion binding|oxidoreductase activity			KOG0143	[QR]	Iron/ascorbate family oxidoreductases	Secondary metabolites biosynthesis, transport and catabolism |General function prediction only
A0A2N9H302	Eukaryotic translation initiation factor 3 subunit I OS=Fagus sylvatica OX=28930 GN=FSB_LOCUS33903 PE=3 SV=1	19	7	12	1	408	44.4	8.22	39.6	95.5	96.8	109.6	104.3	98.1	97.4	94.3	104.8	99.2	Eukaryotic translation initiation factor 3 subunit I	FSB_LOCUS33903	GO:0016282,GO:0033290,GO:0005852,GO:0003743,GO:0001732	eukaryotic 43S preinitiation complex|eukaryotic 48S preinitiation complex|eukaryotic translation initiation factor 3 complex|translation initiation factor activity|formation of cytoplasmic translation initiation complex	ko03013	RNA transport	KOG0643	[JT]	Translation initiation factor 3, subunit i (eIF-3i)/TGF-beta receptor-interacting protein (TRIP-1)	Translation, ribosomal structure and biogenesis |Signal transduction mechanisms
A0A2N9H306	Uncharacterized protein OS=Fagus sylvatica OX=28930 GN=FSB_LOCUS36789 PE=3 SV=1	5	3	4	3	803	90.3	6.19	11.69	125.3	76.8	82.4	97.3	113.8	94.5	101.7	107.5	100.5	Uncharacterized protein	FSB_LOCUS36789	GO:0070772,GO:0006661	PAS complex|phosphatidylinositol biosynthetic process			KOG0212	[S]	Uncharacterized conserved protein	Function unknown
A0A2N9H3C4	Uncharacterized protein OS=Fagus sylvatica OX=28930 GN=FSB_LOCUS34247 PE=4 SV=1	10	2	4	1	261	28	7.71	8.07	93	120.8	115.3	97.3	101.3	91.7	95.8	101.7	83.1	Uncharacterized protein	FSB_LOCUS34247	GO:0016491	oxidoreductase activity			KOG0725	[R]	Reductases with broad range of substrate specificities	General function prediction only
A0A2N9H3H6	Uncharacterized protein OS=Fagus sylvatica OX=28930 GN=FSB_LOCUS33966 PE=4 SV=1	3	1	1	1	253	28.7	6.79	2.85	118.2	114.5	113.5	94.7	96.9	86.3	92.9	98.6	84.5	Uncharacterized protein	FSB_LOCUS33966	GO:0016787	hydrolase activity			KOG3085	[R]	Predicted hydrolase (HAD superfamily)	General function prediction only
A0A2N9H3I9	BURP domain-containing protein OS=Fagus sylvatica OX=28930 GN=FSB_LOCUS33976 PE=4 SV=1	7	3	3	1	381	40.5	8.87	8.55	95.6	61.3	57.2	95.2	146.7	123.4	111.8	113.6	95.3	BURP domain-containing protein	FSB_LOCUS33976
A0A2N9H3M4	Uncharacterized protein OS=Fagus sylvatica OX=28930 GN=FSB_LOCUS36999 PE=4 SV=1	5	1	7	1	245	26.7	7.99	22.68	84	139.5	139.9	78.3	99.5	98.8	89.3	87.9	82.8	Uncharacterized protein	FSB_LOCUS36999	GO:0016021	integral component of membrane			KOG2942	[S]	Uncharacterized conserved protein	Function unknown
A0A2N9H3W2	Uncharacterized protein OS=Fagus sylvatica OX=28930 GN=FSB_LOCUS34614 PE=4 SV=1	13	13	17	2	1248	136.7	6.57	52.19	111.6	76.5	83.2	103.9	116.4	100.5	101.4	106.5	99.9	Uncharacterized protein	FSB_LOCUS34614	GO:0006355	regulation of transcription, DNA-templated			KOG0266	[R]	WD40 repeat-containing protein	General function prediction only
A0A2N9H3W3	Uncharacterized protein OS=Fagus sylvatica OX=28930 GN=FSB_LOCUS37079 PE=4 SV=1	9	3	3	3	280	31.9	6.02	7.66	127	64.8	67.3	98.2	105.7	92.9	121.4	117.7	105.2	Uncharacterized protein	FSB_LOCUS37079			--	--	KOG0916	[M]	1,3-beta-glucan synthase/callose synthase catalytic subunit	Cell wall/membrane/envelope biogenesis
A0A2N9H402	SAC domain-containing protein OS=Fagus sylvatica OX=28930 GN=FSB_LOCUS34527 PE=4 SV=1	2	2	2	2	792	89.8	8.09	3.9	120.2	71.9	69.6	123.4	79.1	89.8	123.4	114.7	107.8	SAC domain-containing protein	FSB_LOCUS34527	GO:0005774,GO:0043813,GO:0046856	vacuolar membrane|phosphatidylinositol-3,5-bisphosphate 5-phosphatase activity|phosphatidylinositol dephosphorylation			KOG1888	[I]	Putative phosphoinositide phosphatase	Lipid transport and metabolism
A0A2N9H4E3	Thioredoxin-dependent peroxiredoxin OS=Fagus sylvatica OX=28930 GN=FSB_LOCUS34515 PE=4 SV=1	23	5	12	1	214	23.6	9.41	45.87	95.4	165.2	149.5	75.4	109.7	80.7	71	65.1	88	Thioredoxin-dependent peroxiredoxin	FSB_LOCUS34515	GO:0016209,GO:0016491	antioxidant activity|oxidoreductase activity	--	--	KOG0855	[O]	Alkyl hydroperoxide reductase, thiol specific antioxidant and related enzymes	Posttranslational modification, protein turnover, chaperones
A0A2N9H534	Ubiquitinyl hydrolase 1 OS=Fagus sylvatica OX=28930 GN=FSB_LOCUS37458 PE=4 SV=1	14	8	14	1	591	68.3	5.91	40.53	116.6	48.8	52.3	128.4	96.7	103.3	115.8	113.4	124.8	Ubiquitinyl hydrolase 1	FSB_LOCUS37458	GO:0004843	thiol-dependent deubiquitinase	ko04068	FoxO signaling pathway	KOG1863	[O]	Ubiquitin carboxyl-terminal hydrolase	Posttranslational modification, protein turnover, chaperones
A0A2N9H588	Uncharacterized protein OS=Fagus sylvatica OX=28930 GN=FSB_LOCUS35104 PE=4 SV=1	9	5	13	1	450	50.9	9.48	38.06	139.5	50.3	56.1	123.8	140.3	93.8	102.1	102.1	91.9	Uncharacterized protein	FSB_LOCUS35104
A0A2N9H5C4	Uncharacterized protein OS=Fagus sylvatica OX=28930 GN=FSB_LOCUS37538 PE=4 SV=1	5	1	1	1	346	38.3	7.31	0	107	105.4	116.6	92.1	113	91.6	79.2	99.5	95.7	Uncharacterized protein	FSB_LOCUS37538
A0A2N9H5M3	D-3-phosphoglycerate dehydrogenase OS=Fagus sylvatica OX=28930 GN=FSB_LOCUS35087 PE=3 SV=1	6	5	12	2	829	88.4	7.33	33.91	104.4	89.7	84.6	115.5	107.5	116	93.9	93.3	95.1	D-3-phosphoglycerate dehydrogenase	FSB_LOCUS35087	GO:0016787,GO:0051287,GO:0004617,GO:0006564	hydrolase activity|NAD binding|phosphoglycerate dehydrogenase activity|L-serine biosynthetic process	ko00260|ko01200|ko00680|ko01230	Glycine, serine and threonine metabolism|Carbon metabolism|Methane metabolism|Biosynthesis of amino acids	KOG0068	[E]	D-3-phosphoglycerate dehydrogenase, D-isomer-specific 2-hydroxy acid dehydrogenase superfamily	Amino acid transport and metabolism
A0A2N9H5P3	Uncharacterized protein OS=Fagus sylvatica OX=28930 GN=FSB_LOCUS34766 PE=4 SV=1	2	1	1	1	562	61.9	5.19	2.75	106.1	60.5	78.2	78.3	100.1	96.8	127.2	146.6	106.2	Uncharacterized protein	FSB_LOCUS34766					KOG1881	[R]	Anion exchanger adaptor protein Kanadaptin, contains FHA domain	General function prediction only
A0A2N9H5Q0	Uncharacterized protein OS=Fagus sylvatica OX=28930 GN=FSB_LOCUS37649 PE=3 SV=1	2	1	1	1	382	44	8.53	1.72	83.2	97.8	105.8	110.1	97.3	114.2	101.8	99.4	90.4	Uncharacterized protein	FSB_LOCUS37649	GO:0016021,GO:0016717,GO:0006629	integral component of membrane|oxidoreductase activity, acting on paired donors, with oxidation of a pair of donors resulting in the reduction of molecular oxygen to two molecules of water|lipid metabolic process	ko01040|ko01212	Biosynthesis of unsaturated fatty acids|Fatty acid metabolism
A0A2N9H5S6	Uncharacterized protein OS=Fagus sylvatica OX=28930 GN=FSB_LOCUS35070 PE=4 SV=1	7	1	1	1	153	17.2	7.09	2.59	118	86.9	88.7	99.4	114.6	81.6	98	113.8	98.9	Uncharacterized protein	FSB_LOCUS35070	GO:0005634,GO:0006325,GO:0006355	nucleus|chromatin organization|regulation of transcription, DNA-templated	--	--	KOG3001	[BK]	Dosage compensation regulatory complex/histone acetyltransferase complex, subunit MSL-3/MRG15/EAF3, and related CHROMO domain-containing proteins	Chromatin structure and dynamics |Transcription
A0A2N9H607	Lactoylglutathione lyase OS=Fagus sylvatica OX=28930 GN=FSB_LOCUS34932 PE=3 SV=1	22	6	26	1	292	32.8	5.36	76.5	78.2	107.1	112.2	101.6	96.5	95.3	105.6	93.9	109.6	Lactoylglutathione lyase	FSB_LOCUS34932	GO:0004462,GO:0046872	lactoylglutathione lyase activity|metal ion binding	ko00620	Pyruvate metabolism	KOG2943	[G]	Predicted glyoxalase	Carbohydrate transport and metabolism
A0A2N9H618	Uncharacterized protein OS=Fagus sylvatica OX=28930 GN=FSB_LOCUS34942 PE=3 SV=1	24	6	17	2	367	40.3	7.71	57.49	75.5	157.5	148.6	91.4	80.5	94.7	80.3	84.1	87.4	Uncharacterized protein	FSB_LOCUS34942	GO:0045261,GO:0046933	proton-transporting ATP synthase complex, catalytic core F(1)|proton-transporting ATP synthase activity, rotational mechanism	ko00190|ko00195	Oxidative phosphorylation|Photosynthesis	KOG1531	[C]	F0F1-type ATP synthase, gamma subunit	Energy production and conversion
A0A2N9H637	Sucrose-phosphatase OS=Fagus sylvatica OX=28930 GN=FSB_LOCUS35170 PE=3 SV=1	17	7	8	1	426	48.3	6.13	23.06										Sucrose-phosphatase	FSB_LOCUS35170	GO:0000287,GO:0050307,GO:0005986	magnesium ion binding|sucrose-phosphate phosphatase activity|sucrose biosynthetic process
A0A2N9H643	Phosphoribulokinase OS=Fagus sylvatica OX=28930 GN=FSB_LOCUS35237 PE=3 SV=1	27	9	46	2	411	45.7	6.16	108.57	491.8	33.2	16.9	138.8	90.7	33.9	34.6	30.2	29.9	Phosphoribulokinase	FSB_LOCUS35237	GO:0005524,GO:0008974,GO:0019253	ATP binding|phosphoribulokinase activity|reductive pentose-phosphate cycle	ko00710|ko01200	Carbon fixation in photosynthetic organisms|Carbon metabolism	KOG4203	[TZ]	Armadillo/beta-Catenin/plakoglobin	Signal transduction mechanisms |Cytoskeleton
A0A2N9H6N3	PKS_ER domain-containing protein OS=Fagus sylvatica OX=28930 GN=FSB_LOCUS37998 PE=3 SV=1	32	10	38	2	322	34.1	6.06	118.68	74.8	128.1	119.6	74.8	136.1	95.9	78.2	92.4	100	PKS_ER domain-containing protein	FSB_LOCUS37998	GO:0016628,GO:0008270	oxidoreductase activity, acting on the CH-CH group of donors, NAD or NADP as acceptor|zinc ion binding	--	--	KOG1198	[CR]	Zinc-binding oxidoreductase	Energy production and conversion |General function prediction only
A0A2N9H6Q8	Uncharacterized protein OS=Fagus sylvatica OX=28930 GN=FSB_LOCUS35477 PE=4 SV=1	20	1	1	1	60	6.5	5.91	2.91	104.6	96.4	107.6	102.5	116.1	101	85.8	91.9	94.2	Uncharacterized protein	FSB_LOCUS35477	GO:0005525	GTP binding	--	--	KOG0070	[U]	GTP-binding ADP-ribosylation factor Arf1	Intracellular trafficking, secretion, and vesicular transport
A0A2N9H6Z0	Uncharacterized protein OS=Fagus sylvatica OX=28930 GN=FSB_LOCUS38108 PE=3 SV=1	6	2	2	2	416	46.3	5.83	3.96	88	69.2	79	136.8	99	136.7	97.7	91.1	102.6	Uncharacterized protein	FSB_LOCUS38108	GO:0005975	carbohydrate metabolic process			KOG2787	[V]	Lanthionine synthetase C-like protein 1	Defense mechanisms
A0A2N9H7A0	3-hydroxyacyl-CoA dehydrogenase OS=Fagus sylvatica OX=28930 GN=FSB_LOCUS35403 PE=3 SV=1	11	8	20	1	699	76	8.43	58.66	101.3	48	55	114.9	102.5	109.7	128.2	128	112.2	3-hydroxyacyl-CoA dehydrogenase	FSB_LOCUS35403	GO:0005777,GO:0003857,GO:0008692,GO:0004165,GO:0004300,GO:0070403,GO:0006635	peroxisome|3-hydroxyacyl-CoA dehydrogenase activity|3-hydroxybutyryl-CoA epimerase activity|dodecenoyl-CoA delta-isomerase activity|enoyl-CoA hydratase activity|NAD+ binding|fatty acid beta-oxidation	ko01212|ko00592|ko00071	Fatty acid metabolism|alpha-Linolenic acid metabolism|Fatty acid degradation	KOG1683	[I]	Hydroxyacyl-CoA dehydrogenase/enoyl-CoA hydratase	Lipid transport and metabolism
A0A2N9H7A4	Glutamine-dependent NAD(+) synthetase OS=Fagus sylvatica OX=28930 GN=FSB_LOCUS35854 PE=3 SV=1	3	2	6	2	744	82.9	6.44	15.21	113.1	59.4	64.5	116.3	99.4	96.2	114.1	122.1	115	Glutamine-dependent NAD(+) synthetase	FSB_LOCUS35854	GO:0005737,GO:0005524,GO:0004359,GO:0003952,GO:0009435	cytoplasm|ATP binding|glutaminase activity|NAD+ synthase (glutamine-hydrolyzing) activity|NAD biosynthetic process	ko00760	Nicotinate and nicotinamide metabolism	KOG2303	[HR]	Predicted NAD synthase, contains CN hydrolase domain	Coenzyme transport and metabolism |General function prediction only
A0A2N9H7I1	AB hydrolase-1 domain-containing protein OS=Fagus sylvatica OX=28930 GN=FSB_LOCUS35396 PE=4 SV=1	9	3	4	1	319	36.1	5.74	13.6	119.4	65.1	76.4	97.1	114.7	93.3	128.7	104.6	100.6	AB hydrolase-1 domain-containing protein	FSB_LOCUS35396	GO:0003824	catalytic activity			KOG4178	[I]	Soluble epoxide hydrolase	Lipid transport and metabolism
A0A2N9H7T0	Malate dehydrogenase OS=Fagus sylvatica OX=28930 GN=FSB_LOCUS35582 PE=3 SV=1	5	2	9	1	432	46.7	6.89	28.9	102.9	113.1	108.3	90.2	102.5	97.2	89.9	92.7	103	Malate dehydrogenase	FSB_LOCUS35582	GO:0030060,GO:0005975,GO:0006108,GO:0006099	L-malate dehydrogenase activity|carbohydrate metabolic process|malate metabolic process|tricarboxylic acid cycle	ko00710|ko01200|ko00630|ko00620|ko00020|ko00270	Carbon fixation in photosynthetic organisms|Carbon metabolism|Glyoxylate and dicarboxylate metabolism|Pyruvate metabolism|Citrate cycle (TCA cycle)|Cysteine and methionine metabolism	KOG1494	[C]	NAD-dependent malate dehydrogenase	Energy production and conversion
A0A2N9H7U7	Importin N-terminal domain-containing protein OS=Fagus sylvatica OX=28930 GN=FSB_LOCUS35857 PE=4 SV=1	11	10	13	1	872	96.5	4.79	35.84	123	64.5	63.3	123.7	84.1	82.5	114.2	127.3	117.5	Importin N-terminal domain-containing protein	FSB_LOCUS35857	GO:0005737,GO:0031267,GO:0006606	cytoplasm|small GTPase binding|protein import into nucleus	ko03013	RNA transport	KOG1241	[YU]	Karyopherin (importin) beta 1	Nuclear structure |Intracellular trafficking, secretion, and vesicular transport
A0A2N9H883	Uncharacterized protein OS=Fagus sylvatica OX=28930 GN=FSB_LOCUS35855 PE=3 SV=1	43	31	89	1	666	73.4	5.21	275.42	114.9	88.8	95.2	91.5	93.6	92.4	112.7	113.3	97.5	Uncharacterized protein	FSB_LOCUS35855	GO:0005783,GO:0005524,GO:0016887	endoplasmic reticulum|ATP binding|ATPase activity	ko04141|ko03060	Protein processing in endoplasmic reticulum|Protein export	KOG0100	[O]	Molecular chaperones GRP78/BiP/KAR2, HSP70 superfamily	Posttranslational modification, protein turnover, chaperones
A0A2N9H890	Uncharacterized protein OS=Fagus sylvatica OX=28930 GN=FSB_LOCUS35970 PE=4 SV=1	5	2	2	1	311	34.8	6.73	5.16	107.9	100.7	101.6	92.2	112.5	105.2	93.9	87.1	98.9	Uncharacterized protein	FSB_LOCUS35970	GO:0051743	red chlorophyll catabolite reductase activity	ko00860	Porphyrin and chlorophyll metabolism
A0A2N9H8D1	Helicase ATP-binding domain-containing protein OS=Fagus sylvatica OX=28930 GN=FSB_LOCUS35792 PE=3 SV=1	8	7	11	7	1290	140.8	6.8	34.88	115	66.1	67.2	111.1	93.8	94.9	120.7	122.4	108.9	Helicase ATP-binding domain-containing protein	FSB_LOCUS35792	GO:0005737,GO:0005524,GO:0003677,GO:0016787,GO:0003723,GO:0003724,GO:0008270,GO:0000184	cytoplasm|ATP binding|DNA binding|hydrolase activity|RNA binding|RNA helicase activity|zinc ion binding|nuclear-transcribed mRNA catabolic process, nonsense-mediated decay	ko03015|ko03013	mRNA surveillance pathway|RNA transport	KOG1802	[A]	RNA helicase nonsense mRNA reducing factor (pNORF1)	RNA processing and modification
A0A2N9H8G4	Uncharacterized protein OS=Fagus sylvatica OX=28930 GN=FSB_LOCUS36040 PE=4 SV=1	9	1	1	1	136	15.7	8.35	2.47	104.6	44.5	55.3	112.9	121.5	100.3	133.2	121.4	106.4	Uncharacterized protein	FSB_LOCUS36040
A0A2N9H8H8	Uncharacterized protein OS=Fagus sylvatica OX=28930 GN=FSB_LOCUS35776 PE=4 SV=1	3	1	3	1	243	26.8	4.94	7.51	104.9	152.6	129	70.9	82	76.7	90.9	96.5	96.7	Uncharacterized protein	FSB_LOCUS35776	GO:0016787	hydrolase activity			KOG2914	[R]	Predicted haloacid-halidohydrolase and related hydrolases	General function prediction only
A0A2N9H8L0	Uncharacterized protein OS=Fagus sylvatica OX=28930 GN=FSB_LOCUS35872 PE=4 SV=1	2	3	3	3	1238	142.3	6.49	8.31	115.6	42.6	55.8	120.1	97.1	98.1	124.3	134.4	112.1	Uncharacterized protein	FSB_LOCUS35872	GO:0005634,GO:0005524,GO:0016787,GO:0003676,GO:0003724,GO:0006397,GO:0008380	nucleus|ATP binding|hydrolase activity|nucleic acid binding|RNA helicase activity|mRNA processing|RNA splicing	ko03040	Spliceosome	KOG0922	[A]	DEAH-box RNA helicase	RNA processing and modification
A0A2N9H8L4	(1->3)-beta-glucan endohydrolase OS=Fagus sylvatica OX=28930 GN=FSB_LOCUS35806 PE=3 SV=1	6	2	5	1	344	37.7	9.09	17.46	95.2	109.9	98.8	190.8	91.1	168.3	37.4	45.4	63	(1->3)-beta-glucan endohydrolase	FSB_LOCUS35806	GO:0042973,GO:0005975	glucan endo-1,3-beta-D-glucosidase activity|carbohydrate metabolic process
A0A2N9H8Q2	Trehalase OS=Fagus sylvatica OX=28930 GN=FSB_LOCUS35846 PE=3 SV=1	3	2	4	1	699	78.7	6.04	7.73	85.5	74.5	93.5	119.2	103.3	113.3	99.5	109.1	102.1	Trehalase	FSB_LOCUS35846	GO:0004555,GO:0005991	alpha,alpha-trehalase activity|trehalose metabolic process	ko00500	Starch and sucrose metabolism	KOG0602	[G]	Neutral trehalase	Carbohydrate transport and metabolism
A0A2N9H8T9	Protein kinase domain-containing protein OS=Fagus sylvatica OX=28930 GN=FSB_LOCUS36414 PE=4 SV=1	6	2	2	1	269	31	6.09	5.5	172.7	74.1	86.6	66.9	158.3	82.4	85.4	93	80.7	Protein kinase domain-containing protein	FSB_LOCUS36414	GO:0005524,GO:0004672	ATP binding|protein kinase activity
A0A2N9H8V0	Uncharacterized protein OS=Fagus sylvatica OX=28930 GN=FSB_LOCUS36075 PE=4 SV=1	3	7	11	1	2692	294.4	5.83	29.58	126.5	59.3	57.6	114.9	98.9	88.6	118.8	124.9	110.5	Uncharacterized protein	FSB_LOCUS36075	GO:0043130	ubiquitin binding	--	--	KOG1789	[UO]	Endocytosis protein RME-8, contains DnaJ domain	Intracellular trafficking, secretion, and vesicular transport |Posttranslational modification, protein turnover, chaperones
A0A2N9H8Y4	Uncharacterized protein OS=Fagus sylvatica OX=28930 GN=FSB_LOCUS35992 PE=3 SV=1	2	1	1	1	457	49.8	7.21	1.62	99.8	98.4	93.7	97.3	104.4	109.6	102.7	100.3	94	Uncharacterized protein	FSB_LOCUS35992	GO:0005737,GO:0000178,GO:0005634,GO:0006396	cytoplasm|exosome (RNase complex)|nucleus|RNA processing	ko03018	RNA degradation	KOG1614	[J]	Exosomal 3'-5' exoribonuclease complex, subunit Rrp45	Translation, ribosomal structure and biogenesis
A0A2N9H951	Nudix hydrolase domain-containing protein OS=Fagus sylvatica OX=28930 GN=FSB_LOCUS36317 PE=4 SV=1	11	2	4	1	268	29.5	5.03	13.84	71.2	167.7	159.4	73.7	116	88.1	75.5	71	77.4	Nudix hydrolase domain-containing protein	FSB_LOCUS36317	GO:0016787	hydrolase activity	ko00230|ko00500|ko00051	Purine metabolism|Starch and sucrose metabolism|Fructose and mannose metabolism	KOG3041	[L]	Nucleoside diphosphate-sugar hydrolase of the MutT (NUDIX) family	Replication, recombination and repair
A0A2N9H9C2	DUF1767 domain-containing protein OS=Fagus sylvatica OX=28930 GN=FSB_LOCUS36081 PE=4 SV=1	3	1	1	1	442	48.9	9.38	2.13	84	103.2	88	89.2	115.9	111.4	99.1	106.5	102.8	DUF1767 domain-containing protein	FSB_LOCUS36081			--	--	KOG3683	[S]	Uncharacterized conserved protein	Function unknown
A0A2N9H9D6	Uncharacterized protein OS=Fagus sylvatica OX=28930 GN=FSB_LOCUS36086 PE=3 SV=1	3	1	3	1	427	45.5	8.9	8.52	107.4	66.4	74.3	111.9	116.9	125.3	94.5	95.1	108.2	Uncharacterized protein	FSB_LOCUS36086	GO:0009941,GO:0016021	chloroplast envelope|integral component of membrane	--	--	KOG2718	[P]	Na+-bile acid cotransporter	Inorganic ion transport and metabolism
A0A2N9H9F8	Aspartate aminotransferase OS=Fagus sylvatica OX=28930 GN=FSB_LOCUS38908 PE=3 SV=1	19	8	15	1	448	49	7.85	50.27	101.8	71.8	73.8	110.3	113.6	115.5	110	100.3	103	Aspartate aminotransferase	FSB_LOCUS38908	GO:0004069,GO:0030170,GO:0009058,GO:0006520	L-aspartate:2-oxoglutarate aminotransferase activity|pyridoxal phosphate binding|biosynthetic process|cellular amino acid metabolic process	ko00710|ko00400|ko00950|ko00350|ko01200|ko00330|ko01210|ko01230|ko00250|ko00220|ko00960|ko00270|ko00360	Carbon fixation in photosynthetic organisms|Phenylalanine, tyrosine and tryptophan biosynthesis|Isoquinoline alkaloid biosynthesis|Tyrosine metabolism|Carbon metabolism|Arginine and proline metabolism|2-Oxocarboxylic acid metabolism|Biosynthesis of amino acids|Alanine, aspartate and glutamate metabolism|Arginine biosynthesis|Tropane, piperidine and pyridine alkaloid biosynthesis|Cysteine and meth…	KOG1411	[E]	Aspartate aminotransferase/Glutamic oxaloacetic transaminase AAT1/GOT2	Amino acid transport and metabolism
A0A2N9H9J8	Uncharacterized protein OS=Fagus sylvatica OX=28930 GN=FSB_LOCUS36305 PE=4 SV=1	10	1	8	1	319	36.1	5.11	26.66	75.2	106.8	98.8	107.9	126.6	132.8	82.2	81.7	88	Uncharacterized protein	FSB_LOCUS36305	GO:0009535,GO:0016021,GO:0016730,GO:0009773	chloroplast thylakoid membrane|integral component of membrane|oxidoreductase activity, acting on iron-sulfur proteins as donors|photosynthetic electron transport in photosystem I
A0A2N9H9Y4	WPP domain-containing protein OS=Fagus sylvatica OX=28930 GN=FSB_LOCUS36607 PE=4 SV=1	7	4	6	1	539	58.8	4.68	18.24	104.8	77.8	86.7	91.5	109	87.9	118	116.8	107.4	WPP domain-containing protein	FSB_LOCUS36607	GO:0005634	nucleus	ko03013	RNA transport	KOG1909	[AYT]	Ran GTPase-activating protein	RNA processing and modification |Nuclear structure |Signal transduction mechanisms
A0A2N9HA46	Imidazole glycerol-phosphate synthase OS=Fagus sylvatica OX=28930 GN=FSB_LOCUS36423 PE=3 SV=1	10	4	5	1	463	51.3	6.93	12.73	123	108.6	112.5	116.5	117.4	106.8	52.8	78.2	84.2	Imidazole glycerol-phosphate synthase	FSB_LOCUS36423	GO:0000107,GO:0000105	imidazoleglycerol-phosphate synthase activity|histidine biosynthetic process	ko01230|ko00340	Biosynthesis of amino acids|Histidine metabolism	KOG0623	[E]	Glutamine amidotransferase/cyclase	Amino acid transport and metabolism
A0A2N9HA77	Aminopeptidase OS=Fagus sylvatica OX=28930 GN=FSB_LOCUS39169 PE=3 SV=1	19	16	37	1	851	96.1	5.25	98.57	126.3	38.1	44.2	112.3	99.7	105.5	139.3	125.4	109.2	Aminopeptidase	FSB_LOCUS39169	GO:0043231,GO:0016020,GO:0004177,GO:0008237,GO:0008270	intracellular membrane-bounded organelle|membrane|aminopeptidase activity|metallopeptidase activity|zinc ion binding	--	--	KOG1046	[EO]	Puromycin-sensitive aminopeptidase and related aminopeptidases	Amino acid transport and metabolism |Posttranslational modification, protein turnover, chaperones
A0A2N9HA89	SHSP domain-containing protein OS=Fagus sylvatica OX=28930 GN=FSB_LOCUS39178 PE=3 SV=1	47	5	159	2	159	17.7	6.21	611.72	74.6	107.9	94.1	101.2	73.5	112.9	105.7	107.1	122.8	SHSP domain-containing protein	FSB_LOCUS39178			ko04141	Protein processing in endoplasmic reticulum	KOG0710	[O]	Molecular chaperone (small heat-shock protein Hsp26/Hsp42)	Posttranslational modification, protein turnover, chaperones
A0A2N9HA98	TPR_MLP1_2 domain-containing protein OS=Fagus sylvatica OX=28930 GN=FSB_LOCUS36727 PE=4 SV=1	3	6	7	3	1636	187.1	6.15	19.83	118.9	69.4	62.5	94.3	94	82.8	127.3	132.7	118.1	TPR_MLP1_2 domain-containing protein	FSB_LOCUS36727	GO:0016021,GO:0005634,GO:0006606	integral component of membrane|nucleus|protein import into nucleus	ko03013	RNA transport	KOG4674	[S]	Uncharacterized conserved coiled-coil protein	Function unknown
A0A2N9HAL1	Uncharacterized protein OS=Fagus sylvatica OX=28930 GN=FSB_LOCUS36790 PE=3 SV=1	5	7	12	1	1636	179.8	5.96	31.65	122.1	31.5	33.3	116.2	98.2	93.5	142.3	141.9	121	Uncharacterized protein	FSB_LOCUS36790	GO:0005643,GO:0017056	nuclear pore|structural constituent of nuclear pore	ko03013	RNA transport	KOG1900	[YU]	Nuclear pore complex, Nup155 component (D Nup154, sc Nup157/Nup170)	Nuclear structure |Intracellular trafficking, secretion, and vesicular transport
A0A2N9HAW1	Bet_v_1 domain-containing protein OS=Fagus sylvatica OX=28930 GN=FSB_LOCUS39389 PE=3 SV=1	35	4	15	1	139	15.4	5.55	40.21										Bet_v_1 domain-containing protein	FSB_LOCUS39389	GO:0010427,GO:0004864,GO:0038023,GO:0009738,GO:0006952,GO:0009607	abscisic acid binding|protein phosphatase inhibitor activity|signaling receptor activity|abscisic acid-activated signaling pathway|defense response|response to biotic stimulus
A0A2N9HB97	Uncharacterized protein OS=Fagus sylvatica OX=28930 GN=FSB_LOCUS37047 PE=3 SV=1	5	1	3	1	236	26.8	5.73	11.29	106.5	134.2	123.2	93.4	83.8	91	85.7	85.8	96.5	Uncharacterized protein	FSB_LOCUS37047	GO:0016021,GO:0030289,GO:0019888	integral component of membrane|protein phosphatase 4 complex|protein phosphatase regulator activity	--	--	KOG3175	[R]	Protein phosphatase 4 regulatory subunit 2 related protein	General function prediction only
A0A2N9HBD2	Fe2OG dioxygenase domain-containing protein OS=Fagus sylvatica OX=28930 GN=FSB_LOCUS36776 PE=3 SV=1	9	3	4	1	321	35.6	6.06	10.15	109.7	106.2	105	114.8	104.7	111.3	76.3	72.4	99.7	Fe2OG dioxygenase domain-containing protein	FSB_LOCUS36776	GO:0046872,GO:0016491	metal ion binding|oxidoreductase activity			KOG0143	[QR]	Iron/ascorbate family oxidoreductases	Secondary metabolites biosynthesis, transport and catabolism |General function prediction only
A0A2N9HBT0	RRM domain-containing protein OS=Fagus sylvatica OX=28930 GN=FSB_LOCUS39709 PE=4 SV=1	5	4	4	1	679	77.7	8.05	11.41	115	48	48.4	115.7	97.4	101.1	125.3	135.5	113.5	RRM domain-containing protein	FSB_LOCUS39709	GO:0003723,GO:0006396	RNA binding|RNA processing			KOG0128	[A]	RNA-binding protein SART3 (RRM superfamily)	RNA processing and modification
A0A2N9HBX1	Uncharacterized protein OS=Fagus sylvatica OX=28930 GN=FSB_LOCUS37267 PE=3 SV=1	4	1	1	1	257	27.2	8.18	3.02	102.8	93.4	106.1	118.2	113.8	105	82.3	76.1	102.3	Uncharacterized protein	FSB_LOCUS37267
A0A2N9HC02	CpSecY OS=Fagus sylvatica OX=28930 GN=FSB_LOCUS36996 PE=3 SV=1	6	6	9	6	761	83.9	9.54	21.44	106.6	65.8	69.8	111.8	122.7	124.3	97.6	99.3	102.2	CpSecY	FSB_LOCUS36996	GO:0009535,GO:0016021,GO:0015031	chloroplast thylakoid membrane|integral component of membrane|protein transport	ko04145|ko04141|ko03060	Phagosome|Protein processing in endoplasmic reticulum|Protein export
A0A2N9HC63	Glutamine synthetase OS=Fagus sylvatica OX=28930 GN=FSB_LOCUS37142 PE=3 SV=1	19	8	44	1	432	47.8	7.46	167.3	86.5	128.8	106.7	100.7	104.6	91.8	85.1	110.6	85.3	Glutamine synthetase	FSB_LOCUS37142	GO:0005524,GO:0004356,GO:0006542	ATP binding|glutamate-ammonia ligase activity|glutamine biosynthetic process	ko00910|ko00630|ko02020|ko01230|ko00250|ko00220	Nitrogen metabolism|Glyoxylate and dicarboxylate metabolism|Two-component system|Biosynthesis of amino acids|Alanine, aspartate and glutamate metabolism|Arginine biosynthesis	KOG0683	[E]	Glutamine synthetase	Amino acid transport and metabolism
A0A2N9HCF5	Uncharacterized protein OS=Fagus sylvatica OX=28930 GN=FSB_LOCUS37242 PE=4 SV=1	13	6	13	0	497	55.3	5.85	31.46										Uncharacterized protein	FSB_LOCUS37242					KOG1196	[R]	Predicted NAD-dependent oxidoreductase	General function prediction only
A0A2N9HCL1	PPIase cyclophilin-type domain-containing protein OS=Fagus sylvatica OX=28930 GN=FSB_LOCUS39979 PE=4 SV=1	5	4	5	2	772	84.9	8.07	12.84	80.7	127.3	130	94.9	98.7	105.7	85.2	84.7	92.8	PPIase cyclophilin-type domain-containing protein	FSB_LOCUS39979	GO:0003755,GO:0003697	peptidyl-prolyl cis-trans isomerase activity|single-stranded DNA binding	--	--	KOG0865	[O]	Cyclophilin type peptidyl-prolyl cis-trans isomerase	Posttranslational modification, protein turnover, chaperones
A0A2N9HCL7	Electron transfer flavoprotein subunit beta OS=Fagus sylvatica OX=28930 GN=FSB_LOCUS37206 PE=3 SV=1	12	3	4	1	251	27.3	7.21	13.36	101.7	109.8	95.7	112	103.9	105.5	99.9	93.1	78.6	Electron transfer flavoprotein subunit beta	FSB_LOCUS37206	GO:0005759,GO:0009055	mitochondrial matrix|electron transfer activity	--	--	KOG3180	[C]	Electron transfer flavoprotein, beta subunit	Energy production and conversion
A0A2N9HCN2	J domain-containing protein OS=Fagus sylvatica OX=28930 GN=FSB_LOCUS37537 PE=4 SV=1	3	2	3	2	792	89.5	8.15	10.44	80.6	147	144.8	89.1	88.4	88.5	84.8	85.8	91	J domain-containing protein	FSB_LOCUS37537			--	--	KOG0715	[O]	Molecular chaperone (DnaJ superfamily)	Posttranslational modification, protein turnover, chaperones
A0A2N9HCN7	TPR_REGION domain-containing protein OS=Fagus sylvatica OX=28930 GN=FSB_LOCUS40008 PE=4 SV=1	8	2	3	1	261	28.5	6.21	6.64	99.7	78.4	98.3	100.7	97.4	114.5	118.4	95.6	96.9	TPR_REGION domain-containing protein	FSB_LOCUS40008			--	--	KOG0553	[R]	TPR repeat-containing protein	General function prediction only
A0A2N9HCP7	AMP-binding domain-containing protein OS=Fagus sylvatica OX=28930 GN=FSB_LOCUS40009 PE=4 SV=1	14	9	12	2	697	76.8	7.77	34.82	107.1	75.2	94.1	103.6	97.2	90.9	109.2	113.3	109.5	AMP-binding domain-containing protein	FSB_LOCUS40009			ko00071|ko00061|ko04146|ko02024|ko01212	Fatty acid degradation|Fatty acid biosynthesis|Peroxisome|Quorum sensing|Fatty acid metabolism	KOG1180	[I]	Acyl-CoA synthetase	Lipid transport and metabolism
A0A2N9HD12	Integrase catalytic domain-containing protein OS=Fagus sylvatica OX=28930 GN=FSB_LOCUS37356 PE=3 SV=1	0	1	2	1	2005	226.7	8.37	2.1	113.4	72.6	75.4	125.6	130.2	125.8	89.6	83.4	83.9	Integrase catalytic domain-containing protein	FSB_LOCUS37356	GO:0016020,GO:0020037,GO:0005506,GO:0003676,GO:0016705,GO:0016747,GO:0015074,GO:0006633	membrane|heme binding|iron ion binding|nucleic acid binding|oxidoreductase activity, acting on paired donors, with incorporation or reduction of molecular oxygen|transferase activity, transferring acyl groups other than amino-acyl groups|DNA integration|fatty acid biosynthetic process			KOG0017	[R]	FOG: Transposon-encoded proteins with TYA, reverse transcriptase, integrase domains in various combinations	General function prediction only
A0A2N9HD71	Str_synth domain-containing protein OS=Fagus sylvatica OX=28930 GN=FSB_LOCUS37483 PE=3 SV=1	16	2	3	1	203	22.6	4.82	11.11	95.7	102.9	85.8	102.9	115.3	96.8	93.9	107.1	99.5	Str_synth domain-containing protein	FSB_LOCUS37483	GO:0005773,GO:0016844,GO:0009058	vacuole|strictosidine synthase activity|biosynthetic process			KOG1520	[R]	Predicted alkaloid synthase/Surface mucin Hemomucin	General function prediction only
A0A2N9HD86	SBP-type domain-containing protein OS=Fagus sylvatica OX=28930 GN=FSB_LOCUS40189 PE=4 SV=1	2	1	2	1	995	109.9	6.24	7.01	98.9	84.3	107.3	92.3	90.9	97.7	101.1	122.6	104.9	SBP-type domain-containing protein	FSB_LOCUS40189	GO:0016021,GO:0005634,GO:0003677,GO:0046872	integral component of membrane|nucleus|DNA binding|metal ion binding
A0A2N9HD92	AIG1-type G domain-containing protein OS=Fagus sylvatica OX=28930 GN=FSB_LOCUS37522 PE=4 SV=1	4	1	1	1	336	38	5.4	3.16	109.9	119.6	76	103	76.6	113.1	87.1	112.7	101.9	AIG1-type G domain-containing protein	FSB_LOCUS37522	GO:0005525	GTP binding
A0A2N9HDG0	Aldehyde dehydrogenase (NAD(+)) OS=Fagus sylvatica OX=28930 GN=FSB_LOCUS37665 PE=3 SV=1	10	5	9	1	452	48.6	5.85	24.48	96.8	60.1	64.4	122.4	98.4	109.8	124.4	118	105.7	Aldehyde dehydrogenase (NAD(+))	FSB_LOCUS37665	GO:0004029	aldehyde dehydrogenase (NAD+) activity	ko00260|ko00561|ko00071|ko00380|ko00310|ko00410|ko00340|ko00620|ko00330|ko00280|ko00300|ko01230|ko00053|ko00010	Glycine, serine and threonine metabolism|Glycerolipid metabolism|Fatty acid degradation|Tryptophan metabolism|Lysine degradation|beta-Alanine metabolism|Histidine metabolism|Pyruvate metabolism|Arginine and proline metabolism|Valine, leucine and isoleucine degradation|Lysine biosynthesis|Biosynthesis of amino acids|Ascorbate and aldarate metabolism|Glycolysis / Gluconeogenesis	KOG2453	[C]	Aldehyde dehydrogenase	Energy production and conversion
A0A2N9HDL0	Protein kinase domain-containing protein OS=Fagus sylvatica OX=28930 GN=FSB_LOCUS37900 PE=4 SV=1	3	3	3	1	1147	127.2	5.77	4.62	107.7	76.5	57.1	118.9	104.8	93.5	124.5	123.8	93.4	Protein kinase domain-containing protein	FSB_LOCUS37900	GO:0005524,GO:0004674	ATP binding|protein serine/threonine kinase activity
A0A2N9HDQ6	Uncharacterized protein OS=Fagus sylvatica OX=28930 GN=FSB_LOCUS40348 PE=4 SV=1	3	1	1	1	203	23.3	9.74	1.9	88.3	148.9	113.7	91.8	108.2	94.7	87.4	87.9	79.1	Uncharacterized protein	FSB_LOCUS40348
A0A2N9HDQ9	RING-type E3 ubiquitin transferase OS=Fagus sylvatica OX=28930 GN=FSB_LOCUS38184 PE=4 SV=1	17	10	14	1	818	89.7	5.35	43.49	129.7	54.3	55.7	94.2	121.7	105.5	121.6	122.3	95	RING-type E3 ubiquitin transferase	FSB_LOCUS38184	GO:0004842	ubiquitin-protein transferase activity			KOG0167	[S]	FOG: Armadillo/beta-catenin-like repeats	Function unknown
A0A2N9HDV3	Methylthioribose-1-phosphate isomerase OS=Fagus sylvatica OX=28930 GN=FSB_LOCUS37661 PE=3 SV=1	15	4	10	1	368	39.2	6.13	36.8	97.6	100.7	110	98.4	96.2	109.2	98.2	89.1	100.7	Methylthioribose-1-phosphate isomerase	FSB_LOCUS37661	GO:0005737,GO:0005634,GO:0046523,GO:0019509,GO:0019284	cytoplasm|nucleus|S-methyl-5-thioribose-1-phosphate isomerase activity|L-methionine salvage from methylthioadenosine|L-methionine salvage from S-adenosylmethionine	ko00270	Cysteine and methionine metabolism	KOG1468	[J]	Predicted translation initiation factor related to eIF-2B alpha/beta/delta subunits (CIG2/IDI2)	Translation, ribosomal structure and biogenesis
A0A2N9HDW3	RING-type domain-containing protein OS=Fagus sylvatica OX=28930 GN=FSB_LOCUS37671 PE=4 SV=1	12	1	1	1	117	13.2	6.65	4.36	106.6	91	101.1	100.3	125	100	91	92.8	92.3	RING-type domain-containing protein	FSB_LOCUS37671	GO:0008270	zinc ion binding	ko04066|ko04114|ko04141|ko04110|ko04341|ko04350|ko04120|ko04111|ko03420|ko04310	HIF-1 signaling pathway|Oocyte meiosis|Protein processing in endoplasmic reticulum|Cell cycle|Hedgehog signaling pathway - fly|TGF-beta signaling pathway|Ubiquitin mediated proteolysis|Cell cycle - yeast|Nucleotide excision repair|Wnt signaling pathway	KOG2930	[O]	SCF ubiquitin ligase, Rbx1 component	Posttranslational modification, protein turnover, chaperones
A0A2N9HDZ3	Uncharacterized protein OS=Fagus sylvatica OX=28930 GN=FSB_LOCUS37676 PE=3 SV=1	4	1	4	1	355	39.2	6.09	8.77	100.1	119.8	135.6	92.7	111.7	106.5	77.3	75.3	80.9	Uncharacterized protein	FSB_LOCUS37676	GO:0008234	cysteine-type peptidase activity	ko04142|ko04210	Lysosome|Apoptosis	KOG1543	[O]	Cysteine proteinase Cathepsin L	Posttranslational modification, protein turnover, chaperones
A0A2N9HEI6	PDZ domain-containing protein OS=Fagus sylvatica OX=28930 GN=FSB_LOCUS38484 PE=3 SV=1	6	3	16	3	490	51.8	8.15	36.47	129.9	53.7	59.1	96.8	125.1	109.3	108.9	112.3	104.9	PDZ domain-containing protein	FSB_LOCUS38484	GO:0000786,GO:0003677,GO:0046982,GO:0004252	nucleosome|DNA binding|protein heterodimerization activity|serine-type endopeptidase activity	ko04214|ko04215|ko04210	Apoptosis - fly|Apoptosis - multiple species|Apoptosis	KOG1320	[O]	Serine protease	Posttranslational modification, protein turnover, chaperones
A0A2N9HEI7	Uncharacterized protein OS=Fagus sylvatica OX=28930 GN=FSB_LOCUS37881 PE=3 SV=1	25	3	5	3	176	19.8	5.19	18.81	103.6	126.5	122	97.7	86.8	86.7	90.2	89.5	97.1	Uncharacterized protein	FSB_LOCUS37881	GO:0005525	GTP binding	--	--	KOG0072	[U]	GTP-binding ADP-ribosylation factor-like protein ARL1	Intracellular trafficking, secretion, and vesicular transport
A0A2N9HEJ5	Uncharacterized protein OS=Fagus sylvatica OX=28930 GN=FSB_LOCUS37982 PE=4 SV=1	13	2	2	2	179	19.7	8.43	6.57	77.8	163.7	143.6	75.7	87.3	80.7	84.4	87.9	98.9	Uncharacterized protein	FSB_LOCUS37982					KOG1151	[T]	Tousled-like protein kinase	Signal transduction mechanisms
A0A2N9HEK4	AAA domain-containing protein OS=Fagus sylvatica OX=28930 GN=FSB_LOCUS37901 PE=3 SV=1	19	11	17	2	623	70.1	7.61	50.09	112.8	72.3	76.2	108	103.1	100.9	109.8	115.5	101.4	AAA domain-containing protein	FSB_LOCUS37901	GO:0005737,GO:0000502,GO:0005524,GO:0036402,GO:0030163	cytoplasm|proteasome complex|ATP binding|proteasome-activating ATPase activity|protein catabolic process	ko03050	Proteasome	KOG0726	[O]	26S proteasome regulatory complex, ATPase RPT2	Posttranslational modification, protein turnover, chaperones
A0A2N9HEK9	Uncharacterized protein OS=Fagus sylvatica OX=28930 GN=FSB_LOCUS38230 PE=3 SV=1	5	2	4	1	439	48.1	8.44	11.26	101.3	62.3	71.5	96.5	122.3	108.2	120.4	116.6	101.1	Uncharacterized protein	FSB_LOCUS38230	GO:0003995,GO:0050660	acyl-CoA dehydrogenase activity|flavin adenine dinucleotide binding	ko04024|ko00592|ko00071|ko04146|ko01040|ko01212	cAMP signaling pathway|alpha-Linolenic acid metabolism|Fatty acid degradation|Peroxisome|Biosynthesis of unsaturated fatty acids|Fatty acid metabolism	KOG0138	[E]	Glutaryl-CoA dehydrogenase	Amino acid transport and metabolism
A0A2N9HER8	2Fe-2S ferredoxin-type domain-containing protein OS=Fagus sylvatica OX=28930 GN=FSB_LOCUS40708 PE=4 SV=1	21	3	5	3	184	20.8	6.71	15.53	75.6	131.9	128.2	87	98.3	103.9	89.4	84.4	101.4	2Fe-2S ferredoxin-type domain-containing protein	FSB_LOCUS40708	GO:0009055,GO:0051536	electron transfer activity|iron-sulfur cluster binding	ko00195	Photosynthesis
A0A2N9HEX3	Glyceraldehyde-3-phosphate dehydrogenase OS=Fagus sylvatica OX=28930 GN=FSB_LOCUS17886 PE=3 SV=1	53	15	140	1	341	37.1	7.91	438.09	99.6	63	82.4	112.3	100.9	107.9	108.9	107.6	117.4	Glyceraldehyde-3-phosphate dehydrogenase	FSB_LOCUS17886	GO:0051287,GO:0050661,GO:0016620,GO:0006006	NAD binding|NADP binding|oxidoreductase activity, acting on the aldehyde or oxo group of donors, NAD or NADP as acceptor|glucose metabolic process	ko00710|ko04066|ko01200|ko01230|ko00010	Carbon fixation in photosynthetic organisms|HIF-1 signaling pathway|Carbon metabolism|Biosynthesis of amino acids|Glycolysis / Gluconeogenesis	KOG0657	[G]	Glyceraldehyde 3-phosphate dehydrogenase	Carbohydrate transport and metabolism
A0A2N9HEZ1	Clp R domain-containing protein OS=Fagus sylvatica OX=28930 GN=FSB_LOCUS38397 PE=3 SV=1	28	27	97	1	909	101.2	6.02	309.22	96	72.3	67.6	104.6	83.9	109.6	129.2	126.8	110	Clp R domain-containing protein	FSB_LOCUS38397	GO:0005524,GO:0016887	ATP binding|ATPase activity			KOG1051	[O]	Chaperone HSP104 and related ATP-dependent Clp proteases	Posttranslational modification, protein turnover, chaperones
A0A2N9HF74	Catalase OS=Fagus sylvatica OX=28930 GN=FSB_LOCUS38203 PE=3 SV=1	39	15	78	1	492	56.8	7.44	242.86	74.3	70.3	79	105.2	147.6	124.7	95.2	102	101.6	Catalase	FSB_LOCUS38203	GO:0004096,GO:0020037,GO:0046872,GO:0042744,GO:0006979	catalase activity|heme binding|metal ion binding|hydrogen peroxide catabolic process|response to oxidative stress	ko04011|ko00380|ko00630|ko04146|ko01200|ko04068	MAPK signaling pathway - yeast|Tryptophan metabolism|Glyoxylate and dicarboxylate metabolism|Peroxisome|Carbon metabolism|FoxO signaling pathway	KOG0047	[P]	Catalase	Inorganic ion transport and metabolism
A0A2N9HFE3	Uncharacterized protein OS=Fagus sylvatica OX=28930 GN=FSB_LOCUS38186 PE=4 SV=1	3	4	9	1	1044	112.6	5.44	26.64										Uncharacterized protein	FSB_LOCUS38186	GO:0005509	calcium ion binding			KOG0998	[TU]	Synaptic vesicle protein EHS-1 and related EH domain proteins	Signal transduction mechanisms |Intracellular trafficking, secretion, and vesicular transport
A0A2N9HFF5	Uncharacterized protein OS=Fagus sylvatica OX=28930 GN=FSB_LOCUS38293 PE=3 SV=1	6	5	6	2	1024	114.4	6.35	11.81	112.3	84.3	78.6	104.3	97.6	95.2	102.3	115.3	110	Uncharacterized protein	FSB_LOCUS38293	GO:0005634,GO:0005516,GO:0003677	nucleus|calmodulin binding|DNA binding			KOG0520	[S]	Uncharacterized conserved protein, contains IPT/TIG domain	Function unknown
A0A2N9HFM9	Uncharacterized protein OS=Fagus sylvatica OX=28930 GN=FSB_LOCUS38363 PE=4 SV=1	6	3	5	2	474	51.1	5.27	15.2	118.3	76	78.3	100.6	103.4	96.2	110.5	110.1	106.7	Uncharacterized protein	FSB_LOCUS38363	GO:0003723	RNA binding			KOG0116	[T]	RasGAP SH3 binding protein rasputin, contains NTF2 and RRM domains	Signal transduction mechanisms
A0A2N9HFN1	RRM domain-containing protein OS=Fagus sylvatica OX=28930 GN=FSB_LOCUS38372 PE=4 SV=1	2	1	1	1	285	28.5	4.88	2.28	91.3	155.7	142.2	96.6	77	98.2	81	73.6	84.4	RRM domain-containing protein	FSB_LOCUS38372	GO:0003723	RNA binding	ko03040	Spliceosome	KOG0118	[R]	FOG: RRM domain	General function prediction only
A0A2N9HFS2	t-SNARE coiled-coil homology domain-containing protein OS=Fagus sylvatica OX=28930 GN=FSB_LOCUS38667 PE=4 SV=1	11	1	2	1	123	14.2	6	7.52	99.4	165.8	150.8	111.8	69.3	108.7	67.3	57.6	69.4	t-SNARE coiled-coil homology domain-containing protein	FSB_LOCUS38667	GO:0030173,GO:0015031	integral component of Golgi membrane|protein transport	ko04130	SNARE interactions in vesicular transport	KOG3385	[U]	V-SNARE	Intracellular trafficking, secretion, and vesicular transport
A0A2N9HFS8	Uncharacterized protein OS=Fagus sylvatica OX=28930 GN=FSB_LOCUS38413 PE=3 SV=1	1	1	1	1	1500	169.1	7.11	2.24	67.2	447.9	60.4	59.7	55.3	47	35.6	96.2	30.6	Uncharacterized protein	FSB_LOCUS38413	GO:0016459,GO:0003779,GO:0005524,GO:0005516,GO:0003774,GO:0007015	myosin complex|actin binding|ATP binding|calmodulin binding|motor activity|actin filament organization	--	--	KOG0160	[Z]	Myosin class V heavy chain	Cytoskeleton
A0A2N9HFV6	Reverse transcriptase domain-containing protein OS=Fagus sylvatica OX=28930 GN=FSB_LOCUS38707 PE=4 SV=1	4	8	13	3	2461	273.6	7.03	37.73	109.3	60.1	66.7	106.3	102.1	96.9	122.5	122	114	Reverse transcriptase domain-containing protein	FSB_LOCUS38707	GO:0005524,GO:0004594,GO:0015937	ATP binding|pantothenate kinase activity|coenzyme A biosynthetic process	ko00770	Pantothenate and CoA biosynthesis	KOG2201	[H]	Pantothenate kinase PanK and related proteins	Coenzyme transport and metabolism
A0A2N9HFX2	Histone deacetylase OS=Fagus sylvatica OX=28930 GN=FSB_LOCUS38386 PE=4 SV=1	3	1	1	1	291	32.5	6.58	2.17	103.5	71.8	83.8	102.2	116.4	91.9	105	113.2	112.1	Histone deacetylase	FSB_LOCUS38386	GO:0032041	NAD-dependent histone deacetylase activity (H3-K14 specific)			KOG1343	[B]	Histone deacetylase complex, catalytic component HDA1	Chromatin structure and dynamics
A0A2N9HG45	Uncharacterized protein OS=Fagus sylvatica OX=28930 GN=FSB_LOCUS38595 PE=4 SV=1	6	8	13	1	1153	127	6.98	37.76	159	41.1	48	103.9	109.4	82.5	120.6	129.5	106	Uncharacterized protein	FSB_LOCUS38595	GO:0006355	regulation of transcription, DNA-templated			KOG0266	[R]	WD40 repeat-containing protein	General function prediction only
A0A2N9HGC4	CBFD_NFYB_HMF domain-containing protein OS=Fagus sylvatica OX=28930 GN=FSB_LOCUS41239 PE=4 SV=1	22	5	7	3	254	28.3	6.27	22.5	108.2	101.7	109.9	93.5	117.1	101.8	81.4	86.6	99.8	CBFD_NFYB_HMF domain-containing protein	FSB_LOCUS41239	GO:0005634,GO:0046982	nucleus|protein heterodimerization activity			KOG1657	[K]	CCAAT-binding factor, subunit C (HAP5)	Transcription
A0A2N9HGI9	Epimerase domain-containing protein OS=Fagus sylvatica OX=28930 GN=FSB_LOCUS39134 PE=3 SV=1	11	5	12	1	482	53.6	8.02	39.41	85.6	98.7	105.6	91.3	113.6	104.4	108.5	96.5	95.8	Epimerase domain-containing protein	FSB_LOCUS39134	GO:0003824	catalytic activity	ko00520|ko00561	Amino sugar and nucleotide sugar metabolism|Glycerolipid metabolism	KOG1371	[M]	UDP-glucose 4-epimerase/UDP-sulfoquinovose synthase	Cell wall/membrane/envelope biogenesis
A0A2N9HGU0	Peptidylprolyl isomerase OS=Fagus sylvatica OX=28930 GN=FSB_LOCUS38803 PE=3 SV=1	10	10	23	2	845	94.8	6.8	69.09	127.8	70.7	78.6	92.9	108.1	83.5	113.9	114.1	110.3	Peptidylprolyl isomerase	FSB_LOCUS38803	GO:0003755,GO:0006457,GO:0015031	peptidyl-prolyl cis-trans isomerase activity|protein folding|protein transport
A0A2N9HH33	Asparagine synthetase [glutamine-hydrolyzing] OS=Fagus sylvatica OX=28930 GN=FSB_LOCUS41478 PE=4 SV=1	14	7	9	5	574	64.4	6.3	28.19	40	42	44.4	337.8	50.2	259.4	38.6	43.2	44.4	Asparagine synthetase [glutamine-hydrolyzing]	FSB_LOCUS41478	GO:0004066,GO:0005524,GO:0006529,GO:0006541	asparagine synthase (glutamine-hydrolyzing) activity|ATP binding|asparagine biosynthetic process|glutamine metabolic process	ko00250	Alanine, aspartate and glutamate metabolism	KOG0571	[E]	Asparagine synthase (glutamine-hydrolyzing)	Amino acid transport and metabolism
A0A2N9HH51	SOR_SNZ domain-containing protein OS=Fagus sylvatica OX=28930 GN=FSB_LOCUS41499 PE=3 SV=1	27	8	36	1	311	33.3	6.11	107.48	82.6	106.6	102.2	99.9	56.2	84.2	129.1	123.1	116.1	SOR_SNZ domain-containing protein	FSB_LOCUS41499	GO:0003824,GO:0042823	catalytic activity|pyridoxal phosphate biosynthetic process	ko00750	Vitamin B6 metabolism	KOG1606	[H]	Stationary phase-induced protein, SOR/SNZ family	Coenzyme transport and metabolism
A0A2N9HH88	Aminopeptidase OS=Fagus sylvatica OX=28930 GN=FSB_LOCUS39170 PE=3 SV=1	10	10	17	1	826	93.4	5.4	43.35	98.8	37.9	51.3	144.9	92.4	117.4	118.3	114.9	124.1	Aminopeptidase	FSB_LOCUS39170	GO:0043231,GO:0016020,GO:0004177,GO:0008237,GO:0008270	intracellular membrane-bounded organelle|membrane|aminopeptidase activity|metallopeptidase activity|zinc ion binding	--	--	KOG1046	[EO]	Puromycin-sensitive aminopeptidase and related aminopeptidases	Amino acid transport and metabolism |Posttranslational modification, protein turnover, chaperones
A0A2N9HHE9	Uncharacterized protein OS=Fagus sylvatica OX=28930 GN=FSB_LOCUS38956 PE=3 SV=1	30	14	22	1	535	59.1	6.29	68.03	98.5	84.4	100.1	97.6	102.8	111.2	95.5	107.6	102.3	Uncharacterized protein	FSB_LOCUS38956	GO:0005737,GO:0005524,GO:0016887,GO:0051082,GO:0006457	cytoplasm|ATP binding|ATPase activity|unfolded protein binding|protein folding	--	--	KOG0359	[O]	Chaperonin complex component, TCP-1 zeta subunit (CCT6)	Posttranslational modification, protein turnover, chaperones
A0A2N9HHH4	Uncharacterized protein OS=Fagus sylvatica OX=28930 GN=FSB_LOCUS39524 PE=3 SV=1	4	1	1	1	410	43.8	6.39	2.33	83.6	142.2	123.8	93.4	98.8	93.8	84.4	98.9	81.1	Uncharacterized protein	FSB_LOCUS39524
A0A2N9HHH6	Ribonuclease H OS=Fagus sylvatica OX=28930 GN=FSB_LOCUS39002 PE=4 SV=1	1	2	5	2	1299	143.9	8.81	15.53	82.8	141.4	133.5	92.9	103.1	95.8	82.2	79.4	88.8	Ribonuclease H	FSB_LOCUS39002	GO:0003676,GO:0004523,GO:0015074	nucleic acid binding|RNA-DNA hybrid ribonuclease activity|DNA integration			KOG0017	[R]	FOG: Transposon-encoded proteins with TYA, reverse transcriptase, integrase domains in various combinations	General function prediction only
A0A2N9HHM5	PCI domain-containing protein OS=Fagus sylvatica OX=28930 GN=FSB_LOCUS41659 PE=3 SV=1	17	4	8	1	267	30.8	5.07	23.5	97.4	105.8	102.6	104.7	91.5	117.1	94.5	89.9	96.4	PCI domain-containing protein	FSB_LOCUS41659	GO:0005838,GO:0006508	proteasome regulatory particle|proteolysis	ko03050	Proteasome	KOG3151	[O]	26S proteasome regulatory complex, subunit RPN12/PSMD8	Posttranslational modification, protein turnover, chaperones
A0A2N9HHT0	Uncharacterized protein OS=Fagus sylvatica OX=28930 GN=FSB_LOCUS39347 PE=4 SV=1	7	1	1	1	149	16.6	4.88	1.83	108.4	72.6	81.2	104.3	89.3	92	121.7	120.7	109.7	Uncharacterized protein	FSB_LOCUS39347			ko03040	Spliceosome	KOG0923	[A]	mRNA splicing factor ATP-dependent RNA helicase	RNA processing and modification
A0A2N9HHW4	Bet_v_1 domain-containing protein OS=Fagus sylvatica OX=28930 GN=FSB_LOCUS39387 PE=3 SV=1	45	5	18	1	139	15.3	5.55	56.04										Bet_v_1 domain-containing protein	FSB_LOCUS39387	GO:0010427,GO:0004864,GO:0038023,GO:0009738,GO:0006952,GO:0009607	abscisic acid binding|protein phosphatase inhibitor activity|signaling receptor activity|abscisic acid-activated signaling pathway|defense response|response to biotic stimulus
A0A2N9HHY9	AAA domain-containing protein OS=Fagus sylvatica OX=28930 GN=FSB_LOCUS39136 PE=3 SV=1	12	6	9	1	745	80.8	8.18	24.76	121	85.1	115.8	94.5	91.9	81.7	117.5	95.8	96.8	AAA domain-containing protein	FSB_LOCUS39136	GO:0016021,GO:0005524,GO:0004176,GO:0004222	integral component of membrane|ATP binding|ATP-dependent peptidase activity|metalloendopeptidase activity	ko04139	Regulation of mitophagy - yeast	KOG0734	[O]	AAA+-type ATPase containing the peptidase M41 domain	Posttranslational modification, protein turnover, chaperones
A0A2N9HI12	Uncharacterized protein OS=Fagus sylvatica OX=28930 GN=FSB_LOCUS39460 PE=3 SV=1	8	3	5	1	344	37.7	5.49	15.89	116.8	98	96.7	97.1	78.5	80.2	111.5	105.3	115.8	Uncharacterized protein	FSB_LOCUS39460	GO:0016740,GO:0008299	transferase activity|isoprenoid biosynthetic process	ko00900	Terpenoid backbone biosynthesis	KOG0776	[H]	Geranylgeranyl pyrophosphate synthase/Polyprenyl synthetase	Coenzyme transport and metabolism
A0A2N9HIA0	Protein kinase domain-containing protein OS=Fagus sylvatica OX=28930 GN=FSB_LOCUS39550 PE=3 SV=1	1	1	2	1	954	104.6	5.85	4.92	151.1	66.7	88.5	80.2	133.3	96.2	88.8	99.2	96	Protein kinase domain-containing protein	FSB_LOCUS39550	GO:0016021,GO:0005524,GO:0004674	integral component of membrane|ATP binding|protein serine/threonine kinase activity
A0A2N9HIN9	Uncharacterized protein OS=Fagus sylvatica OX=28930 GN=FSB_LOCUS39710 PE=3 SV=1	16	3	4	3	105	12	10.27	7.7	106.4	63.2	60.8	112.8	120.1	98.4	113	116.5	108.9	Uncharacterized protein	FSB_LOCUS39710	GO:0005840,GO:0003735,GO:0006412	ribosome|structural constituent of ribosome|translation	ko03010	Ribosome	KOG3464	[J]	60S ribosomal protein L44	Translation, ribosomal structure and biogenesis
A0A2N9HIQ8	Uncharacterized protein OS=Fagus sylvatica OX=28930 GN=FSB_LOCUS39717 PE=3 SV=1	7	2	3	1	401	45.4	7.06	12.28	95.9	122.5	122.2	96.9	81.4	110.2	84	90.3	96.6	Uncharacterized protein	FSB_LOCUS39717	GO:0016021,GO:0070567,GO:0008299	integral component of membrane|cytidylyltransferase activity|isoprenoid biosynthetic process	ko00900	Terpenoid backbone biosynthesis
A0A2N9HIT1	Clat_adaptor_s domain-containing protein OS=Fagus sylvatica OX=28930 GN=FSB_LOCUS39411 PE=3 SV=1	12	3	3	3	259	29.6	6.68	7.8	115	76.4	74.8	109.5	111	95.6	104.2	113.5	100.1	Clat_adaptor_s domain-containing protein	FSB_LOCUS39411	GO:0030117,GO:0006886,GO:0016192	membrane coat|intracellular protein transport|vesicle-mediated transport	ko04142	Lysosome	KOG0934	[U]	Clathrin adaptor complex, small subunit	Intracellular trafficking, secretion, and vesicular transport
A0A2N9HIV4	Reverse transcriptase domain-containing protein OS=Fagus sylvatica OX=28930 GN=FSB_LOCUS39545 PE=3 SV=1	1	1	1	1	1500	171.8	8.34	2.19	79.6	150.9	144.9	94.7	101.2	107.9	70.5	68.1	82.1	Reverse transcriptase domain-containing protein	FSB_LOCUS39545					KOG1075	[R]	FOG: Reverse transcriptase	General function prediction only
A0A2N9HJ23	Uncharacterized protein OS=Fagus sylvatica OX=28930 GN=FSB_LOCUS39506 PE=4 SV=1	3	2	2	1	654	74.2	7.01	1.74	122.3	53.6	53.5	155.3	133.1	119.3	82.6	102.7	77.8	Uncharacterized protein	FSB_LOCUS39506	GO:0016021,GO:0016760,GO:0030244	integral component of membrane|cellulose synthase (UDP-forming) activity|cellulose biosynthetic process
A0A2N9HJ36	Uncharacterized protein OS=Fagus sylvatica OX=28930 GN=FSB_LOCUS42109 PE=3 SV=1	8	2	5	2	270	28.7	8.57	14.78	89.3	123.1	113.6	100.8	96.5	108.3	87.7	87.4	93.2	Uncharacterized protein	FSB_LOCUS42109	GO:0016491	oxidoreductase activity			KOG0725	[R]	Reductases with broad range of substrate specificities	General function prediction only
A0A2N9HJ46	TIP120 domain-containing protein OS=Fagus sylvatica OX=28930 GN=FSB_LOCUS42118 PE=3 SV=1	12	15	27	2	1322	146.7	5.83	62.59	122.1	45.7	50.4	117.2	99.7	85.4	125.3	132.4	121.9	TIP120 domain-containing protein	FSB_LOCUS42118	GO:0010265	SCF complex assembly	--	--	KOG1824	[R]	TATA-binding protein-interacting protein	General function prediction only
A0A2N9HJA9	Methionine S-methyltransferase OS=Fagus sylvatica OX=28930 GN=FSB_LOCUS39715 PE=3 SV=1	3	4	5	1	1093	121.4	5.55	14.03	125.6	82.8	78.4	97.4	104.7	89.6	108.4	104.8	108.3	Methionine S-methyltransferase	FSB_LOCUS39715	GO:0030732,GO:0030170,GO:0009058,GO:0032259	methionine S-methyltransferase activity|pyridoxal phosphate binding|biosynthetic process|methylation	ko00450	Selenocompound metabolism
A0A2N9HJG5	COP9 signalosome complex subunit 8 OS=Fagus sylvatica OX=28930 GN=FSB_LOCUS42219 PE=3 SV=1	5	1	1	1	197	22.4	5.03	3.32	116.7	106.6	77.3	91.3	103.4	97.6	100	106.9	100.2	COP9 signalosome complex subunit 8	FSB_LOCUS42219	GO:0008180,GO:0005737,GO:0010387,GO:0000338	COP9 signalosome|cytoplasm|COP9 signalosome assembly|protein deneddylation	--	--	KOG4414	[OT]	COP9 signalosome, subunit CSN8	Posttranslational modification, protein turnover, chaperones |Signal transduction mechanisms
A0A2N9HJH0	Transcription initiation factor IIE subunit alpha OS=Fagus sylvatica OX=28930 GN=FSB_LOCUS39967 PE=3 SV=1	2	1	1	1	457	51.3	5.38	2.9	126.5	69.7	75.7	104	97.7	89.5	99.7	122.4	114.8	Transcription initiation factor IIE subunit alpha	FSB_LOCUS39967	GO:0006367	transcription initiation from RNA polymerase II promoter	ko03022	Basal transcription factors	KOG2593	[K]	Transcription initiation factor IIE, alpha subunit	Transcription
A0A2N9HJK0	S-(hydroxymethyl)glutathione dehydrogenase OS=Fagus sylvatica OX=28930 GN=FSB_LOCUS39815 PE=3 SV=1	13	4	17	1	379	40.5	6.87	48.28	117.2	38	47	118.9	107.7	92.9	128.5	128.5	121.3	S-(hydroxymethyl)glutathione dehydrogenase	FSB_LOCUS39815	GO:0106322,GO:0106321,GO:0008270,GO:0006069	S-(hydroxymethyl)glutathione dehydrogenase NAD activity|S-(hydroxymethyl)glutathione dehydrogenase NADP activity|zinc ion binding|ethanol oxidation	ko00982|ko00980|ko00680|ko01220|ko00071|ko00626|ko00350|ko01200|ko00830|ko00625|ko00010	Drug metabolism - cytochrome P450|Metabolism of xenobiotics by cytochrome P450|Methane metabolism|Degradation of aromatic compounds|Fatty acid degradation|Naphthalene degradation|Tyrosine metabolism|Carbon metabolism|Retinol metabolism|Chloroalkane and chloroalkene degradation|Glycolysis / Gluconeogenesis	KOG0022	[Q]	Alcohol dehydrogenase, class III	Secondary metabolites biosynthesis, transport and catabolism
[truncated: 5,662 more rows]

## Sheet: Reliable protein
After retrieving the raw data from the database, reliable proteins were selected according to the criteria of Score Sequest HT > 0 and unique peptide ≥ 1, while removing blank values.
[truncated: 6,258 more rows]

[truncated: 2 more sheets: "DR2w" vs “CK”, "DR4w" vs “CK”]
